# Supplementary material for: Highly accurate protein structure prediction-based virtual docking pipeline accelerating the identification of anti-schistosomal compounds
Source: PLoS Pathog. 2025 Oct 13;21(10):e1013274. doi: 10.1371/journal.ppat.1013274 (PMC12533970; doi:10.1371/journal.ppat.1013274)
Supplement: S1 Table — (XLSX) [file ppat.1013274.s016.xlsx]

## Sheet: Sheet1
S1 Table. Target proteins for virtual docking.
No.	ID	Annotation
1	Smp_024590	Putative signal recognition particle 19 kD protein
2	Smp_049550	Putative heat shock protein 70 (Hsp70)
3	Smp_053820	Putative preprotein translocase secy subunit (Sec61)
4	Smp_059540	Signal recognition particle 54 kDa protein
5	Smp_095910	Putative signal recognition particle receptor alpha subunit (Sr-alpha)
6	Smp_157160	Signal recognition particle subunit SRP68
7	Smp_244350	Signal recognition particle 14 kDa protein
8	Smp_038330	Ditrans,polycis-polyprenyl diphosphate synthase ((2E,6E)-farnesyldiphosphate specific)
9	Smp_005010	Chitobiosyldiphosphodolichol alpha-mannosyltransferase
10	Smp_021830	Phosphatidylserine decarboxylase
11	Smp_166500	Phosphatidylcholine-sterol acyltransferase (Lecithin-cholesterol acyltransferase)/ Phospholipase A
12	Smp_340670	Sodium/potassium-transporting ATPase subunit beta
13	Smp_342710	mRNA-capping enzyme
14	Smp_064350	Putative vacuolar ATP synthase proteolipid subunit
15	Smp_018240	Vesicle-fusing ATPase
16	Smp_068060	Serine/threonine kinase
17	Smp_021830.3	phosphatidylserine decarboxylase proenzyme 1
18	Smp_165490	Serine threonine-protein phosphatase
19	Smp_300990	Aquaporin; Putative aquaporin-3
20	Smp_051210	Importin subunit alpha
21	Smp_057650	IST1 homolog
22	Smp_074020	AP-2 complex subunit alpha
23	Smp_079430	GTP-binding nuclear protein
24	Smp_079950	V-type proton ATPase subunit
25	Smp_103160	FAA4 Long-chain-fatty-acid--CoA ligase 4
26	Smp_128050	Exportin-2
27	Smp_162630	Ubiquitin-activating enzyme E1
28	Smp_178850	Polynucleotide adenylyltransferase
29	Smp_300920	Protein kinase domain-containing protein
30	Smp_341080	HA2 domain-containing protein
31	Smp_103950	Serinethreonine kinase
32	Smp_104500	Phospholipid-transporting ATPase
33	Smp_129050	Dynamin GTPase
34	EWB00_008591	Splicing factor U2AF subunit
35	Smp_075420	DUF3800 domain-containing protein
36	EWB00_006929	Transcription factor BTF3
37	EWB00_006146	Signal recognition particle subunit SRP72
