# Supplementary material for: Highly accurate protein structure prediction-based virtual docking pipeline accelerating the identification of anti-schistosomal compounds
Source: PLoS Pathog. 2025 Oct 13;21(10):e1013274. doi: 10.1371/journal.ppat.1013274 (PMC12533970; doi:10.1371/journal.ppat.1013274)
Supplement: S2 Table — (XLSX) [file ppat.1013274.s017.xlsx]

## Sheet: 1-Smp_024590
Item	Catalog No.	Drug Name	docking score	CAS No.	Formula	Mw	Clinical Information
1	HY-14520	Tetrahydrofolic acid	-8.7528	135-16-0	C19H23N7O6	445.429	No Development Reported
2	HY-F0001	NADH (disodium salt)	-8.72655	606-68-8	C21H27N7Na2O14P2	665.441	No Development Reported
3	HY-B0594	Iohexol	-8.47069	66108-95-0	C19H26I3N3O9	821.138	Phase 4
4	HY-P2230	Angstrom6	-8.35501	220334-14-5	C39H62N10O15	910.968	No Development Reported
5	HY-N7032	Uridine 5'-diphosphoglucose (disodium salt)	-8.30471	28053-08-9	C15H22N2Na2O17P2	566.302	No Development Reported
6	HY-N0466	Rebaudioside A	-8.30017	58543-16-1	C44H70O23	967.013	Phase 1
7	HY-113596	Acetyl Coenzyme A (trisodium)	-8.28243	102029-73-2	C23H35N7Na3O17P3S	809.571	No Development Reported
8	HY-B2176	ATP	-8.22302	56-65-5	C10H16N5O13P3	507.181	Launched
9	HY-P1226	HAEGTFTSD	-8.12394	926018-45-3	C40H57N11O17	963.944	No Development Reported
10	HY-B0080	Folinic acid (calcium salt pentahydrate)	-8.05423	6035-45-6	C20H31CaN7O12	473.439	Launched
11	HY-15745	PSI-7409	-7.90209	1015073-42-3	C10H16FN2O14P3	500.159	No Development Reported
12	HY-N6719	Fumonisin B1	-7.86351	116355-83-0	C34H59NO15	721.83	No Development Reported
13	HY-W008915	Cytidine 5'-diphosphate (trisodium salt)	-7.78157	34393-59-4	C9H12N3Na3O11P2	403.176	No Development Reported
14	HY-17383	Levomefolate (calcium)	-7.74853	151533-22-1	C20H23CaN7O6	459.456	Launched
15	HY-P0033	Argireline	-7.73745	616204-22-9	C34H60N14O12S	888.992	Phase 3
16	HY-W010832	Uridine-5'-diphosphate disodium salt	-7.73246	27821-45-0	C9H12N2Na2O12P2	404.161	No Development Reported
17	HY-N0119	Naringin Dihydrochalcone	-7.72946	18916-17-1	C27H34O14	582.551	No Development Reported
18	HY-B2176A	ATP (disodium trihydrate)	-7.67117	51963-61-2	C10H20N5Na2O16P3	507.181	Launched
19	HY-13061	Daun02	-7.61931	290304-24-4	C41H44N2O20	884.789	No Development Reported
20	HY-B0537B	Pentamidine (isethionate)	-7.61231	140-64-7	C23H36N4O10S2	340.42	Launched
21	HY-D0183	ATP-polyamine-biotin	-7.60627	1800401-93-7	C32H58N11O14P3S	945.855	No Development Reported
22	HY-N1362	Salvianolic acid B	-7.56267	121521-90-2	C36H30O16	718.614	No Development Reported
23	HY-16637	Folic acid	-7.55877	59-30-3	C19H19N7O6	441.397	Launched
24	HY-17628	Cefiderocol	-7.51977	1225208-94-5	C30H34ClN7O10S2	753.222	Launched
25	HY-14518	Aminopterin	-7.4413	54-62-6	C19H20N8O5	440.413	No Development Reported
26	HY-P1228	HAEGTFT	-7.44078	926018-95-3	C33H47N9O12	761.779	No Development Reported
27	HY-10126	Barasertib-HQPA	-7.37743	722544-51-6	C26H30FN7O3	507.56	Phase 2
28	HY-14781	Levomefolic acid	-7.37158	31690-09-2	C20H25N7O6	459.456	Launched
29	HY-131296	5-A-RU-PABC-Val-Cit-Fmoc	-7.36779		C43H53N9O13	903.933	No Development Reported
30	HY-W010970	5'-Guanylic acid (disodium salt)	-7.35225	5550-12-9	C10H12N5Na2O8P	363.221	No Development Reported
31	HY-128851	Coenzyme A	-7.32994	85-61-0	C21H36N7O16P3S	767.534	Phase 3
32	HY-50162	GPR120 modulator 1	-7.31323	1050506-75-6	C19H16ClNO4S	389.853	No Development Reported
33	HY-P0322	GRGDSPK	-7.26775	111119-28-9	C28H49N11O11	715.756	No Development Reported
34	HY-N2155	Tubuloside A	-7.25365	112516-05-9	C37H48O21	828.764	No Development Reported
35	HY-B1410	Ioversol	-7.21839	87771-40-2	C18H24I3N3O9	807.111	Phase 4
36	HY-125876	PROTAC Bcl2 degrader-1	-7.20674	2378801-85-3	C45H45BrN6O10S	941.842	No Development Reported
37	HY-19638A	Cangrelor (tetrasodium)	-7.18969	163706-36-3	C17H21Cl2F3N5Na4O12P3S2	776.359	Launched
38	HY-N4093	Astringin	-7.18188	29884-49-9	C20H22O9	406.383	No Development Reported
39	HY-136303	GS-704277	-7.15428	1911579-04-8	C15H19N6O8P	442.32	No Development Reported
40	HY-N2138	Buddlejasaponin IVb	-7.11812	152580-79-5	C48H78O18	943.122	No Development Reported
41	HY-W013175	Uridine 5'-monophosphate disodium salt	-7.0955	3387-36-8	C9H11N2Na2O9P	324.181	No Development Reported
42	HY-P1489A	OVA Peptide(257-264) (TFA)	-7.08053	1262751-08-5	C47H75F3N10O15	963.128	No Development Reported
43	HY-P1490	Bradykinin (2-9)	-7.07914	16875-11-9	C44H61N11O10	904.023	No Development Reported
44	HY-B0730	Pamidronate (disodium pentahydrate)	-7.07879	109552-15-0	C3H19NNa2O12P2	235.07	Launched
45	HY-P0216	A 779	-7.03864	159432-28-7	C39H60N12O11	872.967	No Development Reported
46	HY-129065	Nourseothricin (sulfate)	-7.03136	96736-11-7	C50H94N20O22S	758.867	No Development Reported
47	HY-A0154	Deslanoside	-7.01437	17598-65-1	C47H74O19	943.079	Launched
48	HY-101981	Uridine 5'-monophosphate	-7.00286	58-97-9	C9H13N2O9P	324.181	No Development Reported
49	HY-112276	Beryllon II	-6.9751	51550-25-5	C20H10N2Na4O15S4	650.59	No Development Reported
50	HY-44358	Remdesivir nucleoside monophosphate	-6.9616	1911578-74-9	C12H14N5O7P	371.243	No Development Reported
51	HY-D0844	Glutathione oxidized	-6.95363	27025-41-8	C20H32N6O12S2	612.631	Launched
52	HY-P2506A	Gp100 (25-33), mouse (TFA)	-6.92398		C48H70F3N15O19	1104.13	No Development Reported
53	HY-W016009	2'-Deoxyadenosine-5'-monophosphate	-6.86063	653-63-4	C10H14N5O6P	331.222	No Development Reported
54	HY-107381	(+)-Cloprostenol	-6.83377	54276-21-0	C22H29ClO6	424.915	No Development Reported
55	HY-B0631	Alendronic acid	-6.83325	66376-36-1	C4H13NO7P2	249.096	Launched
56	HY-P0223	FLAG peptide	-6.8157	98849-88-8	C41H60N10O20	1012.97	No Development Reported
57	HY-122502	Pyrazofurin	-6.79634	30868-30-5	C9H13N3O6	259.216	No Development Reported
58	HY-16322	Minodronic acid	-6.79337	180064-38-4	C9H12N2O7P2	322.148	Phase 3
59	HY-101400	Deoxycytidine triphosphate	-6.77836	2056-98-6	C9H16N3O13P3	467.157	No Development Reported
60	HY-N6800A	Netropsin (dihydrochloride)	-6.77466	18133-22-7	C18H28Cl2N10O3	430.464	No Development Reported
61	HY-P0294	Hexa-His	-6.73436	64134-30-1	C36H44N18O7	840.851	No Development Reported
62	HY-107794	Clodronate (disodium tetrahydrate)	-6.73339	88416-50-6	CH12Cl2Na2O10P2	244.892	Launched
63	HY-B0657A	Clodronic acid (disodium salt)	-6.73339	22560-50-5	CH2Cl2Na2O6P2	244.892	Launched
64	HY-N2125	Parishin C	-6.71838	174972-80-6	C32H40O19	728.649	No Development Reported
65	HY-P0236A	Neurokinin A(4-10) (TFA)	-6.71019		C36H55F3N8O12S	766.905	No Development Reported
66	HY-P0187	Senktide	-6.69806	106128-89-6	C40H55N7O11S	841.97	No Development Reported
67	HY-W010041	Scyllo-Inositol	-6.64453	488-59-5	C6H12O6	180.156	No Development Reported
68	HY-12042	Pimasertib	-6.62405	1236699-92-5	C15H15FIN3O3	431.201	Phase 2
69	HY-P0290A	GRGDSP (TFA)	-6.57567		C24H38F3N9O12	587.583	No Development Reported
70	HY-133016A	(R)-M8891	-6.5307	2575547-29-2	C20H17F2N3O3	385.364	No Development Reported
71	HY-13777A	Zoledronic acid (monohydrate)	-6.53	165800-06-6	C5H12N2O8P2	272.09	Launched
72	HY-108213A	Inosine 5'-monophosphate (disodium salt hydrate)	-6.52798	352195-40-5	C10H13N4O8P.xH2O.2Na	348.206	Phase 2
73	HY-D0887	Disodium 5'-inosinate	-6.52798	4691-65-0	C10H11N4Na2O8P	348.206	No Development Reported
74	HY-P1469	Bradykinin (1-6)	-6.48949	23815-88-5	C30H45N9O8	659.734	No Development Reported
75	HY-N2553	4-Deoxypyridoxine 5'-phosphate	-6.45622	883-84-1	C8H12NO5P	233.158	Launched
76	HY-N0109	Salidroside	-6.45044	10338-51-9	C14H20O7	300.304	No Development Reported
77	HY-12489	Ponceau S	-6.43652	6226-79-5	C22H12N4Na4O13S4	672.641	No Development Reported
78	HY-101954	Inarigivir	-6.4338	475650-36-3	C20H26N7O10PS	587.5	Phase 2
79	HY-P1043A	NGR peptide (Trifluoroacetate)	-6.42634		C22H37F3N10O10S2	608.692	No Development Reported
80	HY-B0148	Risedronic acid	-6.39801	105462-24-6	C7H11NO7P2	283.112	Launched
81	HY-10820	Pemetrexed	-6.39683	137281-23-3	C20H21N5O6	427.411	Launched
82	HY-112647	Stafib-1	-6.39221	1688703-26-5	C26H24N2O11P2	602.423	No Development Reported
83	HY-P1013A	Deltorphin 2 (TFA)	-6.36771		C40H55F3N8O12	782.883	No Development Reported
84	HY-B0584	Travoprost	-6.3567	157283-68-6	C26H35F3O6	500.548	Launched
85	HY-P1485A	Substance P(1-7) (TFA)	-6.31938		C43H66F3N13O12	900.036	No Development Reported
86	HY-B0667	Balsalazide	-6.31616	80573-04-2	C17H15N3O6	357.317	Launched
87	HY-W009162	Cytidine 5'-monophosphate	-6.28677	63-37-6	C9H14N3O8P	323.197	No Development Reported
88	HY-136383	AZA1	-6.22975	1071098-42-4	C22H20N6	368.434	No Development Reported
89	HY-P1185	Antagonist G	-6.21918	115150-59-9	C49H66N12O6S	951.19	No Development Reported
90	HY-P1034	DAPTA	-6.21427	106362-34-9	C35H56N10O15	856.877	Phase 2
91	HY-112648	Stafib-2	-6.20131	2097938-74-2	C28H26N2O12P2	644.46	No Development Reported
92	HY-12488	LY2510924	-6.18769	1088715-84-7	C62H88N14O10	1189.45	Phase 2
93	HY-P0083	Ornipressin	-6.17852	3397-23-7	C45H63N13O12S2	1042.19	Launched
94	HY-B1411	i-Inositol	-6.16485	87-89-8	C6H12O6	180.156	Launched
95	HY-103085	T-3775440 hydrochloride	-6.13494	1422535-52-1	C18H23ClN4O	310.394	No Development Reported
96	HY-P1829A	Angiotensin I/II (1-6) (TFA)	-6.12419		C38H56F3N11O12	801.89	No Development Reported
97	HY-10820A	Pemetrexed (disodium)	-6.11718	150399-23-8	C20H19N5Na2O6	427.411	Launched
98	HY-113283	Homogentisic acid	-6.11288	451-13-8	C8H8O4	168.147	No Development Reported
99	HY-A0261	Pentagastrin	-6.09931	5534-95-2	C37H49N7O9S	767.891	Launched
100	HY-P0248	Kemptide	-6.0929	65189-71-1	C32H61N13O9	771.908	No Development Reported
101	HY-B1292	Iodipamide	-6.06664	606-17-7	C20H14I6N2O6	1139.76	No Development Reported
102	HY-P1119	WRW4	-6.0605	878557-55-2	C61H65N15O6	1104.27	No Development Reported
103	HY-18625A	VEGFR-2-IN-5 (hydrochloride)	-6.05758		C19H25ClN8	364.447	No Development Reported
104	HY-105077A	Nemifitide (diTFA)	-6.05732	204992-09-6	C37H45F7N10O10	694.756	No Development Reported
105	HY-77652	Nucleoside-Analog-2	-6.05359	876708-01-9	C9H11N5O6	285.214	No Development Reported
106	HY-F0002	NADP (sodium salt)	-6.0404	1184-16-3	C21H27N7NaO17P3	744.412	No Development Reported
107	HY-111645	3-Methylcytidine	-6.02049	2140-64-9	C10H15N3O5	257.243	No Development Reported
108	HY-17566	Capreomycin (sulfate)	-5.96812	1405-37-4	C25H46N14O11S	652.707	Launched
109	HY-19988	THZ1-R	-5.95674	1621523-07-6	C31H30ClN7O2	568.069	No Development Reported
110	HY-N2232	N-?Feruloyloctopamine	-5.9531	66648-44-0	C18H19NO5	329.347	No Development Reported
111	HY-P1452A	RNAIII-inhibiting peptide(TFA)	-5.9261		C47H57F3N10O13	912.986	No Development Reported
112	HY-128867	bio-THZ1	-5.91587	1604811-14-4	C52H65ClN12O8S	1053.67	No Development Reported
113	HY-16209	Forodesine (hydrochloride)	-5.91119	284490-13-7	C11H15ClN4O4	266.253	Launched
114	HY-113061	Pseudouridine	-5.89426	1445-07-4	C9H12N2O6	244.201	No Development Reported
115	HY-134640	AUTAC4	-5.89247	2267315-04-6	C43H48FN9O8S	869.96	No Development Reported
116	HY-P0226A	TFLLR-NH2(TFA)	-5.88745	1313730-19-6	C33H54F3N9O8	647.809	No Development Reported
117	HY-B0470	Neomycin (sulfate)	-5.86506	1405-10-3	C23H52N6O25S3	614.644	Launched
118	HY-131455A	Biotin-C1-PEG3-C3-amido-C5-Gly-Arg-Gly-N3 (TFA)	-5.85914		C38H66F3N13O11S	856.048	No Development Reported
119	HY-P1005	Ac-DEVD-AFC	-5.79951	201608-14-2	C30H34F3N5O13	729.612	No Development Reported
120	HY-129379	DC0-NH2	-5.79353	615538-51-7	C31H24ClN5O3	550.007	No Development Reported
121	HY-P0018	Pepstatin	-5.78363	26305-03-3	C34H63N5O9	685.892	No Development Reported
122	HY-P0018A	Pepstatin (Trifluoroacetate)	-5.78363		C36H64F3N5O11	685.892	No Development Reported
123	HY-P0018B	Pepstatin Ammonium	-5.78363		C34H66N6O9	685.892	No Development Reported
124	HY-P1509	Rhodopsin Epitope Tag	-5.78168		C37H62N10O16	902.946	No Development Reported
125	HY-N6652	1-beta-D-Arabinofuranosyluracil	-5.78037	3083-77-0	C9H12N2O6	244.201	No Development Reported
126	HY-10801	CAY10650	-5.7662	1233706-88-1	C28H25NO6	471.501	No Development Reported
127	HY-130801	5-Hydroxy-2'-deoxyuridine	-5.76141	5168-36-5	C9H12N2O6	244.201	No Development Reported
128	HY-P2213A	GPLGIAGQ (TFA)	-5.74812		C33H54F3N9O12	711.807	No Development Reported
129	HY-P1187	HSDVHK-NH2	-5.74336	848644-86-0	C30H48N12O9	720.777	No Development Reported
130	HY-N7138	2-(Phosphonooxy)benzoic acid	-5.71564	6064-83-1	C7H7O6P	218.101	Launched
131	HY-P0108	Angiotensin II 5-valine	-5.71232	58-49-1	C49H69N13O12	1032.15	Launched
132	HY-15936	纬-GT	-5.69409	63699-78-5	C12H16N4O7	311.248	No Development Reported
133	HY-N1435	Oroxin B	-5.68477	114482-86-9	C27H30O15	594.518	No Development Reported
134	HY-N2410	N-trans-Feruloyltyramine	-5.65126	66648-43-9	C18H19NO4	313.348	No Development Reported
135	HY-W040329	2'-Deoxyadenosine	-5.64406	958-09-8	C10H13N5O3	251.242	No Development Reported
136	HY-101253	AM-92016 (hydrochloride)	-5.6376	133229-11-5	C19H25Cl3N2O4S	447.376	No Development Reported
137	HY-112050	CU-CPT-8m	-5.63022	125079-83-6	C14H12N4O	252.271	No Development Reported
138	HY-128845	PROTAC CRBN Degrader-1	-5.62989	2358775-70-7	C53H72N8O13S	1061.25	No Development Reported
139	HY-106147B	Frakefamide (TFA)	-5.62328		C32H35F4N5O7	563.62	No Development Reported
140	HY-111895B	Macropa-NH2 (TFA)	-5.61254		C28H38F3N5O10	547.601	No Development Reported
141	HY-111895A	Macropa-NH2 (hydrochloride)	-5.61254	2443966-86-5	C26H38ClN5O8	547.601	No Development Reported
142	HY-111844	PROTAC RAR Degrader-1	-5.58478	1351169-27-1	C51H72N4O11	917.138	No Development Reported
143	HY-100183	GSK2239633A	-5.55464	1240516-71-5	C24H25ClN4O5S2	549.062	No Development Reported
144	HY-P1075	CALP3	-5.54219	261969-05-5	C44H68N10O9	881.072	No Development Reported
145	HY-107382	RF9	-5.53749	876310-60-0	C26H38N6O3	482.618	No Development Reported
146	HY-107382A	RF9 (hydrochloride)	-5.53749		C26H39ClN6O3	482.618	No Development Reported
147	HY-13535A	ATN-161 (trifluoroacetate salt)	-5.52542	904763-27-5	C25H36F3N9O10S	597.644	Phase 2
148	HY-P1505A	C3a (70-77) (TFA)	-5.49571		C37H62F3N13O12	823.94	No Development Reported
149	HY-19892A	Brilacidin (tetrahydrochloride)	-5.49565	1224095-99-1	C40H54Cl4F6N14O6	936.906	No Development Reported
150	HY-I0736	Isonicotinic acid	-5.48947	55-22-1	C6H5NO2	123.109	No Development Reported
151	HY-P1120	WKYMVM	-5.47438	187986-17-0	C41H61N9O7S2	856.109	No Development Reported
152	HY-107366	SGN-2FF	-5.46881	2089647-47-0	C6H11FO4	166.148	Phase 1
153	HY-101969	Pseudothymidine	-5.46599	65358-15-8	C10H14N2O5	242.229	No Development Reported
154	HY-70057	Safinamide	-5.44959	133865-89-1	C17H19FN2O2	302.343	Launched
155	HY-15874	Fiboflapon	-5.41523	936350-00-4	C38H43N3O4S	637.831	Phase 2
156	HY-P0196A	Cholecystokinin Octapeptide, desulfated (TFA)	-5.40672	171486-94-5	C51H63F3N10O15S2	1063.21	No Development Reported
157	HY-N2375	L-Quebrachitol	-5.39538	642-38-6	C7H14O6	194.183	No Development Reported
158	HY-15738	GNF-5	-5.39445	778277-15-9	C20H17F3N4O3	418.369	No Development Reported
159	HY-B1318	Foscarnet (sodium)	-5.3943	63585-09-1	CNa3O5P	126.005	Launched
160	HY-N0233	Bavachin	-5.38972	19879-32-4	C20H20O4	324.37	No Development Reported
161	HY-P0078	TRAP-6	-5.36129	141136-83-6	C34H56N10O9	748.87	No Development Reported
162	HY-12405	CGP-42112	-5.35142	127060-75-7	C52H69N13O11	1052.18	No Development Reported
163	HY-19369	L-685458	-5.33716	292632-98-5	C39H52N4O6	672.853	No Development Reported
164	HY-109115	Fosifloxuridine nafalbenamide	-5.33165	1332837-31-6	C29H29FN3O9P	613.527	Phase 1
165	HY-P1771A	OVA G4 peptide (TFA)	-5.32678		C45H72F3N9O14	906.077	No Development Reported
166	HY-106887	SCH 32615	-5.32433	83861-02-3	C21H24N2O5	384.426	No Development Reported
167	HY-108941	Salicyl-AMS	-5.31728	863238-55-5	C17H18N6O8S	466.425	No Development Reported
168	HY-P1512A	Antioxidant peptide A (TFA)	-5.28342		C33H55F3N12O9S2	770.967	No Development Reported
169	HY-19168	Perzinfotel	-5.27549	144912-63-0	C9H13N2O5P	260.184	Phase 2
170	HY-P0205B	Saralasin (TFA)	-5.25025		C44H66F3N13O12	912.047	Launched
171	HY-112151A	EG01377 (dihydrochloride)	-5.24069		C26H32Cl2N6O6S2	586.683	No Development Reported
172	HY-B0686	Eptifibatide	-5.21953	188627-80-7	C35H49N11O9S2	831.962	Launched
173	HY-13948	Angiotensin II human	-5.21437	4474-91-3	C50H71N13O12	1046.18	Launched
174	HY-13948A	Angiotensin II human (acetate)	-5.21437	68521-88-0	C52H75N13O14	1046.18	Launched
175	HY-P0298A	[Des-Arg9]-Bradykinin (acetate)	-5.21156	23827-91-0	C46H65N11O12	904.023	No Development Reported
176	HY-B1526	Thiacetazone	-5.1945	104-06-3	C10H12N4OS	236.293	No Development Reported
177	HY-13634B	TLK117	-5.18913	152684-53-2	C23H27N3O6S	473.542	No Development Reported
178	HY-107198	(2S)-6-Prenylnaringenin	-5.18485	68236-13-5	C20H20O5	340.37	No Development Reported
179	HY-111594	Homo-PROTAC cereblon degrader 1	-5.17695	2244520-98-5	C32H32N6O10	660.631	No Development Reported
180	HY-12594	Paritaprevir	-5.16281	1216941-48-8	C40H43N7O7S	765.877	Launched
181	HY-B0150	Nicotinamide	-5.12993	98-92-0	C6H6N2O	122.125	Launched
182	HY-108415	Cloprostenol sodium salt	-5.10848	55028-72-3	C22H28ClNaO6	424.915	No Development Reported
183	HY-100944	Conduritol B epoxide	-5.10294	6090-95-5	C6H10O5	162.141	No Development Reported
184	HY-130709	PROTAC CDK2/9 Degrader-1	-5.09265	2408641-24-5	C40H41N13O7	815.836	No Development Reported
185	HY-124718	p32 Inhibitor M36	-5.09199	802555-85-7	C23H28N8O2	448.521	No Development Reported
186	HY-114174	Fmoc-Ala-Glu-Asn-Lys-NH2	-5.08978	220701-06-4	C33H43N7O9	681.736	No Development Reported
187	HY-106377A	BIO-11006 (acetate)	-5.06957		C48H79N13O17	1050.17	Phase 2
188	HY-112104	Meta-Topolin	-5.04942	75737-38-1	C12H11N5O	241.249	No Development Reported
189	HY-B0377	Famotidine	-5.04754	76824-35-6	C8H15N7O2S3	337.445	Launched
190	HY-11007	GNF-2	-5.04668	778270-11-4	C18H13F3N4O2	374.317	No Development Reported
191	HY-66047	2,4-Dihydroxypyrimidine-5-carboxylic Acid	-5.04335	23945-44-0	C5H4N2O4	156.096	No Development Reported
192	HY-108331	3-TYP	-5.02381	120241-79-4	C7H6N4	146.149	No Development Reported
193	HY-W018061	Traxoprodil	-5.02372	134234-12-1	C20H25NO3	327.417	No Development Reported
194	HY-N1436	L-(+)-Abrine	-5.02285	526-31-8	C12H14N2O2	218.252	No Development Reported
195	HY-P0237A	KKI-5 (TFA)	-4.99665		C37H56F3N11O11	773.88	No Development Reported
196	HY-P0098	[D-Ala2]leucine-enkephalin	-4.98601	64963-01-5	C29H39N5O7	569.649	No Development Reported
197	HY-100338	CNX-500	-4.96864	1202758-21-1	C48H68N10O9S	961.18	No Development Reported
198	HY-B0210A	Cefoperazone (sodium salt)	-4.95152	62893-20-3	C25H26N9NaO8S2	645.667	Launched
199	HY-133137	SJF620	-4.94507	2376187-16-3	C41H44N8O7	760.837	No Development Reported
200	HY-70057A	Safinamide (mesylate)	-4.93824	202825-46-5	C18H23FN2O5S	302.343	Launched

## Sheet: 2-Smp_049550
Item	Catalog No.	Drug Name	docking score	CAS No.	Formula	Mw	Clinical Information
1	HY-N7948	Isomaltotetraose	-12.4704	35997-20-7	C24H42O21	666.578	No Development Reported
2	HY-N0912	Rehmannioside D	-11.8015	81720-08-3	C27H42O20	686.61	No Development Reported
3	HY-N2183	Baimaside	-11.5102	18609-17-1	C27H30O17	626.517	No Development Reported
4	HY-113529	Stachyose (tetrahydrate)	-11.4194	10094-58-3	C24H50O25	666.578	No Development Reported
5	HY-13930	Miquelianin	-11.3206	22688-79-5	C21H18O13	478.36	No Development Reported
6	HY-N1499	Nystose	-11.1144	13133-07-8	C24H42O21	666.578	No Development Reported
7	HY-B0089	Acarbose	-11.107	56180-94-0	C25H43NO18	645.605	Launched
8	HY-N0022	Isoacteoside	-11.0609	61303-13-7	C29H36O15	624.587	No Development Reported
9	HY-128851	Coenzyme A	-11.0562	85-61-0	C21H36N7O16P3S	767.534	Phase 3
10	HY-N2342	Procyanidin C1	-11.0329	37064-30-5	C45H38O18	866.772	No Development Reported
11	HY-N0062	Angoroside C	-10.9727	115909-22-3	C36H48O19	784.755	No Development Reported
12	HY-N0258	Epimedin A1	-10.903	140147-77-9	C39H50O20	838.802	No Development Reported
13	HY-N0044	Ginsenoside Re	-10.7618	52286-59-6	C48H82O18	947.154	Phase 1
14	HY-N1419	Vaccarin	-10.7387	53452-16-7	C32H38O19	726.633	No Development Reported
15	HY-N0139	Troxerutin	-10.7385	7085-55-4	C33H42O19	742.675	Launched
16	HY-N0913	Manninotriose	-10.4937	13382-86-0	C18H32O16	504.437	No Development Reported
17	HY-N1992	Theaflavin 3,3'-digallate	-10.4807	30462-35-2	C43H32O20	868.702	No Development Reported
18	HY-N2125	Parishin C	-10.4184	174972-80-6	C32H40O19	728.649	No Development Reported
19	HY-F0002	NADP (sodium salt)	-10.4171	1184-16-3	C21H27N7NaO17P3	744.412	No Development Reported
20	HY-N6868	Dimethyl lithospermate B	-10.4032	875313-64-7	C38H34O16	746.667	No Development Reported
21	HY-N0148	Rutin	-10.3983	153-18-4	C27H30O16	610.518	Launched
22	HY-N0669	Stevioside	-10.3772	57817-89-7	C38H60O18	804.872	Phase 2
23	HY-N2425	Rhodiosin	-10.2004	86831-54-1	C27H30O16	610.518	No Development Reported
24	HY-N7389B	GDP-α-D-mannose (disodium)	-10.1782	148296-46-2	C16H23N5Na2O16P2	605.341	No Development Reported
25	HY-F0003	NADPH (tetrasodium salt)	-10.138	2646-71-1	C21H26N7Na4O17P3	745.421	No Development Reported
26	HY-N0020	Echinacoside	-10.1003	82854-37-3	C35H46O20	786.728	No Development Reported
27	HY-B1241	Dihydrostreptomycin (sulfate)	-10.0878	5490-27-7	C21H41N7O12 . 3/2 H2SO4	583.59	No Development Reported
28	HY-N0028	Forsythiaside A	-10.0636	79916-77-1	C29H36O15	624.587	No Development Reported
29	HY-N0649	Narcissin	-10.0462	604-80-8	C28H32O16	624.544	No Development Reported
30	HY-N7059	Lactobionic acid	-10.0446	96-82-2	C12H22O12	358.296	No Development Reported
31	HY-101400	Deoxycytidine triphosphate	-10.0405	2056-98-6	C9H16N3O13P3	467.157	No Development Reported
32	HY-N2340	D-(+)-Melezitose	-10.0135	597-12-6	C18H32O16	504.437	No Development Reported
33	HY-N0359	Cynarin	-10.0042	30964-13-7	C25H24O12	516.451	No Development Reported
34	HY-N0338	(-)-Syringaresnol-4-O-尾-D-apiofuranosyl-(1鈫?)-尾-D-glucopyranoside	-9.98939	136997-64-3	C33H44O17	712.692	No Development Reported
35	HY-N0405	Orientin	-9.89705	28608-75-5	C21H20O11	448.377	No Development Reported
36	HY-N0913A	Isomaltotriose	-9.86399	3371-50-4	C18H32O16	504.437	No Development Reported
37	HY-126303C	GS-443902 (trisodium)	-9.80938	1355050-21-3	C12H13N5Na3O13P3	531.202	No Development Reported
38	HY-B1389	Lactitol (monohydrate)	-9.80894	81025-04-9	C12H26O12	344.312	Launched
39	HY-F0003A	NADPH (tetracyclohexanamine)	-9.77275	100929-71-3	C45H82N11O17P3	745.421	No Development Reported
40	HY-N0751	Scutellarin	-9.75561	27740-01-8	C21H18O12	462.36	No Development Reported
41	HY-B0606	Diquafosol (tetrasodium)	-9.75211	211427-08-6	C18H22N4Na4O23P4	790.307	Launched
42	HY-N0526	2"-O-Galloylhyperin	-9.73676	53209-27-1	C28H24O16	616.481	No Development Reported
43	HY-N0915	Melittoside	-9.72081	19467-03-9	C21H32O15	524.47	No Development Reported
44	HY-F0001	NADH (disodium salt)	-9.69891	606-68-8	C21H27N7Na2O14P2	665.441	No Development Reported
45	HY-N0546	Ligustroflavone	-9.69226	260413-62-5	C33H40O18	724.66	No Development Reported
46	HY-119109	Laminaran	-9.64415	9008-22-4	N/A	504.437	No Development Reported
47	HY-111951	D-Panose	-9.64367	33401-87-5	C18H32O16	504.437	No Development Reported
48	HY-W013100	Cytidine-5'-triphosphate disodium	-9.63176	36051-68-0	C9H14N3Na2O14P3	483.156	No Development Reported
49	HY-W010737	Guanosine-5'-triphosphate (disodium salt)	-9.62447	56001-37-7	C10H14N5Na2O14P3	523.18	No Development Reported
50	HY-105008	Secoisolariciresinol diglucoside	-9.62309	257930-74-8	C32H46O16	686.698	No Development Reported
51	HY-N6013	Aloin(mixture of A&B)	-9.59776	8015-61-0	C21H22O9	418.394	No Development Reported
52	HY-N7393	Isomalt	-9.58216	64519-82-0	C12H24O11	344.312	No Development Reported
53	HY-108652	伪,尾-Methylene ATP (trisodium)	-9.57608	1343364-54-4	C11H15N5Na3O12P3	505.208	No Development Reported
54	HY-130208	Thiodigalactoside	-9.54464	51555-87-4	C12H22O10S	358.362	No Development Reported
55	HY-135867	NHC-triphosphate	-9.51739	34973-27-8	C9H16N3O15P3	499.156	No Development Reported
56	HY-N5042	Forsythoside I	-9.49361	1177581-50-8	C29H36O15	624.587	No Development Reported
57	HY-N0056	Isochlorogenic acid A	-9.49319	2450-53-5	C25H24O12	516.451	No Development Reported
58	HY-N7032	Uridine 5鈥?diphosphoglucose (disodium salt)	-9.48927	28053-08-9	C15H22N2Na2O17P2	566.302	No Development Reported
59	HY-12695	Guanosine 5'-triphosphate (trisodium salt)	-9.4849	36051-31-7	C10H13N5Na3O14P3	523.18	No Development Reported
60	HY-W013093	Uridine triphosphate (trisodium salt)	-9.47799	19817-92-6	C9H12N2Na3O15P3	484.141	Phase 1
61	HY-15745	PSI-7409	-9.47544	1015073-42-3	C10H16FN2O14P3	500.159	No Development Reported
62	HY-B2176	ATP	-9.47151	56-65-5	C10H16N5O13P3	507.181	Launched
63	HY-N0886	Aloin B	-9.42609	28371-16-6	C21H22O9	418.394	No Development Reported
64	HY-N7033	UDP-glucuronic acid (trisodium)	-9.42468	63700-19-6	C15H19N2Na3O18P2	580.285	No Development Reported
65	HY-N0457A	L-Chicoric Acid	-9.40677	70831-56-0	C22H18O12	474.371	No Development Reported
66	HY-N0029	Forsythoside B	-9.38418	81525-13-5	C34H44O19	756.702	No Development Reported
67	HY-B2176A	ATP (disodium trihydrate)	-9.38137	51963-61-2	C10H20N5Na2O16P3	507.181	Launched
68	HY-N0257	Epimedin A	-9.36664	110623-72-8	C39H50O20	838.802	No Development Reported
69	HY-N4148	Purpureaside C	-9.36424	108648-07-3	C35H46O20	786.728	No Development Reported
70	HY-B0472	Streptomycin (sulfate)	-9.34125	3810-74-0	C21H42N7O18S1.5	581.574	Launched
71	HY-N0651	Spinosin	-9.33718	72063-39-9	C28H32O15	608.545	No Development Reported
72	HY-F0002A	NADP (disodium salt)	-9.31939	24292-60-2	C21H28N7Na2O17P3	744.412	No Development Reported
73	HY-113011	Maltotriose	-9.31893	1109-28-0	C18H32O16	504.437	No Development Reported
74	HY-108869	Fodipir	-9.30658	118248-91-2	C22H32N4O14P2	638.455	No Development Reported
75	HY-N2111	Momordicoside A	-9.26479	75801-95-5	C42H72O15	817.012	No Development Reported
76	HY-101400A	Deoxycytidine triphosphate (trisodium salt)	-9.21889	109909-44-6	C9H13N3Na3O13P3	467.157	No Development Reported
77	HY-N7400	Phaseoloidin	-9.21165	118555-82-1	C14H18O9	330.287	No Development Reported
78	HY-N2497	Isoliquiritin apioside	-9.19248	120926-46-7	C26H30O13	550.509	No Development Reported
79	HY-N4150	Quercetagitrin	-9.17966	548-75-4	C21H20O13	480.376	No Development Reported
80	HY-19638A	Cangrelor (tetrasodium)	-9.17624	163706-36-3	C17H21Cl2F3N5Na4O12P3S2	776.359	Launched
81	HY-107372	Uridine triphosphate	-9.15944	63-39-8	C9H15N2O15P3	484.141	Phase 3
82	HY-N0460	1-Caffeoylquinic acid	-9.14891	1241-87-8	C16H18O9	354.309	No Development Reported
83	HY-N0768	Isoquercitrin	-9.12912	21637-25-2	C21H20O12	464.376	No Development Reported
84	HY-N0636	Eriocitrin	-9.12806	13463-28-0	C27H32O15	596.534	No Development Reported
85	HY-N0222	Avicularin	-9.12019	572-30-5	C20H18O11	434.35	No Development Reported
86	HY-N1425	Tiliroside	-9.11472	20316-62-5	C30H26O13	594.52	No Development Reported
87	HY-N2443	Tribuloside	-9.11472	22153-44-2	C30H26O13	594.52	No Development Reported
88	HY-N2464	Maltotetraose	-9.09849	34612-38-9	C24H42O21	666.578	No Development Reported
89	HY-N0540	Cynaroside	-9.09848	5373-11-5	C21H20O11	448.377	No Development Reported
90	HY-N0794	Proanthocyanidins	-9.08689	20347-71-1	C30H26O13	594.52	Phase 4
91	HY-N1938	D(+)-Raffinose (pentahydrate)	-9.07987	17629-30-0	C18H42O21	504.437	No Development Reported
92	HY-B0445	NAD+	-9.07817	53-84-9	C21H27N7O14P2	664.433	No Development Reported
93	HY-N0031	Plantamajoside	-9.0766	104777-68-6	C29H36O16	640.587	No Development Reported
94	HY-N1475	Nicotiflorin	-9.05402	17650-84-9	C27H30O15	594.518	No Development Reported
95	HY-N0154	Neohesperidin dihydrochalcone	-9.0037	20702-77-6	C28H36O15	612.576	No Development Reported
96	HY-N1132A	D-(+)-Trehalose dihydrate	-9.00245	6138-23-4	C12H26O13	342.296	No Development Reported
97	HY-N0457	Cichoric Acid	-8.98011	6537-80-0	C22H18O12	474.371	No Development Reported
98	HY-N2165	Vicenin 2	-8.97899	23666-13-9	C27H30O15	594.518	No Development Reported
99	HY-N6915	Mogroside II-?A	-8.94447	1613527-65-3	C42H72O14	801.013	No Development Reported
100	HY-N0648	Monotropein	-8.93827	5945-50-6	C16H22O11	390.339	No Development Reported
101	HY-N0522	(-)-Gallocatechin gallate	-8.92791	4233-96-9	C22H18O11	458.372	No Development Reported
102	HY-N2094	Genipin 1-尾-D-gentiobioside	-8.91633	29307-60-6	C23H34O15	550.507	No Development Reported
103	HY-N0365	Sennoside A	-8.89795	81-27-6	C42H38O20	862.739	No Development Reported
104	HY-N4142	Cyanidin-3-O-galactoside (chloride)	-8.86904	27661-36-5	C21H21ClO11	449.384	No Development Reported
105	HY-N6937	(R,R)-Secoisolariciresinol diglucoside	-8.85726	158932-33-3	C32H46O16	686.698	No Development Reported
106	HY-B2122	Maltitol	-8.83465	585-88-6	C12H24O11	344.312	Launched
107	HY-N0804	Narirutin	-8.74889	14259-46-2	C27H32O14	580.535	No Development Reported
108	HY-N0178	Diosmin	-8.71794	520-27-4	C28H32O15	608.545	Launched
109	HY-P1228	HAEGTFT	-8.68681	926018-95-3	C33H47N9O12	761.779	No Development Reported
110	HY-W008915	Cytidine 5'-diphosphate (trisodium salt)	-8.6778	34393-59-4	C9H12N3Na3O11P2	403.176	No Development Reported
111	HY-N0530	Dryocrassin ABBA	-8.67715	12777-70-7	C43H48O16	820.832	No Development Reported
112	HY-126585	SAICAR	-8.66732	3031-95-6	C13H19N4O12P	454.283	No Development Reported
113	HY-N0528	Linarin	-8.65414	480-36-4	C28H32O14	592.545	No Development Reported
114	HY-N0321	Caftaric acid	-8.64706	67879-58-7	C13H12O9	312.229	No Development Reported
115	HY-B1411	i-Inositol	-8.64492	87-89-8	C6H12O6	180.156	Launched
116	HY-N2393	Kukoamine B	-8.639	164991-67-7	C28H42N4O6	530.656	Phase 1
117	HY-111815A	N4-Acetylcytidine triphosphate (sodium)	-8.57752		C11H14N3Na4O15P3	525.193	No Development Reported
118	HY-N0539	Calceolarioside B	-8.57711	105471-98-5	C23H26O11	478.446	No Development Reported
119	HY-N0509	Astilbin	-8.57542	29838-67-3	C21H22O11	450.393	No Development Reported
120	HY-N1414	3',6-Disinapoylsucrose	-8.56768	139891-98-8	C34H42O19	754.686	No Development Reported
121	HY-N0795	Procyanidin B1	-8.5599	20315-25-7	C30H26O12	578.52	No Development Reported
122	HY-B2123	Lactose	-8.55705	63-42-3	C12H22O11	342.296	Launched
123	HY-W010918	Adenosine 5'-diphosphate	-8.54274	58-64-0	C10H15N5O10P2	427.201	No Development Reported
124	HY-113334	Turanose	-8.54224	547-25-1	C12H22O11	342.296	No Development Reported
125	HY-N2024	Maltose	-8.54053	69-79-4	C12H22O11	342.296	Phase 3
126	HY-N0567	Hydroxysafflor yellow A	-8.53135	78281-02-4	C27H32O16	612.533	No Development Reported
127	HY-N7715	Ferulic acid acyl-尾-D-glucoside	-8.51553	7196-71-6	C16H20O9	356.325	No Development Reported
128	HY-N2579	1-Kestose	-8.49921	470-69-9	C18H32O16	504.437	No Development Reported
129	HY-N6882	Genistein 8-c-glucoside	-8.482	66026-80-0	C21H20O10	432.377	No Development Reported
130	HY-N0578	Apigenin 7-glucoside	-8.46494	578-74-5	C21H20O10	432.377	No Development Reported
131	HY-N3018	Isomaltose	-8.43911	499-40-1	C12H22O11	342.296	No Development Reported
132	HY-B1410	Ioversol	-8.42508	87771-40-2	C18H24I3N3O9	807.111	Phase 4
133	HY-N0055	Chlorogenic acid	-8.41704	327-97-9	C16H18O9	354.309	Phase 3
134	HY-15745A	PSI-7409 (tetrasodium)	-8.41322	1621884-22-7	C10H12FN2Na4O14P3	500.159	No Development Reported
135	HY-D0040	Calcein	-8.39712	1461-15-0	C30H26N2O13	622.533	No Development Reported
136	HY-W009371C	D-Ribose 5-phosphate (disodium dihydrate)	-8.38866	207671-46-3	C5H13Na2O10P	230.11	No Development Reported
137	HY-D0844	Glutathione oxidized	-8.36712	27025-41-8	C20H32N6O12S2	612.631	Launched
138	HY-B0956	Paromomycin (sulfate)	-8.36625	1263-89-4	C23H47N5O18S	615.629	Launched
139	HY-B1673	Pharmatose DCL 14	-8.3607	64044-51-5	C12H24O12	342.296	No Development Reported
140	HY-B0345A	ATP (disodium salt)	-8.36055	987-65-5	C10H14N5Na2O13P3	507.181	Phase 3
141	HY-106139	Bimosiamose	-8.34617	187269-40-5	C46H54O16	862.911	Phase 2
142	HY-113596	Acetyl Coenzyme A (trisodium)	-8.33942	102029-73-2	C23H35N7Na3O17P3S	809.571	No Development Reported
143	HY-N0712	Typhaneoside	-8.32481	104472-68-6	C34H42O20	770.685	No Development Reported
144	HY-N0777	Isorhamnetin-3-O-glucoside	-8.32418	5041-82-7	C22H22O12	478.403	No Development Reported
145	HY-N0167	Gynostemma Extract	-8.32323	80321-63-7	C47H80O17	917.128	No Development Reported
146	HY-N6855	Mogroside IIA1	-8.31975	88901-44-4	C42H72O14	801.013	No Development Reported
147	HY-N0057	3,4-Dicaffeoylquinic acid	-8.31874	14534-61-3	C25H24O12	516.451	No Development Reported
148	HY-N7607	Quercetin-3-O-D-glucosyl]-(1-2)-L-rhamnoside	-8.30106	143016-74-4	C27H30O16	610.518	No Development Reported
149	HY-N0119	Naringin Dihydrochalcone	-8.29445	18916-17-1	C27H34O14	582.551	No Development Reported
150	HY-17638	Mizagliflozin	-8.27298	666843-10-3	C28H44N4O8	564.671	No Development Reported
151	HY-N0021	Verbascoside	-8.25184	61276-17-3	C29H36O15	624.587	No Development Reported
152	HY-N0507	Rosavin	-8.23243	84954-92-7	C20H28O10	428.43	No Development Reported
153	HY-N0311	Emodin-8-glucoside	-8.22688	23313-21-5	C21H20O10	432.377	No Development Reported
154	HY-N0823	Lithospermic acid	-8.22237	28831-65-4	C27H22O12	538.456	No Development Reported
155	HY-42680	(3S,4S,5R)-1,3,4,5,6-Pentahydroxyhexan-2-one	-8.20541	87-81-0	C6H12O6	180.156	No Development Reported
156	HY-N1428C	Ferric citrate	-8.20069	3522-50-7	C6H5FeO7	192.124	Launched
157	HY-N0796	Procyanidin B2	-8.1985	29106-49-8	C30H26O12	578.52	No Development Reported
158	HY-W010970	5'-Guanylic acid (disodium salt)	-8.19571	5550-12-9	C10H12N5Na2O8P	363.221	No Development Reported
159	HY-N1428	Citric acid	-8.17156	77-92-9	C6H8O7	192.124	Launched
160	HY-15142	Doxorubicin (hydrochloride)	-8.16839	25316-40-9	C27H30ClNO11	543.519	Launched
161	HY-109513	Ioxilan	-8.15567	107793-72-6	C18H24I3N3O8	791.112	No Development Reported
162	HY-B1172	Lactulose	-8.15341	4618-18-2	C12H22O11	342.296	Launched
163	HY-P0322	GRGDSPK	-8.14764	111119-28-9	C28H49N11O11	715.756	No Development Reported
164	HY-N2025	Oroxin A	-8.14392	57396-78-8	C21H20O10	432.377	No Development Reported
165	HY-N1454	Apigenin-7-glucuronide	-8.14334	29741-09-1	C21H18O11	446.361	No Development Reported
166	HY-B1654A	Flavin adenine dinucleotide (disodium salt)	-8.12984	84366-81-4	C27H31N9Na2O15P2	785.55	Launched
167	HY-114231B	ELX-02 (disulfate)	-8.12653	2244622-33-9	C19H42N4O18S2	482.526	Phase 2
168	HY-131967	CD73-IN-4	-8.11756	2216764-29-1	C16H23ClN5O7P	463.81	No Development Reported
169	HY-107207	Kaempferol 3-neohesperidoside	-8.11269	32602-81-6	C27H30O15	594.518	No Development Reported
170	HY-N2192	Swertianolin	-8.10614	23445-00-3	C20H20O11	436.366	No Development Reported
171	HY-N3442	Juglanin	-8.09223	5041-67-8	C20H18O10	418.351	No Development Reported
172	HY-B1645	Ammonium iron(III) citrate	-8.08212	1185-57-5	C6H8O7.xFe.xH3N	192.124	Launched
173	HY-125286	AB-680	-8.08173	2105904-82-1	C20H24ClFN4O9P2	580.825	Phase 1
174	HY-N0787	Cryptochlorogenic acid	-8.07929	905-99-7	C16H18O9	354.309	No Development Reported
175	HY-P0244	Dermorphin	-8.06127	77614-16-5	C40H50N8O10	802.873	No Development Reported
176	HY-P0275	Proctolin	-8.05142	57966-42-4	C30H48N8O8	648.751	No Development Reported
177	HY-P0187	Senktide	-8.03885	106128-89-6	C40H55N7O11S	841.97	No Development Reported
178	HY-135969	Glycol chitosan	-8.0235	123938-86-3	N/A	629.695	No Development Reported
179	HY-N1407	Polygalaxanthone III	-8.02235	162857-78-5	C25H28O15	568.481	No Development Reported
180	HY-W010042	L-Glucose	-8.01817	921-60-8	C6H12O6	180.156	No Development Reported
181	HY-B0739	Citicoline	-8.01278	987-78-0	C14H26N4O11P2	489.331	Launched
182	HY-P0251	Neurotensin(8-13)	-7.98911	60482-95-3	C38H64N12O8	816.99	No Development Reported
183	HY-N0045	Ginsenoside Rg1	-7.98429	22427-39-0	C42H72O14	801.013	No Development Reported
184	HY-U00462	D-Mannoheptulose	-7.97913	3615-44-9	C7H14O7	210.182	No Development Reported
185	HY-100607A	Landiolol (hydrochloride)	-7.97567	144481-98-1	C25H40ClN3O8	509.592	Launched
186	HY-N6840	Xylotetraose	-7.97148	22416-58-6	C20H34O17	546.474	No Development Reported
187	HY-Y0418	Dulcite	-7.96902	608-66-2	C6H14O6	182.172	No Development Reported
188	HY-33212	D-N-Acetylgalactosamine	-7.96698	1811-31-0	C8H15NO6	221.208	No Development Reported
189	HY-113093	Ethyl glucuronide	-7.96528	17685-04-0	C8H14O7	222.193	No Development Reported
190	HY-N0314	Pectolinarin	-7.96461	28978-02-1	C29H34O15	622.571	No Development Reported
191	HY-N1916	Coniferyl ferulate	-7.96252	63644-62-2	C20H20O6	356.369	No Development Reported
192	HY-N0529	Rosmarinic acid	-7.96221	20283-92-5	C18H16O8	360.315	Phase 4
193	HY-16566A	Kanamycin (sulfate)	-7.96203	25389-94-0	C18H38N4O15S	484.499	Launched
194	HY-N0319	Salvianolic acid C	-7.96025	115841-09-3	C26H20O10	492.431	No Development Reported
195	HY-138192	Octyl glucose neopentyl glycol	-7.95351	1257853-32-9	C27H52O12	568.695	No Development Reported
196	HY-D0861	EGTA	-7.952	67-42-5	C14H24N2O10	380.348	No Development Reported
197	HY-N0419	Quercimeritrin	-7.95101	491-50-9	C21H20O12	464.376	No Development Reported
198	HY-N2447	Amarogentin	-7.94936	21018-84-8	C29H30O13	586.541	No Development Reported
199	HY-N1463	Luteolin 7-O-glucuronide	-7.94514	29741-10-4	C21H18O12	462.36	No Development Reported
200	HY-N6612	D-Glucuronic acid	-7.93525	6556-12-3	C6H10O7	194.139	No Development Reported

## Sheet: 3-Smp_053820
Item	Catalog No.	Drug Name	docking score	CAS No.	Formula	Mw	Clinical Information
1	HY-P0216	A 779	-9.9135	159432-28-7	C39H60N12O11	873.975	No Development Reported
2	HY-P0294	Hexa-His	-9.91102	64134-30-1	C36H44N18O7	842.866	No Development Reported
3	HY-F0003	NADPH (tetrasodium salt)	-9.00811	2646-71-1	C21H26N7Na4O17P3	742.399	No Development Reported
4	HY-129065	Nourseothricin (sulfate)	-8.91634	96736-11-7	C50H94N20O22S	763.904	No Development Reported
5	HY-B0445	NAD+	-8.79104	53-84-9	C21H27N7O14P2	662.418	No Development Reported
6	HY-P1043A	NGR peptide (Trifluoroacetate)	-8.61472		C22H37F3N10O10S2	608.692	No Development Reported
7	HY-P1314	2-Furoyl-LIGRLO-amide	-8.57116	729589-58-6	C36H63N11O8	779.969	No Development Reported
8	HY-138407	PD-1/PD-L1-IN 7	-8.5694	2374856-75-2	C34H36Cl2N8O4	692.614	No Development Reported
9	HY-112182	UM-164	-8.54286	903564-48-7	C30H31F3N8O3S	641.687	No Development Reported
10	HY-B0593	Ceftazidime	-8.43826	72558-82-8	C22H22N6O7S2	545.569	Launched
11	HY-B0593A	Ceftazidime (pentahydrate)	-8.43826	78439-06-2	C22H32N6O12S2	545.569	Launched
12	HY-124629	DB2313	-8.32209	2170606-74-1	C42H41FN8O2	710.841	No Development Reported
13	HY-136328	SETD2-IN-1 (TFA)	-8.32142	2411759-92-5	C24H30F4N4O4	401.497	No Development Reported
14	HY-106147B	Frakefamide (TFA)	-8.31697		C32H35F4N5O7	564.627	No Development Reported
15	HY-16786	AI-10-49	-8.27651	1256094-72-0	C30H22F6N6O5	660.523	No Development Reported
16	HY-136684	BrBzGCp2	-8.20962	166038-00-2	C27H38BrN3O6S	613.583	No Development Reported
17	HY-13535A	ATN-161 (trifluoroacetate salt)	-8.15873	904763-27-5	C25H36F3N9O10S	598.652	Phase 2
18	HY-P1350	H-Lys-Trp-Lys-OH	-8.13498	38579-27-0	C23H36N6O4	462.584	No Development Reported
19	HY-124617A	AMXT-1501 tetrahydrochloride	-8.12528		C32H72Cl4N6O2	572.951	Phase 1
20	HY-W010832	Uridine-5'-diphosphate disodium salt	-8.1074	27821-45-0	C9H12N2Na2O12P2	402.146	No Development Reported
21	HY-P1187	HSDVHK-NH2	-8.06168	848644-86-0	C30H48N12O9	722.792	No Development Reported
22	HY-I0678	Regorafénib N-oxyde (M2)	-8.02903	835621-11-9	C21H15ClF4N4O4	498.815	No Development Reported
23	HY-P0248	Kemptide	-8.01268	65189-71-1	C32H61N13O9	772.916	No Development Reported
24	HY-13577A	Oclacitinib (maleate)	-8.0109	1640292-55-2	C19H27N5O6S	337.44	Launched
25	HY-13812	QNZ	-8.0056	545380-34-5	C22H20N4O	357.428	No Development Reported
26	HY-P0073	Tyr-Gly-Gly-Phe-Met-OH	-7.9733	58569-55-4	C27H35N5O7S	573.661	No Development Reported
27	HY-B0203A	Nebivolol (hydrochloride)	-7.92429	152520-56-4	C22H26ClF2NO4	406.442	Launched
28	HY-F0001	NADH (disodium salt)	-7.91658	606-68-8	C21H27N7Na2O14P2	663.426	No Development Reported
29	HY-100973A	Adenosine 5鈥?diphosphoribose (sodium)	-7.80358	68414-18-6	C15H22N5NaO14P2	557.301	No Development Reported
30	HY-15594A	Phen-DC3 Trifluoromethanesulfonate	-7.7975	929895-45-4	C36H26F6N6O8S2	549.601	No Development Reported
31	HY-10531	ARRY-380 (analog )	-7.79524	937265-83-3	C29H27N7O4S	570.642	No Development Reported
32	HY-112174	UDP-GlcNAc Disodium Salt	-7.7937	91183-98-1	C17H25N3Na2O17P2	605.339	No Development Reported
33	HY-129522	Sulfo-ara-F-NMN	-7.77813	1374663-29-2	C11H14FN2O6PS	351.268	No Development Reported
34	HY-12855A	Lys05	-7.73905	1391426-24-6	C23H26Cl5N5	442.383	No Development Reported
35	HY-16997	Itacitinib	-7.73797	1334298-90-6	C26H23F4N9O	554.521	Phase 3
36	HY-111758	PROTAC B-Raf degrader 1	-7.73588	2364367-27-9	C36H37N5O12S	763.77	No Development Reported
37	HY-B2132	Tryptamine	-7.73276	61-54-1	C10H12N2	161.223	No Development Reported
38	HY-P2526A	LyP-1 (TFA)	-7.72986		C38H66F3N17O14S2	995.16	No Development Reported
39	HY-P2536	Mca-Ala-Pro-Lys(Dnp)-OH	-7.72443	305336-82-7	C32H36N6O12	695.654	No Development Reported
40	HY-112680A	Carboxy pyridostatin (trifluoroacetate salt)	-7.69492	2444713-88-4	C37H35F3N10O9	707.715	No Development Reported
41	HY-137334	Neuraminidase-IN-1	-7.68756	2379438-80-7	C14H11N3O6	317.254	No Development Reported
42	HY-134772	AS1810722	-7.64451	909561-15-5	C25H25F2N7O	478.517	No Development Reported
43	HY-19816A	Avitinib (maleate)	-7.63032	1557268-88-8	C30H30FN7O6	488.536	Phase 3
44	HY-112587	MC3482	-7.61485		C33H38N4O8	617.669	No Development Reported
45	HY-18762	6-Thio-2'-Deoxyguanosine	-7.60413	789-61-7	C10H13N5O3S	283.307	No Development Reported
46	HY-12506	Naspm	-7.59871	122306-11-0	C22H34N4O	373.554	No Development Reported
47	HY-108703A	Foliglurax (monohydrochloride)	-7.5906	2133294-96-7	C23H24ClN3O3S	422.519	Phase 2
48	HY-P2381	TRV120055	-7.57896	2410957-04-7	C34H54N12O7	744.884	No Development Reported
49	HY-122214	AC-73	-7.57834	775294-71-8	C21H21NO2	320.404	No Development Reported
50	HY-10122	Silodosin	-7.56807	160970-54-7	C25H32F3N3O4	496.542	Launched
51	HY-15625	Hoechst 33258 analog 3	-7.55514	23554-98-5	C26H26N6	424.54	No Development Reported
52	HY-13207	ONX-0914	-7.54905	960374-59-8	C31H40N4O7	580.672	No Development Reported
53	HY-13207A	ONX-0914 (TFA)	-7.54905		C33H41F3N4O9	580.672	No Development Reported
54	HY-19928	Vactosertib	-7.54073	1352608-82-2	C22H18FN7	399.424	Phase 2
55	HY-16616	SIRT-IN-2	-7.52255	1431411-66-3	C15H21N5O3S2	383.489	No Development Reported
56	HY-109066	Olinciguat	-7.51974	1628732-62-6	C21H16F5N7O3	509.389	Phase 2
57	HY-106263B	Tyroserleutide (hydrochloride)	-7.51877	852982-42-4	C18H28ClN3O6	381.423	Phase 3
58	HY-112051	CU-CPT9b	-7.51824	2162962-69-6	C16H13NO2	251.28	No Development Reported
59	HY-100575	Acriflavine	-7.5156	8048-52-0	C14H14ClN3	224.28	Phase 4
60	HY-19333	OG-L002	-7.50412	1357302-64-7	C15H15NO	226.293	No Development Reported
61	HY-114271A	T3-ATA (S-isomer)	-7.50193	2438721-48-1	C19H16I3NO6S	766.105	No Development Reported
62	HY-G0017	N-Desmethyl imatinib	-7.50008	404844-02-6	C28H29N7O	480.584	No Development Reported
63	HY-W010737	Guanosine-5'-triphosphate (disodium salt)	-7.49008	56001-37-7	C10H14N5Na2O14P3	519.151	No Development Reported
64	HY-B1526	Thiacetazone	-7.48896	104-06-3	C10H12N4OS	236.293	No Development Reported
65	HY-107420	AY 9944	-7.48384	366-93-8	C22H30Cl4N2	393.392	No Development Reported
66	HY-103353A	SID 26681509 (quarterhydrate)	-7.48286		C27H33N5O5S.1/4H2O	539.646	No Development Reported
67	HY-103353	SID 26681509	-7.48286	958772-66-2	C27H33N5O5S	539.646	No Development Reported
68	HY-19957	CH5183284	-7.45703	1265229-25-1	C20H16N6O	356.381	Phase 2
69	HY-D0844	Glutathione oxidized	-7.45296	27025-41-8	C20H32N6O12S2	610.616	Launched
70	HY-W018781	Benzamidine (hydrochloride)	-7.44651	1670-14-0	C7H9ClN2	121.159	No Development Reported
71	HY-111391	Resazurin (sodium)	-7.44313	62758-13-8	C12H6NNaO4	229.188	No Development Reported
72	HY-B0006C	(R)-Carvedilol	-7.44145	95093-99-5	C24H26N2O4	407.482	No Development Reported
73	HY-N1412	1,3-Dicaffeoylquinic acid	-7.43475	19870-46-3	C25H24O12	515.443	No Development Reported
74	HY-N2393	Kukoamine B	-7.43181	164991-67-7	C28H42N4O6	532.671	Phase 1
75	HY-P1228	HAEGTFT	-7.42267	926018-95-3	C33H47N9O12	760.772	No Development Reported
76	HY-W012009	2'-Deoxy-2'-fluorocytidine	-7.41322	10212-20-1	C9H12FN3O4	245.208	No Development Reported
77	HY-P0178A	LXW7 (TFA)	-7.40512		C31H49F3N12O14S2	820.895	No Development Reported
78	HY-B0956	Paromomycin (sulfate)	-7.40326	1263-89-4	C23H47N5O18S	619.658	Launched
79	HY-101664	Ilaprazole	-7.39431	172152-36-2	C19H18N4O2S	367.444	Launched
80	HY-B2145	Ilaprazole (sodium)	-7.39431	172152-50-0	C19H17N4NaO2S	367.444	Launched
81	HY-A0063	Tipiracil (hydrochloride)	-7.3935	183204-72-0	C9H12Cl2N4O2	242.662	Launched
82	HY-17495A	Carteolol hydrochloride	-7.38773	51781-21-6	C16H25ClN2O3	293.381	Launched
83	HY-18978	GR79236	-7.37949	124555-18-6	C15H21N5O5	351.358	No Development Reported
84	HY-114491	Rineterkib	-7.37912	1715025-32-3	C26H27BrF3N5O2	579.432	No Development Reported
85	HY-16987	IDO-IN-3	-7.37565	2070018-30-1	C11H12BrFN6O2	360.162	No Development Reported
86	HY-16707	CH 5450	-7.3585	252557-97-4	C34H44N4O9	651.727	No Development Reported
87	HY-103118	PU02	-7.34439	313984-77-9	C16H12N4S	292.358	No Development Reported
88	HY-W048682	Fmoc-1-methyl-L-histidine	-7.34283	202920-22-7	C22H21N3O4	391.42	No Development Reported
89	HY-50905	Dovitinib	-7.32831	405169-16-6	C21H21FN6O	393.437	Phase 3
90	HY-10207	Dovitinib (lactate)	-7.32831	692737-80-7	C24H27FN6O4	393.437	Phase 3
91	HY-N0540	Cynaroside	-7.31107	5373-11-5	C21H20O11	448.377	No Development Reported
92	HY-105858	BNC210	-7.29756	13589-06-5	C17H23N3O3	317.383	Phase 2
93	HY-12646	Rhosin (hydrochloride)	-7.29748	1281870-42-5	C20H19ClN6O	359.404	No Development Reported
94	HY-19436	Solabegron	-7.29329	252920-94-8	C23H23ClN2O3	410.893	Phase 2
95	HY-N4149	Quercetagetin	-7.28837	90-18-6	C15H10O8	318.235	No Development Reported
96	HY-I0406	Sofosbuvir impurity F	-7.28388	1337482-17-3	C34H45FN4O13P2	798.686	No Development Reported
97	HY-17563	2'-Deoxyguanosine	-7.28254	961-07-9	C10H13N5O4	267.241	No Development Reported
98	HY-D0185	2'-Deoxyguanosine monohydrate	-7.28254	312693-72-4	C10H15N5O5	267.241	No Development Reported
99	HY-120210	XY018	-7.2824	1873358-87-2	C23H15F7N2O4	516.365	No Development Reported
100	HY-126247	BI-2852	-7.27853	2375482-51-0	C31H28N6O2	517.6	No Development Reported
101	HY-121955	FW1256	-7.27651	117089-08-4	C12H10NOPS	247.253	No Development Reported
102	HY-W008766	H-Trp-NH2.HCl	-7.27736	5022-65-1	C11H14ClN3O	204.248	No Development Reported
103	HY-12220A	MM-102 (TFA)	-7.27531	1883545-52-5	C37H50F5N7O6	670.812	No Development Reported
104	HY-15632	para-iodoHoechst 33258	-7.27444	158013-43-5	C25H23IN6	536.41	No Development Reported
105	HY-W010918	Adenosine 5'-diphosphate	-7.27222	58-64-0	C10H15N5O10P2	425.186	No Development Reported
106	HY-10081	GS-6201	-7.26617	752222-83-6	C21H21F3N6O2	446.426	No Development Reported
107	HY-N2821	(+)-Afzelechin	-7.26358	2545-00-8	C15H14O5	274.269	No Development Reported
108	HY-B1061	Nicotinic acid N-oxide	-7.26151	2398-81-4	C6H5NO3	138.101	No Development Reported
109	HY-W013093	Uridine triphosphate (trisodium salt)	-7.25993	19817-92-6	C9H12N2Na3O15P3	480.111	Phase 1
110	HY-100991	FG 7142	-7.25107	78538-74-6	C13H11N3O	226.253	No Development Reported
111	HY-19313	LLY-507	-7.25145	1793053-37-8	C36H42N6O	575.766	No Development Reported
112	HY-113066A	Guanosine 5'-diphosphate (disodium salt)	-7.24992	7415-69-2	C10H13N5Na2O11P2	440.178	No Development Reported
113	HY-100599	Urolithin A	-7.24408	1143-70-0	C13H8O4	228.2	No Development Reported
114	HY-18776	A2AR-agonist-1	-7.23995	41552-95-8	C20H22N6O4	410.426	No Development Reported
115	HY-126382	Hesperidin methylchalcone	-7.23851	24292-52-2	C29H36O15	624.587	No Development Reported
116	HY-100942	5-Carboxamidotryptamine (maleate)	-7.23523	74885-72-6	C15H17N3O5	204.248	No Development Reported
117	HY-13623A	Entecavir (monohydrate)	-7.23499	209216-23-9	C12H17N5O4	277.279	Launched
118	HY-128064	Adenosine amine congener	-7.23401	96760-69-9	C28H32N8O6	577.611	No Development Reported
119	HY-14177	Raf inhibitor 1	-7.2304	1093100-40-3	C26H19ClN8	478.936	No Development Reported
120	HY-112861A	Gln-AMS (TFA)	-7.22348		C17H23F3N8O10S	474.449	No Development Reported
121	HY-112220	VIT-2763	-7.21754	2095668-10-1	C21H21FN6O2	409.436	No Development Reported
122	HY-N0898	Catechin	-7.21251	154-23-4	C15H14O6	290.268	Launched
123	HY-137498	EBOV/MARV-IN-1	-7.21222	2479465-67-1	C25H30F3N3O2	462.527	No Development Reported
124	HY-13915	NSC348884	-7.20578	81624-55-7	C38H40N10	637.799	No Development Reported
125	HY-15561B	HOE-S 785026 (trihydrochloride)	-7.20094		C25H27Cl3N6O	426.512	No Development Reported
126	HY-130122	MG-277	-7.20107	2411085-89-5	C41H42Cl2FN5O5	775.715	No Development Reported
127	HY-12657	Syk-IN-1	-7.1984	1491150-77-6	C18H22N8O	367.428	No Development Reported
128	HY-10095	Olcegepant	-7.1896	204697-65-4	C38H47Br2N9O5	871.66	Phase 2
129	HY-N0752	Scutellarein	-7.18172	529-53-3	C15H10O6	286.236	No Development Reported
130	HY-19358	2-Methyl-5-HT	-7.18182	78263-90-8	C11H14N2O	191.249	No Development Reported
131	HY-125658	Biotinyl tyramide	-7.17865	41994-02-9	C18H25N3O3S	363.474	No Development Reported
132	HY-P0002A	Protirelin (acetate)	-7.17862	120876-23-5	C16H22N6O4.3/2C2H4O2	362.384	Launched
133	HY-112862	Arg-AMS	-7.17305	301351-95-1	C16H26N10O7S	503.513	No Development Reported
134	HY-114358	ONO-7475	-7.15306	1646839-59-9	C32H26N4O6	563.579	Phase 1
135	HY-B0596	Taltirelin	-7.15203	103300-74-9	C17H23N7O5	406.416	Launched
136	HY-15004	AUZ 454	-7.14065	853299-07-7	C24H26F3N7O2	502.512	No Development Reported
137	HY-112089	LXH254	-7.12302	1800398-38-2	C25H25F3N4O4	502.486	Phase 2
138	HY-101931	hVEGF-IN-1	-7.11968	1637443-98-1	C34H43N7O2	583.766	No Development Reported
139	HY-P0236A	Neurokinin A(4-10) (TFA)	-7.11525		C36H55F3N8O12S	765.898	No Development Reported
140	HY-A0006	Pentostatin	-7.11031	53910-25-1	C11H16N4O4	268.269	Launched
141	HY-100126	Tubercidin	-7.10808	69-33-0	C11H14N4O4	266.253	No Development Reported
142	HY-P1771A	OVA G4 peptide (TFA)	-7.10726		C45H72F3N9O14	906.077	No Development Reported
143	HY-50898	Lapatinib	-7.10544	231277-92-2	C29H26ClFN4O4S	582.065	Launched
144	HY-100946	CEP-40783	-7.10468	1437321-24-8	C31H26F2N4O6	589.566	Phase 1
145	HY-N5072	Desmethylglycitein	-7.10093	17817-31-1	C15H10O5	270.237	No Development Reported
146	HY-12871	Atuveciclib (Racemate)	-7.10139	1414943-88-6	C18H18FN5O2S	387.431	No Development Reported
147	HY-19654	GSK598809	-7.10107	863680-45-9	C22H23F4N5OS	482.517	Phase 2
148	HY-15999	Cerdulatinib	-7.10079	1198300-79-6	C20H27N7O3S	445.538	Phase 3
149	HY-15747	Deltarasin	-7.09871	1440898-61-2	C40H37N5O	604.762	No Development Reported
150	HY-100631	FGFR4-IN-1	-7.09191	1708971-72-5	C24H27N7O5	493.515	No Development Reported
151	HY-14773	Mirabegron	-7.09069	223673-61-8	C21H24N4O2S	398.521	Launched
152	HY-101444A	PA尾N (dihydrochloride)	-7.08855	100929-99-5	C25H32Cl2N6O2	448.56	No Development Reported
153	HY-100538	DTP3	-7.08831	1809784-29-9	C26H35N7O5	526.607	No Development Reported
154	HY-114174	Fmoc-Ala-Glu-Asn-Lys-NH2	-7.08275	220701-06-4	C33H43N7O9	681.736	No Development Reported
155	HY-33893	Indole-3-methanamine	-7.08188	22259-53-6	C9H10N2	147.196	No Development Reported
156	HY-119339	SX-682	-7.07737	1648843-04-2	C19H14BF4N3O4S	467.202	Phase 2
157	HY-N6712	Thiolutin	-7.0686	87-11-6	C8H8N2O2S2	228.291	No Development Reported
158	HY-W007970	H-Phe-Phe-OH	-7.06205	2577-40-4	C18H20N2O3	312.363	No Development Reported
159	HY-101784	NE 52-QQ57	-7.05973	1401728-56-0	C24H28N6O	417.526	No Development Reported
160	HY-17507A	Pantoprazole (sodium)	-7.05695	138786-67-1	C16H14F2N3NaO4S	384.377	Launched
161	HY-100236	Madrasin	-7.05605	374913-63-0	C16H17N5O2	311.339	No Development Reported
162	HY-B1743A	Puromycin (dihydrochloride)	-7.05238	58-58-2	C22H31Cl2N7O5	471.51	Launched
163	HY-125130	Hesperetin 7-O-glucoside	-7.05042	31712-49-9	C22H24O11	464.419	No Development Reported
164	HY-N0262	Cordycepin	-7.04937	73-03-0	C10H13N5O3	251.242	Phase 2
165	HY-101120	666-15	-7.04759	1433286-70-4	C33H31Cl2N3O5	585.069	No Development Reported
166	HY-P0299A	LSKL, Inhibitor of Thrombospondin (TSP-1) (TFA)	-7.04525		C23H43F3N6O7	459.603	No Development Reported
167	HY-103097	ST271	-7.04456	106392-48-7	C16H20N2O2	272.342	No Development Reported
168	HY-B0614A	Mafenide (Acetate)	-7.04295	13009-99-9	C9H14N2O4S	187.239	Launched
169	HY-102064	SR 57227A	-7.04186	77145-61-0	C10H15Cl2N3	212.699	No Development Reported
170	HY-127104	FMF-04-159-2	-7.04162	2364489-81-4	C28H30Cl3N7O5S	684.013	No Development Reported
171	HY-100895	SAR-20347	-7.04075	1450881-55-6	C21H18ClFN4O4	444.843	No Development Reported
172	HY-15323	PRT062607 (Hydrochloride)	-7.03414	1370261-97-4	C19H24ClN9O	394.453	Phase 2
173	HY-136477	Pentagamavunon-1	-7.03069	27060-70-4	C23H24O3	348.435	No Development Reported
174	HY-124944	APS6-45	-7.02799	2188236-41-9	C23H16F8N4O3	548.385	No Development Reported
175	HY-13055A	Telotristat ethyl	-7.02665	1033805-22-9	C27H26ClF3N6O3	575.989	Launched
176	HY-112050	CU-CPT-8m	-7.01517	125079-83-6	C14H12N4O	252.271	No Development Reported
177	HY-23095	Thalidomide-5-OH	-7.00836	64567-60-8	C13H10N2O5	274.229	No Development Reported
178	HY-100583	(-)-(S)-Equol	-7.00759	531-95-3	C15H14O3	242.27	No Development Reported
179	HY-G0002A	Lurasidone metabolite 14326 (hydrochloride)	-7.00598		C28H37ClN4O3S	509.683	Launched
180	HY-19326	SU1498	-7.00552	168835-82-3	C25H30N2O2	390.518	No Development Reported
181	HY-W011552	2'-O-Methyladenosine	-7.00515	2140-79-6	C11H15N5O4	281.268	No Development Reported
182	HY-12962	NMDA-IN-1	-7.00056	700878-19-9	C20H23ClFN3O	339.407	No Development Reported
183	HY-15593	Pinometostat	-6.99913	1380288-87-8	C30H42N8O3	564.721	Phase 2
184	HY-112642	9-Methoxycanthin-6-one	-6.99627	74991-91-6	C15H10N2O2	251.26	No Development Reported
185	HY-112721	FDI-6	-6.99507	313380-27-7	C19H11F4N3OS2	437.434	No Development Reported
186	HY-100862	BRCA1-IN-2	-6.99425	1622262-55-8	C26H33N4O7P	542.522	No Development Reported
187	HY-112582	N1-Methylpseudouridine	-6.99292	13860-38-3	C10H14N2O6	258.228	No Development Reported
188	HY-U00116	GP531	-6.99153	142344-87-4	C16H21N5O4	347.369	No Development Reported
189	HY-F0002A	NADP (disodium salt)	-6.9899	24292-60-2	C21H28N7Na2O17P3	741.39	No Development Reported
190	HY-F0002	NADP (sodium salt)	-6.9899	1184-16-3	C21H27N7NaO17P3	741.39	No Development Reported
191	HY-117937	BC-1215	-6.99001	1507370-20-8	C26H26N4	396.526	No Development Reported
192	HY-16916	NS1643	-6.98996	448895-37-2	C15H10F6N2O3	380.242	No Development Reported
193	HY-W040055	Neopterin	-6.98566	2009-64-5	C9H11N5O4	253.215	No Development Reported
194	HY-15828	NMS-1286937	-6.98612	1034616-18-6	C24H27F3N8O3	533.526	Phase 1
195	HY-136464	尾-catenin-IN-2	-6.98565	1458664-10-2	C15H14FN3	256.298	No Development Reported
196	HY-102015	6-Biopterin	-6.98254	22150-76-1	C9H11N5O3	238.223	No Development Reported
197	HY-W011053	Neotame	-6.98034	165450-17-9	C20H30N2O5	378.463	Launched
198	HY-116716	PIN1 inhibitor API-1	-6.97906	680622-70-2	C15H13F3N6O2	366.298	No Development Reported
199	HY-13038	Fostamatinib Disodium	-6.97946	1025687-58-4	C23H24FN6Na2O9P	578.445	Launched
200	HY-13038B	Fostamatinib (disodium hexahydrate)	-6.97946	914295-16-2	C23H36FN6Na2O15P	578.445	Launched

## Sheet: 4-Smp_059540
Item	Catalog No.	Drug Name	docking score	CAS No.	Formula	Mw	Clinical Information
1	HY-P0002A	Protirelin (acetate)	-10.5927	120876-23-5	C16H22N6O4.3/2C2H4O2	363.391	Launched
2	HY-128064	Adenosine amine congener	-10.3532	96760-69-9	C28H32N8O6	577.611	No Development Reported
3	HY-17638	Mizagliflozin	-9.76609	666843-10-3	C28H44N4O8	565.678	No Development Reported
4	HY-F0003A	NADPH (tetracyclohexanamine)	-9.67674	100929-71-3	C45H82N11O17P3	742.399	No Development Reported
5	HY-124629	DB2313	-9.60478	2170606-74-1	C42H41FN8O2	710.841	No Development Reported
6	HY-10531	ARRY-380 (analog )	-9.0561	937265-83-3	C29H27N7O4S	569.634	No Development Reported
7	HY-15159	Cyclapolin 9	-9.02985	40533-25-3	C9H4F3N3O4S	307.206	No Development Reported
8	HY-134673	UZH1	-8.99725		C32H42N6O3	560.729	No Development Reported
9	HY-19725	A-1155463	-8.97418	1235034-55-5	C35H32FN5O4S2	669.788	No Development Reported
10	HY-D0183	ATP-polyamine-biotin	-8.91129	1800401-93-7	C32H58N11O14P3S	944.847	No Development Reported
11	HY-B1028	Pantethine	-8.87236	16816-67-4	C22H42N4O8S2	554.721	Phase 3
12	HY-14842B	Givinostat (hydrochloride monohydrate)	-8.84185	732302-99-7	C24H30ClN3O5	422.496	Phase 3
13	HY-12280	THZ2	-8.62186	1604810-84-5	C31H28ClN7O2	567.06	No Development Reported
14	HY-123291	SM-276001	-8.57337	473930-22-2	C16H21N7O	327.384	No Development Reported
15	HY-13535A	ATN-161 (trifluoroacetate salt)	-8.57114	904763-27-5	C25H36F3N9O10S	597.644	Phase 2
16	HY-108702	ML-792	-8.56246	1644342-14-2	C21H23BrN6O5S	551.413	No Development Reported
17	HY-100865	BPR1K871	-8.55547	2443767-35-7	C25H28ClN7O2S	528.068	No Development Reported
18	HY-18743	Coelenterazine	-8.48598	55779-48-1	C26H21N3O3	422.456	No Development Reported
19	HY-16997	Itacitinib	-8.43868	1334298-90-6	C26H23F4N9O	554.521	Phase 3
20	HY-119726	Fosmanogepix	-8.41076	2091769-17-2	C22H21N4O6P	467.392	Phase 2
21	HY-W048682	Fmoc-1-methyl-L-histidine	-8.40032	202920-22-7	C22H21N3O4	391.42	No Development Reported
22	HY-B0445	NAD+	-8.39515	53-84-9	C21H27N7O14P2	662.418	No Development Reported
23	HY-15607A	WEHI-539 hydrochloride	-8.36972	2070018-33-4	C31H30ClN5O3S2	583.724	No Development Reported
24	HY-131064	RIPK3-IN-1	-8.3532	2361139-70-8	C29H25FN4O4	513.539	No Development Reported
25	HY-109066	Olinciguat	-8.30663	1628732-62-6	C21H16F5N7O3	509.389	Phase 2
26	HY-18840	BBT594	-8.27773	882405-89-2	C28H30F3N7O3	570.586	No Development Reported
27	HY-111391	Resazurin (sodium)	-8.21288	62758-13-8	C12H6NNaO4	229.188	No Development Reported
28	HY-D1279	Hydrofurimazine	-8.21285	2179052-10-7	C24H19N3O3	397.426	No Development Reported
29	HY-N7668	Neotheaflavin	-8.19719	36451-14-6	C29H24O12	565.501	No Development Reported
30	HY-15858A	AP-III-a4 (hydrochloride)	-8.13999		C31H44ClFN8O3	595.731	No Development Reported
31	HY-N0243	Theaflavin	-8.13735	4670-05-7	C29H24O12	565.501	No Development Reported
32	HY-15229	Guadecitabine sodium	-8.1359	929904-85-8	C18H23N9NaO10P	557.411	Phase 3
33	HY-P2536	Mca-Ala-Pro-Lys(Dnp)-OH	-8.12583	305336-82-7	C32H36N6O12	695.654	No Development Reported
34	HY-115463	EB-3D	-8.08961	1839150-63-8	C30H36Br2N4O2	484.631	No Development Reported
35	HY-13777A	Zoledronic acid (monohydrate)	-8.0862	165800-06-6	C5H12N2O8P2	270.075	Launched
36	HY-19867A	Burixafor (hydrobromide)	-8.07395	1191450-19-7	C27H51N8O3P.5/2HBr	568.734	Phase 2
37	HY-13020	GSK1838705A	-8.05226	1116235-97-2	C27H29FN8O3	532.569	No Development Reported
38	HY-113262	8-Hydroxyguanosine	-8.0384	3868-31-3	C10H13N5O6	299.24	No Development Reported
39	HY-80013	THZ1	-8.01075	1604810-83-4	C31H28ClN7O2	567.06	No Development Reported
40	HY-128773A	MRL-494 (hydrochloride)	-8.00099		C26H36ClFN16O2	623.668	No Development Reported
41	HY-134772	AS1810722	-7.96397	909561-15-5	C25H25F2N7O	478.517	No Development Reported
42	HY-P1470	[Leu5]-Enkephalin, amide	-7.9466	60117-24-0	C28H38N6O6	555.645	No Development Reported
43	HY-U00116	GP531	-7.94146	142344-87-4	C16H21N5O4	348.376	No Development Reported
44	HY-115400	1V209	-7.9282	1062444-54-5	C16H17N5O5	358.329	No Development Reported
45	HY-30237	Seliciclib	-7.91686	186692-46-6	C19H26N6O	354.449	Phase 2
46	HY-A0124A	Sapropterin (dihydrochloride)	-7.90293	69056-38-8	C9H17Cl2N5O3	241.247	Launched
47	HY-18649	Galidesivir (hydrochloride)	-7.89691	222631-44-9	C11H16ClN5O3	266.276	No Development Reported
48	HY-B0689A	Indinavir (sulfate)	-7.89513	157810-81-6	C36H49N5O8S	614.797	Launched
49	HY-16902	RO9021	-7.89039	1446790-62-0	C18H25N7O	357.452	No Development Reported
50	HY-75867	M2 ion channel blocker	-7.88076	1190215-03-2	C18H27N3O2	318.433	No Development Reported
51	HY-135902A	Synucleozid (hydrochloride)	-7.87518		C22H21ClN6	370.449	No Development Reported
52	HY-P0249A	Phe-Met-Arg-Phe amide (trifluoroacetate)	-7.85967	159237-99-7	C33H44F6N8O8S	599.767	No Development Reported
53	HY-12796A	Raxatrigine hydrochloride	-7.84502	934240-31-0	C18H20ClFN2O2	315.361	Phase 2
54	HY-N0751	Scutellarin	-7.82804	27740-01-8	C21H18O12	461.353	No Development Reported
55	HY-14520	Tetrahydrofolic acid	-7.82413	135-16-0	C19H23N7O6	443.414	No Development Reported
56	HY-N2393	Kukoamine B	-7.82428	164991-67-7	C28H42N4O6	532.671	Phase 1
57	HY-13718	Oglufanide	-7.81527	38101-59-6	C16H19N3O5	332.332	Phase 2
58	HY-19762	GSK1940029	-7.78866	1150701-66-8	C18H16Cl2N4O2	391.251	Phase 1
59	HY-111956B	D-Ala-Lys-AMCA (hydrochloride)	-7.78749		C21H29ClN4O6	432.47	No Development Reported
60	HY-126052	Gnetol	-7.758	86361-55-9	C14H12O4	244.243	No Development Reported
61	HY-114349	HS-1371	-7.7519	2158197-70-5	C24H24N4O	386.488	No Development Reported
62	HY-111496	Sulfo-NHS-SS-Biotin (sodium)	-7.74382	325143-98-4	C19H27N4NaO9S4	583.7	No Development Reported
63	HY-113306	1-Methyladenine	-7.73277	5142-22-3	C6H7N5	150.161	No Development Reported
64	HY-W011540	8-Hydroxy-2'-deoxyguanosine	-7.72833	88847-89-6	C10H13N5O5	283.241	No Development Reported
65	HY-B1222	Sisomicin (sulfate)	-7.72008	53179-09-2	C19H37N5O7 . 5/2 H2SO4	451.556	Launched
66	HY-P1230	HAEGT	-7.71666	852155-81-8	C20H31N7O9	512.494	No Development Reported
67	HY-W008766	H-Trp-NH2.HCl	-7.69452	5022-65-1	C11H14ClN3O	204.248	No Development Reported
68	HY-N0112	Dihydromyricetin	-7.6721	27200-12-0	C15H12O8	320.251	Phase 2
69	HY-112862	Arg-AMS	-7.66822	301351-95-1	C16H26N10O7S	503.513	No Development Reported
70	HY-109039	Praliciguat	-7.66567	1628730-49-3	C21H14F8N6O2	534.362	Phase 2
71	HY-10614	A-966492	-7.64066	934162-61-5	C18H17FN4O	325.36	No Development Reported
72	HY-135674	SR-318	-7.63093	2413286-32-3	C27H33N5O2	459.583	No Development Reported
73	HY-N4150	Quercetagitrin	-7.6302	548-75-4	C21H20O13	480.376	No Development Reported
74	HY-12657	Syk-IN-1	-7.62902	1491150-77-6	C18H22N8O	367.428	No Development Reported
75	HY-112861A	Gln-AMS (TFA)	-7.62754		C17H23F3N8O10S	474.449	No Development Reported
76	HY-129522	Sulfo-ara-F-NMN	-7.61729	1374663-29-2	C11H14FN2O6PS	351.268	No Development Reported
77	HY-111347A	BB-Cl-Amidine (hydrochloride)	-7.59912		C26H27Cl2N5O	460.978	No Development Reported
78	HY-B1158	Imidazolidinyl urea	-7.5905	39236-46-9	C11H16N8O8	387.286	No Development Reported
79	HY-50514	AT9283	-7.58755	896466-04-9	C19H23N7O2	382.439	Phase 2
80	HY-N2425	Rhodiosin	-7.58525	86831-54-1	C27H30O16	610.518	No Development Reported
81	HY-117391	AZ-Dyrk1B-33	-7.58222	1679330-37-0	C19H16N4	301.365	No Development Reported
82	HY-119377	UPGL00004	-7.57129	1890169-95-5	C25H26N8O2S2	534.656	No Development Reported
83	HY-100249	XEN723	-7.56054	1072803-08-7	C21H20FN5O2S	425.479	No Development Reported
84	HY-F0002	NADP (sodium salt)	-7.55683	1184-16-3	C21H27N7NaO17P3	740.383	No Development Reported
85	HY-N4201	尾-Hydroxyisovalerylshikonin	-7.53931	7415-78-3	C21H24O7	388.411	No Development Reported
86	HY-133117	BAY-985	-7.5319	2409479-29-2	C27H30F3N9O	554.589	No Development Reported
87	HY-N3516	Oxyresveratrol 2-O-尾-D-glucopyranoside	-7.52836	392274-22-5	C20H22O9	406.383	No Development Reported
88	HY-137605	WSF1-IN-1	-7.52521	2379577-82-7	C20H21F3N8O	447.436	No Development Reported
89	HY-100991	FG 7142	-7.50603	78538-74-6	C13H11N3O	226.253	No Development Reported
90	HY-111350	FT827	-7.50475	1959537-86-0	C27H28N6O5S	548.613	No Development Reported
91	HY-N4310	Taxifolin 7-O-rhamnoside	-7.50165	137592-12-2	C21H22O11	450.393	No Development Reported
92	HY-101562	GDC-0077	-7.49928	2060571-02-8	C18H19F2N5O4	407.371	Phase 3
93	HY-14407A	Fosaprepitant (dimeglumine)	-7.49525	265121-04-8	C37H56F7N6O16P	613.399	Launched
94	HY-134673B	UZH1b	-7.48075		C32H42N6O3	560.729	No Development Reported
95	HY-114307	Ly93	-7.47387	1883528-69-5	C21H20N2O2	332.396	No Development Reported
96	HY-P0299A	LSKL, Inhibitor of Thrombospondin (TSP-1) (TFA)	-7.47206		C23H43F3N6O7	460.61	No Development Reported
97	HY-114189	GW284543	-7.47117	790186-68-4	C23H20N2O3	373.424	No Development Reported
98	HY-B0594	Iohexol	-7.46492	66108-95-0	C19H26I3N3O9	821.138	Phase 4
99	HY-U00433A	JMV 2959 hydrochloride	-7.46279		C30H33ClN6O2	509.622	No Development Reported
100	HY-44012A	SMARCA-BD ligand 1 for Protac (dihydrochloride)	-7.45382	2369053-68-7	C14H19Cl2N5O	272.325	No Development Reported
101	HY-15556	GSK269962A	-7.44335	850664-21-0	C29H30N8O5	571.606	No Development Reported
102	HY-135985	DCLK1-IN-1	-7.44334	2222635-15-4	C26H28F3N7O2	528.549	No Development Reported
103	HY-10129	Veliparib	-7.44036	912444-00-9	C13H16N4O	245.3	Phase 3
104	HY-10130	Veliparib (dihydrochloride)	-7.44036	912445-05-7	C13H18Cl2N4O	245.3	Phase 3
105	HY-16209	Forodesine (hydrochloride)	-7.43398	284490-13-7	C11H15ClN4O4	267.261	Launched
106	HY-N0543	Allantoin	-7.4309	97-59-6	C4H6N4O3	158.115	Launched
107	HY-W010031	1-Methyluric acid	-7.42772	708-79-2	C6H6N4O3	182.137	No Development Reported
108	HY-12297	Sulfatinib	-7.42457	1308672-74-3	C24H28N6O3S	481.59	Phase 1
109	HY-B0596	Taltirelin	-7.42092	103300-74-9	C17H23N7O5	405.408	Launched
110	HY-12461	WS6	-7.40426	1421227-53-3	C29H31F3N6O3	569.597	No Development Reported
111	HY-125079	DSP-2230	-7.40038	1233231-30-5	C20H20F3N5O2	420.408	No Development Reported
112	HY-N0119	Naringin Dihydrochalcone	-7.39861	18916-17-1	C27H34O14	582.551	No Development Reported
113	HY-101978	CPI-444	-7.37821	1202402-40-1	C20H21N7O3	407.426	Phase 2
114	HY-13946	BML-277	-7.37068	516480-79-8	C20H14ClN3O2	364.805	No Development Reported
115	HY-N7676	Marein	-7.36946	535-96-6	C21H22O11	450.393	No Development Reported
116	HY-P1350	H-Lys-Trp-Lys-OH	-7.36803	38579-27-0	C23H36N6O4	462.584	No Development Reported
117	HY-100885	Acelarin	-7.35495	840506-29-8	C25H27F2N4O8P	580.474	Phase 3
118	HY-B0956	Paromomycin (sulfate)	-7.35307	1263-89-4	C23H47N5O18S	618.651	Launched
119	HY-111343	ONC212	-7.35112	1807861-48-8	C24H23F3N4O	442.476	No Development Reported
120	HY-100747	PSB-12379	-7.34399	1802226-78-3	C18H23N5O9P2	513.336	No Development Reported
121	HY-14773	Mirabegron	-7.33921	223673-61-8	C21H24N4O2S	398.521	Launched
122	HY-102015	6-Biopterin	-7.33929	22150-76-1	C9H11N5O3	238.223	No Development Reported
123	HY-101564	JNJ-64619178	-7.33089	2086772-26-9	C22H23BrN6O2	483.361	Phase 1
124	HY-15342	Timapiprant	-7.33086	851723-84-7	C21H17FN2O2	347.363	Phase 2
125	HY-10126	Barasertib-HQPA	-7.32964	722544-51-6	C26H30FN7O3	508.567	Phase 2
126	HY-112680A	Carboxy pyridostatin (trifluoroacetate salt)	-7.33022	2444713-88-4	C37H35F3N10O9	707.715	No Development Reported
127	HY-13979	DDR1-IN-1	-7.32929	1449685-96-4	C30H31F3N4O3	553.595	No Development Reported
128	HY-10992	AZD-7762	-7.32017	860352-01-8	C17H19FN4O2S	363.429	Phase 1
129	HY-19642A	Glesatinib (hydrochloride)	-7.3204	1123838-51-6	C31H28ClF2N5O3S2	620.712	Phase 2
130	HY-107367A	Epertinib (hydrochloride)	-7.31469	2071195-74-7	C30H28Cl2FN5O3	561.026	No Development Reported
131	HY-B0470	Neomycin (sulfate)	-7.30492	1405-10-3	C23H52N6O25S3	619.681	Launched
132	HY-P0210	DAMGO	-7.30522	78123-71-4	C26H35N5O6	514.593	No Development Reported
133	HY-P0210B	DAMGO (TFA)	-7.30522	950492-85-0	C28H36F3N5O8	514.593	No Development Reported
134	HY-12974	PRT-060318	-7.30435	1194961-19-7	C18H24N6O	341.43	No Development Reported
135	HY-138559	GW604714X	-7.30425	853953-65-8	C21H18FN5O5S	470.454	No Development Reported
136	HY-103207	Amibegron hydrochloride	-7.29923	121524-09-2	C22H27Cl2NO4	404.906	Phase 3
137	HY-101053	Src Inhibitor 1	-7.28621	179248-59-0	C22H19N3O3	373.405	No Development Reported
138	HY-N0356	(-)-Catechin gallate	-7.28521	130405-40-2	C22H18O10	442.372	No Development Reported
139	HY-10127	Barasertib	-7.28308	722543-31-9	C26H31FN7O6P	586.532	Phase 3
140	HY-B2130A	Uric acid (sodium)	-7.28159	1198-77-2	C5H3N4NaO3	168.11	No Development Reported
141	HY-B2130	Uric acid	-7.28159	69-93-2	C5H4N4O3	168.11	Phase 3
142	HY-100202	TPEN	-7.27824	16858-02-9	C26H28N6	424.541	No Development Reported
143	HY-P1043A	NGR peptide (Trifluoroacetate)	-7.26596		C22H37F3N10O10S2	608.692	No Development Reported
144	HY-131246	DM-01	-7.26112	2355280-00-9	C23H24F3N3O2	431.451	No Development Reported
145	HY-122856	AZ12601011	-7.25483		C19H15N5	314.363	No Development Reported
146	HY-114491	Rineterkib	-7.25179	1715025-32-3	C26H27BrF3N5O2	579.432	No Development Reported
147	HY-108307	Micronomicin (sulfate)	-7.24966	66803-19-8	C20H41N5O7.xH2O4S	467.598	No Development Reported
148	HY-P0290A	GRGDSP (TFA)	-7.24752		C24H38F3N9O12	587.583	No Development Reported
149	HY-113046	5-Methyltetrahydrofolic acid	-7.24711	134-35-0	C20H25N7O6	459.456	No Development Reported
150	HY-14781	Levomefolic acid	-7.24711	31690-09-2	C20H25N7O6	459.456	Launched
151	HY-17383	Levomefolate (calcium)	-7.24711	151533-22-1	C20H23CaN7O6	459.456	Launched
152	HY-17470	Mizoribine	-7.24584	50924-49-7	C9H13N3O6	259.216	Launched
153	HY-101509	HSL-IN-1	-7.24056	2095156-13-9	C19H13BClF3N2O4	436.577	No Development Reported
154	HY-100942	5-Carboxamidotryptamine (maleate)	-7.24149	74885-72-6	C15H17N3O5	204.248	No Development Reported
155	HY-15695	Puromycin aminonucleoside	-7.24077	58-60-6	C12H18N6O3	295.317	No Development Reported
156	HY-15431	Capivasertib	-7.24023	1143532-39-1	C21H25ClN6O2	429.923	Phase 3
157	HY-W013494	L-Carnosine	-7.23832	305-84-0	C9H14N4O3	226.232	Phase 3
158	HY-108471	CU-CPT22	-7.23647	1416324-85-0	C19H22O7	363.381	No Development Reported
159	HY-119864	Drinidene	-7.23053	53394-92-6	C10H9NO	160.192	No Development Reported
160	HY-W008646	7,8-Dihydro-L-biopterin	-7.2303	6779-87-9	C9H13N5O3	239.231	No Development Reported
161	HY-B0436	Salbutamol (hemisulfate)	-7.22815	51022-70-9	C13H22NO5S0.5	240.318	Launched
162	HY-102023	GNF351	-7.22636	1227634-69-6	C24H25N7	411.502	No Development Reported
163	HY-12278	K02288	-7.21886	1431985-92-0	C20H20N2O4	353.391	No Development Reported
164	HY-137820	Brr2-IN-3	-7.2154	2104030-82-0	C24H20N4O3S	444.506	No Development Reported
165	HY-P0309A	Arg-Gly-Glu-Ser (TFA)	-7.21271		C18H30F3N7O10	447.444	No Development Reported
166	HY-100118	BW-A 78U	-7.21027	101155-02-6	C13H12FN5	257.266	No Development Reported
167	HY-W008226	Phloracetophenone	-7.19651	480-66-0	C8H8O4	168.147	No Development Reported
168	HY-101407	Nicotinamide N-oxide	-7.19524	1986-81-8	C6H6N2O2	138.124	No Development Reported
169	HY-50898	Lapatinib	-7.19364	231277-92-2	C29H26ClFN4O4S	582.065	Launched
170	HY-16659	EHT 1864	-7.18807	754240-09-0	C25H29Cl2F3N2O4S	509.56	No Development Reported
171	HY-P1230	HAEGT	-7.16858	852155-81-8	C20H31N7O9	511.487	No Development Reported
172	HY-W018061	Traxoprodil	-7.16901	134234-12-1	C20H25NO3	328.425	No Development Reported
173	HY-108434	Ceapin-A7	-7.16441	2323027-38-7	C20H12F6N4O3	470.325	No Development Reported
174	HY-Y0694	2',4'-Dihydroxyacetophenone	-7.16298	89-84-9	C8H8O3	152.147	No Development Reported
175	HY-124131	DS-437	-7.15854	1674364-87-4	C15H23N7O4S	397.453	No Development Reported
176	HY-18669	ML346	-7.15682	100872-83-1	C14H12N2O4	271.249	No Development Reported
177	HY-135391	Ezetimibe phenoxy glucuronide	-7.15064	190448-57-8	C30H29F2NO9	584.542	No Development Reported
178	HY-108631	EB-47 (dihydrochloride)	-7.14754	1190332-25-2	C24H29Cl2N9O6	537.528	No Development Reported
179	HY-N1468	Agarotetrol	-7.14632	69809-22-9	C17H18O6	318.321	No Development Reported
180	HY-W013260	2'-O-Methylguanosine	-7.14583	2140-71-8	C11H15N5O5	297.267	No Development Reported
181	HY-15828	NMS-1286937	-7.14128	1034616-18-6	C24H27F3N8O3	533.526	Phase 1
182	HY-14348	GSK163090	-7.13856	844903-58-8	C25H29N5O	416.538	Phase 2
183	HY-103706	ROC-325	-7.13439	1859141-26-6	C28H27ClN4OS	505.073	No Development Reported
184	HY-15440A	Fostemsavir	-7.12865	864953-29-7	C25H26N7O8P	581.475	Launched
185	HY-15440B	Fostemsavir Tris	-7.12865	864953-39-9	C29H37N8O11P	581.475	Launched
186	HY-W017389	Xanthine	-7.1274	69-89-6	C5H4N4O2	152.111	Phase 2
187	HY-N2409	Delphinidin (chloride)	-7.12619	528-53-0	C15H11ClO7	302.236	No Development Reported
188	HY-12855A	Lys05	-7.11608	1391426-24-6	C23H26Cl5N5	442.383	No Development Reported
189	HY-104009A	GSK2807 (Trifluoroacetate)	-7.11279	2245255-66-5	C21H33F3N8O7	454.523	No Development Reported
190	HY-W014993	1,3-Dimethyluric acid	-7.11122	944-73-0	C7H8N4O3	196.163	No Development Reported
191	HY-14859	Dipraglurant	-7.10855	872363-17-2	C16H12FN3	266.292	Phase 2
192	HY-B0734A	Cefotiam (hydrochloride)	-7.10695	66309-69-1	C18H25Cl2N9O4S3	525.628	Launched
193	HY-112220	VIT-2763	-7.10326	2095668-10-1	C21H21FN6O2	409.436	No Development Reported
194	HY-10248	RAF265	-7.09746	927880-90-8	C24H16F6N6O	518.414	Phase 2
195	HY-113338	8-Hydroxyguanine	-7.09596	5614-64-2	C5H5N5O2	167.125	No Development Reported
196	HY-135237	DB04760 analog 1	-7.09048		C23H21F2N3O2	409.428	No Development Reported
197	HY-112427	Sirt2-IN-1	-7.08445	1862238-00-3	C28H27N7O2S2	557.69	No Development Reported
198	HY-15193	EMD638683	-7.08146	1181770-72-8	C18H18F2N2O4	364.343	No Development Reported
199	HY-101552A	L,L-Dityrosine	-7.07974	63442-81-9	C18H20N2O6	360.361	No Development Reported
200	HY-13662	Lansoprazole	-7.08041	103577-45-3	C16H14F3N3O2S	370.369	Launched

## Sheet: 5-Smp_095910
Item	Catalog No.	Drug Name	docking score	CAS No.	Formula	Mw	Clinical Information
1	HY-N0567	Hydroxysafflor yellow A	-11.2461	78281-02-4	C27H32O16	612.533	No Development Reported
2	HY-N2155	Tubuloside A	-11.1	112516-05-9	C37H48O21	828.764	No Development Reported
3	HY-16382	PCI-27483	-10.9629	871266-63-6	C26H24N6O9S	596.569	Phase 2
4	HY-N0056	Isochlorogenic acid A	-10.9522	2450-53-5	C25H24O12	516.451	No Development Reported
5	HY-N0669	Stevioside	-10.8552	57817-89-7	C38H60O18	804.872	Phase 2
6	HY-N2125	Parishin C	-10.7696	174972-80-6	C32H40O19	728.649	No Development Reported
7	HY-N0318	Salvianolic acid A	-10.7416	96574-01-5	C26H22O10	494.447	Phase 1
8	HY-P0322	GRGDSPK	-10.5524	111119-28-9	C28H49N11O11	715.756	No Development Reported
9	HY-N2342	Procyanidin C1	-10.5152	37064-30-5	C45H38O18	866.772	No Development Reported
10	HY-106225	Rotigaptide	-10.513	355151-12-1	C28H39N7O9	617.651	No Development Reported
11	HY-113596	Acetyl Coenzyme A (trisodium)	-10.4874	102029-73-2	C23H35N7Na3O17P3S	809.571	No Development Reported
12	HY-F0002A	NADP (disodium salt)	-10.4769	24292-60-2	C21H28N7Na2O17P3	744.412	No Development Reported
13	HY-W017068	dUTP (trisodium)	-10.4702	102814-08-4	C9H12N2Na3O14P3	468.142	No Development Reported
14	HY-128851	Coenzyme A	-10.335	85-61-0	C21H36N7O16P3S	767.534	Phase 3
15	HY-B1410	Ioversol	-10.302	87771-40-2	C18H24I3N3O9	807.111	Phase 4
16	HY-B1172	Lactulose	-10.2967	4618-18-2	C12H22O11	342.296	Launched
17	HY-W013100	Cytidine-5'-triphosphate disodium	-10.1602	36051-68-0	C9H14N3Na2O14P3	483.156	No Development Reported
18	HY-N0526	2"-O-Galloylhyperin	-10.1567	53209-27-1	C28H24O16	616.481	No Development Reported
19	HY-N2469	Xylotriose	-10.1191	47592-59-6	C15H26O13	414.359	No Development Reported
20	HY-N7607	Quercetin-3-O-D-glucosyl]-(1-2)-L-rhamnoside	-10.0898	143016-74-4	C27H30O16	610.518	No Development Reported
21	HY-B2176A	ATP (disodium trihydrate)	-10.0631	51963-61-2	C10H20N5Na2O16P3	507.181	Launched
22	HY-131296	5-A-RU-PABC-Val-Cit-Fmoc	-10.0369		C43H53N9O13	903.933	No Development Reported
23	HY-B0345A	ATP (disodium salt)	-9.97604	987-65-5	C10H14N5Na2O13P3	507.181	Phase 3
24	HY-N0031	Plantamajoside	-9.96905	104777-68-6	C29H36O16	640.587	No Development Reported
25	HY-12695	Guanosine 5'-triphosphate (trisodium salt)	-9.92794	36051-31-7	C10H13N5Na3O14P3	523.18	No Development Reported
26	HY-N0457A	L-Chicoric Acid	-9.88185	70831-56-0	C22H18O12	474.371	No Development Reported
27	HY-101131	Dansyl glutathione	-9.79936	75017-02-6	C22H28N4O8S2	540.61	No Development Reported
28	HY-N0722	Neochlorogenic acid	-9.79714	906-33-2	C16H18O9	354.309	No Development Reported
29	HY-N7032	Uridine 5鈥?diphosphoglucose (disodium salt)	-9.79472	28053-08-9	C15H22N2Na2O17P2	566.302	No Development Reported
30	HY-N0509	Astilbin	-9.77672	29838-67-3	C21H22O11	450.393	No Development Reported
31	HY-W013175	Uridine 5'-monophosphate disodium salt	-9.7379	3387-36-8	C9H11N2Na2O9P	324.181	No Development Reported
32	HY-N2159	Lancerin	-9.72006	81991-99-3	C19H18O10	406.34	No Development Reported
33	HY-126585	SAICAR	-9.59134	3031-95-6	C13H19N4O12P	454.283	No Development Reported
34	HY-12290	Arg-Gly-Asp-Ser	-9.56132	91037-65-9	C15H27N7O8	433.417	No Development Reported
35	HY-N0796	Procyanidin B2	-9.45166	29106-49-8	C30H26O12	578.52	No Development Reported
36	HY-B2176	ATP	-9.44822	56-65-5	C10H16N5O13P3	507.181	Launched
37	HY-N0028	Forsythiaside A	-9.43577	79916-77-1	C29H36O15	624.587	No Development Reported
38	HY-108652	伪,尾-Methylene ATP (trisodium)	-9.43299	1343364-54-4	C11H15N5Na3O12P3	505.208	No Development Reported
39	HY-N0321	Caftaric acid	-9.38625	67879-58-7	C13H12O9	312.229	No Development Reported
40	HY-P1540	Angiotensin III, human, mouse	-9.36426	13602-53-4	C46H66N12O9	931.091	No Development Reported
41	HY-N0112	Dihydromyricetin	-9.22169	27200-12-0	C15H12O8	320.251	Phase 2
42	HY-128723	Dapagliflozin impurity	-9.19735	960404-86-8	C21H25ClO7	424.872	No Development Reported
43	HY-15745	PSI-7409	-9.14184	1015073-42-3	C10H16FN2O14P3	500.159	No Development Reported
44	HY-W008915	Cytidine 5'-diphosphate (trisodium salt)	-9.10461	34393-59-4	C9H12N3Na3O11P2	403.176	No Development Reported
45	HY-N0546	Ligustroflavone	-9.07366	260413-62-5	C33H40O18	724.66	No Development Reported
46	HY-101981	Uridine 5'-monophosphate	-9.06943	58-97-9	C9H13N2O9P	324.181	No Development Reported
47	HY-N0055	Chlorogenic acid	-9.00235	327-97-9	C16H18O9	354.309	Phase 3
48	HY-P0240	Tuftsin	-8.99208	9063-57-4	C21H40N8O6	500.592	No Development Reported
49	HY-13056	SMND-309	-8.92442	1065559-56-9	C18H14O8	358.299	No Development Reported
50	HY-P1469	Bradykinin (1-6)	-8.91582	23815-88-5	C30H45N9O8	659.734	No Development Reported
51	HY-107372	Uridine triphosphate	-8.91531	63-39-8	C9H15N2O15P3	484.141	Phase 3
52	HY-N7400	Phaseoloidin	-8.91452	118555-82-1	C14H18O9	330.287	No Development Reported
53	HY-N0423	Sophoricoside	-8.91364	152-95-4	C21H20O10	432.377	No Development Reported
54	HY-B0594	Iohexol	-8.89454	66108-95-0	C19H26I3N3O9	821.138	Phase 4
55	HY-13588	Cefsulodin (sodium)	-8.89397	52152-93-9	C22H19N4NaO8S2	533.554	Launched
56	HY-124131	DS-437	-8.8939	1674364-87-4	C15H23N7O4S	397.453	No Development Reported
57	HY-N1454	Apigenin-7-glucuronide	-8.86773	29741-09-1	C21H18O11	446.361	No Development Reported
58	HY-N0012	Glycitin	-8.86253	40246-10-4	C22H22O10	446.404	No Development Reported
59	HY-N0457	Cichoric Acid	-8.85883	6537-80-0	C22H18O12	474.371	No Development Reported
60	HY-101761	TM5441	-8.84307	1190221-43-2	C21H17ClN2O6	428.822	No Development Reported
61	HY-W013093	Uridine triphosphate (trisodium salt)	-8.75878	19817-92-6	C9H12N2Na3O15P3	484.141	Phase 1
62	HY-N0010	Geniposidic acid	-8.75724	27741-01-1	C16H22O10	374.34	No Development Reported
63	HY-100518	T-26c	-8.73474	869296-13-9	C24H21N3O6S	479.505	No Development Reported
64	HY-105077A	Nemifitide (diTFA)	-8.73073	204992-09-6	C37H45F7N10O10	694.756	No Development Reported
65	HY-B0964	Riboflavin (phosphate sodium)	-8.72968	130-40-5	C17H20N4NaO9P	456.344	Launched
66	HY-N0359	Cynarin	-8.70619	30964-13-7	C25H24O12	516.451	No Development Reported
67	HY-P1350	H-Lys-Trp-Lys-OH	-8.70581	38579-27-0	C23H36N6O4	460.57	No Development Reported
68	HY-N0787	Cryptochlorogenic acid	-8.66769	905-99-7	C16H18O9	354.309	No Development Reported
69	HY-135867	NHC-triphosphate	-8.59228	34973-27-8	C9H16N3O15P3	499.156	No Development Reported
70	HY-N4068	Glucoraphanin	-8.55507	21414-41-5	C12H23NO10S3	437.507	No Development Reported
71	HY-100511	Benzophenonetetracarboxylic acid	-8.4948	2479-49-4	C17H10O9	358.256	No Development Reported
72	HY-N0578	Apigenin 7-glucoside	-8.49242	578-74-5	C21H20O10	432.377	No Development Reported
73	HY-B1292	Iodipamide	-8.48652	606-17-7	C20H14I6N2O6	1139.76	No Development Reported
74	HY-130709	PROTAC CDK2/9 Degrader-1	-8.44083	2408641-24-5	C40H41N13O7	815.836	No Development Reported
75	HY-N0595	Genistin	-8.41182	529-59-9	C21H20O10	432.377	No Development Reported
76	HY-N4084	Thonningianin A	-8.38962	271579-11-4	C42H34O21	874.707	No Development Reported
77	HY-W010832	Uridine-5'-diphosphate disodium salt	-8.37018	27821-45-0	C9H12N2Na2O12P2	404.161	No Development Reported
78	HY-N0767	Isoorientin	-8.36241	4261-42-1	C21H20O11	448.377	No Development Reported
79	HY-12062	PD318088	-8.3448	391210-00-7	C16H13BrF3IN2O4	561.089	No Development Reported
80	HY-N0772	Isomangiferin	-8.31216	24699-16-9	C19H18O11	422.34	No Development Reported
81	HY-W010918	Adenosine 5'-diphosphate	-8.30809	58-64-0	C10H15N5O10P2	427.201	No Development Reported
82	HY-129522	Sulfo-ara-F-NMN	-8.3026	1374663-29-2	C11H14FN2O6PS	353.283	No Development Reported
83	HY-109035	Inarigivir soproxil	-8.29745	942123-43-5	C25H34N7O13PS	703.615	Phase 2
84	HY-F0004	尾-Nicotinamide mononucleotide	-8.28803	1094-61-7	C11H15N2O8P	335.227	No Development Reported
85	HY-100747	PSB-12379	-8.28659	1802226-78-3	C18H23N5O9P2	515.351	No Development Reported
86	HY-N4142	Cyanidin-3-O-galactoside (chloride)	-8.25694	27661-36-5	C21H21ClO11	449.384	No Development Reported
87	HY-N0192	Arbutin	-8.24417	497-76-7	C12H16O7	272.251	Phase 3
88	HY-N2460	Aloesin	-8.23372	30861-27-9	C19H22O9	394.373	No Development Reported
89	HY-131347	PD-1/PD-L1-IN-NP19	-8.22793	2377916-66-8	C33H31ClN2O4	555.063	No Development Reported
90	HY-N0703	Schaftoside	-8.22481	51938-32-0	C26H28O14	564.492	No Development Reported
91	HY-101400A	Deoxycytidine triphosphate (trisodium salt)	-8.20792	109909-44-6	C9H13N3Na3O13P3	467.157	No Development Reported
92	HY-N0018	Daidzin	-8.19014	552-66-9	C21H20O9	416.378	Launched
93	HY-N2343	Procyanidin A2	-8.15453	41743-41-3	C30H24O12	576.504	No Development Reported
94	HY-101510	F1063-0967	-8.14165	613225-56-2	C24H24N2O5S2	484.588	No Development Reported
95	HY-P1460	His-[D-2-ME-Trp]-Ala	-8.1191		C21H26N6O4	426.469	No Development Reported
96	HY-112647	Stafib-1	-8.10342	1688703-26-5	C26H24N2O11P2	602.423	No Development Reported
97	HY-101400	Deoxycytidine triphosphate	-8.10057	2056-98-6	C9H16N3O13P3	467.157	No Development Reported
98	HY-131967	CD73-IN-4	-8.0736	2216764-29-1	C16H23ClN5O7P	463.81	No Development Reported
99	HY-N0648	Monotropein	-8.07141	5945-50-6	C16H22O11	390.339	No Development Reported
100	HY-N2345	Procyanidin B3	-8.04642	23567-23-9	C30H26O12	578.52	No Development Reported
101	HY-114174	Fmoc-Ala-Glu-Asn-Lys-NH2	-8.03236	220701-06-4	C33H43N7O9	681.736	No Development Reported
102	HY-P0249A	Phe-Met-Arg-Phe amide (trifluoroacetate)	-8.01801	159237-99-7	C33H44F6N8O8S	598.76	No Development Reported
103	HY-N0874	Sagittatoside B	-8.01681	118525-36-3	C32H38O14	646.636	No Development Reported
104	HY-P1005	Ac-DEVD-AFC	-7.96712	201608-14-2	C30H34F3N5O13	729.612	No Development Reported
105	HY-N0640	Kuromanin (chloride)	-7.93773	7084-24-4	C21H21ClO11	449.384	No Development Reported
106	HY-135902A	Synucleozid (hydrochloride)	-7.93407		C22H21ClN6	368.434	No Development Reported
107	HY-123797	KGA-2727	-7.93289	666842-36-0	C26H40N4O8	536.618	No Development Reported
108	HY-112808	KAN0438757	-7.91111	1451255-59-6	C21H18FNO7S	447.433	No Development Reported
109	HY-112860	Asp-AMS	-7.84468	828288-98-8	C14H19N7O9S	461.407	No Development Reported
110	HY-B0028	Fludarabine (phosphate)	-7.79561	75607-67-9	C10H13FN5O7P	365.212	Launched
111	HY-N0109	Salidroside	-7.77607	10338-51-9	C14H20O7	300.304	No Development Reported
112	HY-101093	PD-1-IN-1	-7.77588	1673534-76-3	C12H20N6O7	360.323	No Development Reported
113	HY-B0275	Oxytetracycline	-7.75524	79-57-2	C22H24N2O9	460.434	Launched
114	HY-111956B	D-Ala-Lys-AMCA (hydrochloride)	-7.7506		C21H29ClN4O6	432.47	No Development Reported
115	HY-B0148	Risedronic acid	-7.74928	105462-24-6	C7H11NO7P2	283.112	Launched
116	HY-N1425	Tiliroside	-7.72673	20316-62-5	C30H26O13	594.52	No Development Reported
117	HY-N2443	Tribuloside	-7.72673	22153-44-2	C30H26O13	594.52	No Development Reported
118	HY-W010970	5'-Guanylic acid (disodium salt)	-7.71739	5550-12-9	C10H12N5Na2O8P	363.221	No Development Reported
119	HY-44358	Remdesivir nucleoside monophosphate	-7.71444	1911578-74-9	C12H14N5O7P	371.243	No Development Reported
120	HY-18776	A2AR-agonist-1	-7.69719	41552-95-8	C20H22N6O4	410.426	No Development Reported
121	HY-B0739	Citicoline	-7.66353	987-78-0	C14H26N4O11P2	489.331	Launched
122	HY-P2381	TRV120055	-7.64528	2410957-04-7	C34H54N12O7	742.869	No Development Reported
123	HY-106139	Bimosiamose	-7.63758	187269-40-5	C46H54O16	862.911	Phase 2
124	HY-B0275A	Oxytetracycline (hydrochloride)	-7.61094	2058-46-0	C22H25ClN2O9	460.434	Launched
125	HY-108631	EB-47 (dihydrochloride)	-7.60956	1190332-25-2	C24H29Cl2N9O6	537.528	No Development Reported
126	HY-B0144	Pitavastatin (Calcium)	-7.60333	147526-32-7	C25H23FNO4 . 1/2 Ca	421.461	Launched
127	HY-120635	BMS-1001 (hydrochloride)	-7.59817	2113650-04-5	C35H35ClN2O7	594.654	No Development Reported
128	HY-10163	Dabigatran	-7.58648	211914-51-1	C25H25N7O3	471.511	Phase 4
129	HY-15003	ATH686	-7.57923	853299-52-2	C25H28F3N7O2	515.531	No Development Reported
130	HY-B0474	Tetracycline (hydrochloride)	-7.56242	64-75-5	C22H25ClN2O8	444.435	Launched
131	HY-P0237A	KKI-5 (TFA)	-7.54995		C37H56F3N11O11	773.88	No Development Reported
132	HY-113143A	Galactose 1-phosphate Potassium salt	-7.54929	19046-60-7	C6H11K2O9P	260.136	No Development Reported
133	HY-14270	Lodoxamide	-7.54779	53882-12-5	C11H6ClN3O6	311.635	Launched
134	HY-B1826	Adefovir	-7.54091	106941-25-7	C8H12N5O4P	273.186	Launched
135	HY-18711A	SCR-1481B1	-7.53632	1174161-86-4	C28H29ClF2N5O10P	578.846	Phase 1
136	HY-P0298A	[Des-Arg9]-Bradykinin (acetate)	-7.53238	23827-91-0	C46H65N11O12	904.023	No Development Reported
137	HY-N0225	(-)-Epigallocatechin	-7.53036	970-74-1	C15H14O7	306.267	Phase 4
138	HY-112688	H-Arg-4M尾NA	-7.52947	60285-94-1	C17H23N5O2	329.397	No Development Reported
139	HY-12883	PF 05089771	-7.51928	1235403-62-9	C18H12Cl2FN5O3S2	500.354	Phase 2
140	HY-B0656A	Rabeprazole (sodium)	-7.48798	117976-90-6	C18H20N3NaO3S	359.443	Launched
141	HY-N1354	Reynoutrin	-7.48519	549-32-6	C20H18O11	434.35	No Development Reported
142	HY-N2344	Procyanidin A1	-7.47702	103883-03-0	C30H24O12	576.504	No Development Reported
143	HY-N4296	Isosakuranin	-7.45678	491-69-0	C22H24O10	448.42	No Development Reported
144	HY-114272A	T4-ATA (S-isomer)	-7.45088	2448470-97-9	C19H15I4NO6S	893.008	No Development Reported
145	HY-18939	N6-Cyclohexyladenosine	-7.4293	36396-99-3	C16H23N5O4	349.385	No Development Reported
146	HY-A0181	Adenosine monophosphate	-7.42501	61-19-8	C10H14N5O7P	347.221	Phase 4
147	HY-B0174	Olsalazine (Disodium)	-7.42413	6054-98-4	C14H8N2Na2O6	302.239	Launched
148	HY-13228	YM-201636	-7.41511	371942-69-7	C25H21N7O3	467.479	No Development Reported
149	HY-N0521	(-)-Gallocatechin	-7.4118	3371-27-5	C15H14O7	306.267	No Development Reported
150	HY-16637	Folic acid	-7.38149	59-30-3	C19H19N7O6	441.397	Launched
151	HY-14973	Vidupiprant	-7.37504	1169483-24-2	C28H27Cl2FN2O6S	609.493	No Development Reported
152	HY-D0257	Tartrazine	-7.36947	1934-21-0	C16H9N4Na3O9S2	468.418	No Development Reported
153	HY-N4208	Taccalonolide AJ	-7.34283	1349904-82-0	C34H44O14	676.705	No Development Reported
154	HY-100673	LM22A-4	-7.32183	37988-18-4	C15H21N3O6	339.344	No Development Reported
155	HY-15229	Guadecitabine sodium	-7.32173	929904-85-8	C18H23N9NaO10P	557.411	Phase 3
156	HY-N0182	Fisetin	-7.30684	528-48-3	C15H10O6	286.236	Phase 2
157	HY-A0107	Tetracycline	-7.3055	60-54-8	C22H24N2O8	444.435	Launched
158	HY-13625	Ertapenem sodium	-7.30436	153773-82-1	C22H24N3NaO7S	475.515	Launched
159	HY-13512	Camostat (mesylate)	-7.29374	59721-29-8	C21H26N4O8S	398.413	Launched
160	HY-17365	Octreotide (acetate)	-7.28404	79517-01-4	C51H70N10O12S2	1019.24	Launched
161	HY-101075A	L-690330 (hydrate)	-7.28348		C8H14O9P2	298.124	No Development Reported
162	HY-N6673	Okanin	-7.27548	484-76-4	C15H12O6	288.252	No Development Reported
163	HY-N2522	Carboxyatractyloside (dipotassium)	-7.27377	33286-30-5	C31H44K2O18S2	770.816	No Development Reported
164	HY-N0898A	(-)-Catechin	-7.25938	18829-70-4	C15H14O6	290.268	No Development Reported
165	HY-18341	L-Thyroxine	-7.23837	51-48-9	C15H11I4NO4	776.87	Launched
166	HY-N4149	Quercetagetin	-7.23502	90-18-6	C15H10O8	318.235	No Development Reported
167	HY-15282	E-64	-7.23218	66701-25-5	C15H27N5O5	357.405	No Development Reported
168	HY-111786	LHC-165	-7.22737	1258595-14-0	C29H32F2N3O7P	603.551	Phase 1
169	HY-109030	Dorzagliatin	-7.21747	1191995-00-2	C22H27ClN4O5	462.927	No Development Reported
170	HY-10254	PD0325901	-7.20244	391210-10-9	C16H14F3IN2O4	482.193	Phase 2
171	HY-13777A	Zoledronic acid (monohydrate)	-7.20186	165800-06-6	C5H12N2O8P2	272.09	Launched
172	HY-N0408	Picroside II	-7.19804	39012-20-9	C23H28O13	512.461	No Development Reported
173	HY-10129	Veliparib	-7.19699	912444-00-9	C13H16N4O	244.292	Phase 3
174	HY-10130	Veliparib (dihydrochloride)	-7.19699	912445-05-7	C13H18Cl2N4O	244.292	Phase 3
175	HY-P1509	Rhodopsin Epitope Tag	-7.19166		C37H62N10O16	902.946	No Development Reported
176	HY-42424	(S,R,S)-AHPC-Me (hydrochloride)	-7.18107	1948273-03-7	C23H33ClN4O3S	444.59	No Development Reported
177	HY-P0078	TRAP-6	-7.17235	141136-83-6	C34H56N10O9	748.87	No Development Reported
178	HY-D0797	Azomethine-H (monosodium)	-7.17145	5941-07-1	C17H12NNaO8S2	423.417	No Development Reported
179	HY-13718	Oglufanide	-7.17115	38101-59-6	C16H19N3O5	333.339	Phase 2
180	HY-P1013A	Deltorphin 2 (TFA)	-7.15998		C40H55F3N8O12	782.883	No Development Reported
181	HY-100512	Benzenepentacarboxylic Acid	-7.14974	1585-40-6	C11H6O10	298.159	No Development Reported
182	HY-13541	ADH-1	-7.14298	229971-81-7	C22H34N8O6S2	570.685	Phase 2
183	HY-100891	CD80-IN-3	-7.14028	486449-65-4	C17H10FN3O3	323.278	No Development Reported
184	HY-B0631	Alendronic acid	-7.11342	66376-36-1	C4H13NO7P2	249.096	Launched
185	HY-112812	SCD1 inhibitor-1	-7.11073	1069094-65-0	C21H22N3NaO3S2	429.556	No Development Reported
186	HY-N0539	Calceolarioside B	-7.10901	105471-98-5	C23H26O11	478.446	No Development Reported
187	HY-N0092	Inosine	-7.09197	58-63-9	C10H12N4O5	268.226	Launched
188	HY-P1263A	tcY-NH2 (TFA)	-7.08591		C42H50F3N7O9	739.86	No Development Reported
189	HY-15936	纬-GT	-7.07473	63699-78-5	C12H16N4O7	311.248	No Development Reported
190	HY-104010	Asciminib	-7.06587	1492952-76-7	C20H18ClF2N5O3	449.838	Phase 3
191	HY-10446	Pralatrexate	-7.06036	146464-95-1	C23H23N7O5	477.473	Launched
192	HY-113076	Thiamine pyrophosphate	-7.04493	154-87-0	C12H19ClN4O7P2S	425.314	Launched
193	HY-17423	Abacavir	-7.04426	136470-78-5	C14H18N6O	286.332	Launched
194	HY-101128	Bicyclomycin benzoate	-7.04385	37134-40-0	C19H22N2O8	406.387	No Development Reported
195	HY-102015	6-Biopterin	-7.03632	22150-76-1	C9H11N5O3	237.215	No Development Reported
196	HY-109057	Enarodustat	-7.03197	1262132-81-9	C17H16N4O4	340.333	Launched
197	HY-N0521A	(+)-Gallocatechin	-7.0223	970-73-0	C15H14O7	306.267	No Development Reported
198	HY-16011	NE 10790	-7.01254	152831-36-2	C8H10NO6P	247.142	No Development Reported
199	HY-114271A	T3-ATA (S-isomer)	-7.00708	2438721-48-1	C19H16I3NO6S	767.112	No Development Reported
200	HY-W016009	2'-Deoxyadenosine-5'-monophosphate	-7.00236	653-63-4	C10H14N5O6P	331.222	No Development Reported

## Sheet: 6-Smp_157160
Item	Catalog No.	Drug Name	docking score	CAS No.	Formula	Mw	Clinical Information
1	HY-N0929	Hexahydrocurcumin	-9.62176	36062-05-2	C21H26O6	374.428	No Development Reported
2	HY-100533	IDE1	-9.28357	1160927-48-9	C15H18N2O5	306.314	No Development Reported
3	HY-N1913	Danshensu	-9.24512	76822-21-4	C9H10O5	198.173	No Development Reported
4	HY-N1444	Complanatuside	-9.1549	116183-66-5	C28H32O16	624.544	No Development Reported
5	HY-13718	Oglufanide	-9.13043	38101-59-6	C16H19N3O5	333.339	Phase 2
6	HY-100747	PSB-12379	-9.1273	1802226-78-3	C18H23N5O9P2	515.351	No Development Reported
7	HY-123797	KGA-2727	-9.01651	666842-36-0	C26H40N4O8	536.618	No Development Reported
8	HY-16322	Minodronic acid	-8.98295	180064-38-4	C9H12N2O7P2	322.148	Phase 3
9	HY-119726	Fosmanogepix	-8.93477	2091769-17-2	C22H21N4O6P	469.406	Phase 2
10	HY-18085	Quercetin	-8.83789	117-39-5	C15H10O7	302.236	Phase 4
11	HY-14743B	Golotimod (hydrochloride)	-8.82249		C16H20ClN3O5	333.339	Phase 2
12	HY-114166	2-D08	-8.74955	144707-18-6	C15H10O5	270.237	No Development Reported
13	HY-N4149	Quercetagetin	-8.71813	90-18-6	C15H10O8	318.235	No Development Reported
14	HY-N0146	Quercetin (dihydrate)	-8.71685	6151-25-3	C15H14O9	302.236	Phase 4
15	HY-13777A	Zoledronic acid (monohydrate)	-8.5589	165800-06-6	C5H12N2O8P2	272.09	Launched
16	HY-N0776	Isorhamnetin	-8.49879	480-19-3	C16H12O7	316.262	No Development Reported
17	HY-112146A	MMG-11 (quarterhydrate)	-8.48215		C15H14O7.1/4H2O	306.267	No Development Reported
18	HY-N7120	Penicillin G Procaine	-8.39292	6130-64-9	C29H40N4O7S	334.39	Launched
19	HY-15193	EMD638683	-8.38072	1181770-72-8	C18H18F2N2O4	364.343	No Development Reported
20	HY-17591	Penicillin G (potassium)	-8.25672	113-98-4	C16H17KN2O4S	334.39	Launched
21	HY-D0915	Brilliant Blue FCF	-8.24708	3844-45-9	C37H34N2Na2O9S3	749.892	No Development Reported
22	HY-13285	Ki16425	-8.13963	355025-24-0	C23H23ClN2O5S	474.957	No Development Reported
23	HY-B1081A	Oxidopamine (hydrobromide)	-8.08824	636-00-0	C8H12BrNO3	169.178	No Development Reported
24	HY-15146	NSC 74859	-8.08681	501919-59-1	C16H15NO7S	365.358	No Development Reported
25	HY-W008661	Deoxyguanosine triphosphate (trisodium salt)	-8.05616	93919-41-6	C10H13N5Na3O13P3	507.181	No Development Reported
26	HY-138688	Cinnamyl-3,4-dihydroxy-伪-cyanocinnamate	-8.01116	132465-11-3	C19H15NO4	321.327	No Development Reported
27	HY-N0106	Danshensu (sodium salt)	-7.99684	67920-52-9	C9H9NaO5	198.173	No Development Reported
28	HY-70062	Pevonedistat	-7.95955	905579-51-3	C21H25N5O4S	443.519	Phase 3
29	HY-109057	Enarodustat	-7.87194	1262132-81-9	C17H16N4O4	340.333	Launched
30	HY-N6673	Okanin	-7.84013	484-76-4	C15H12O6	288.252	No Development Reported
31	HY-100862	BRCA1-IN-2	-7.82384	1622262-55-8	C26H33N4O7P	544.537	No Development Reported
32	HY-W019670	N4-Acetylcytidine	-7.81088	3768-18-1	C11H15N3O6	285.253	No Development Reported
33	HY-W009162	Cytidine 5'-monophosphate	-7.80461	63-37-6	C9H14N3O8P	323.197	No Development Reported
34	HY-N0529	Rosmarinic acid	-7.77036	20283-92-5	C18H16O8	360.315	Phase 4
35	HY-N0464	D-(-)-Quinic acid	-7.74251	77-95-2	C7H12O6	192.167	No Development Reported
36	HY-B0003	Gemcitabine (hydrochloride)	-7.70228	122111-03-9	C9H12ClF2N3O4	263.198	Launched
37	HY-N0664	Aucubin	-7.67651	479-98-1	C15H22O9	346.33	No Development Reported
38	HY-13715	Norepinephrine	-7.63346	51-41-2	C8H11NO3	169.178	Launched
39	HY-16916	NS1643	-7.5924	448895-37-2	C15H10F6N2O3	380.242	No Development Reported
40	HY-133019	ATX inhibitor 5	-7.56805	2402772-45-4	C22H18ClF3N6O	474.866	No Development Reported
41	HY-P0278A	RGD (Trifluoroacetate)	-7.56556	2378808-45-6	C14H23F3N6O8	346.34	No Development Reported
42	HY-136299	Sepimostat	-7.55566	103926-64-3	C21H19N5O2	373.408	No Development Reported
43	HY-N0142	Phloretin	-7.54712	60-82-2	C15H14O5	274.269	No Development Reported
44	HY-17470	Mizoribine	-7.48328	50924-49-7	C9H13N3O6	259.216	Launched
45	HY-112895	UT-155	-7.43159	2031161-35-8	C20H15F4N3O2	405.346	No Development Reported
46	HY-N0499	Cyanidin (Chloride)	-7.40364	528-58-5	C15H11ClO6	287.244	No Development Reported
47	HY-B0219	Allopurinol	-7.39929	315-30-0	C5H4N4O	136.112	Launched
48	HY-15407	Sacubitril	-7.3976	149709-62-6	C24H29NO5	411.491	Launched
49	HY-16011	NE 10790	-7.38909	152831-36-2	C8H10NO6P	247.142	No Development Reported
50	HY-N2523	Gigantol	-7.3727	67884-30-4	C16H18O4	274.312	No Development Reported
51	HY-W018931	DDR Inhibitor	-7.29411	1644069-80-6	C23H20FN5O2	417.436	No Development Reported
52	HY-13990	NVP-TNKS656	-7.26715	1419949-20-4	C27H34N4O5	494.583	No Development Reported
53	HY-101787	FTBMT	-7.25174	1358575-02-6	C19H16F4N4O	392.35	No Development Reported
54	HY-N2009	3-O-Methylgallic acid	-7.23162	3934-84-7	C8H8O5	184.146	No Development Reported
55	HY-B0468	Isoprenaline (hydrochloride)	-7.22647	51-30-9	C11H18ClNO3	211.258	Launched
56	HY-B0434	Ribavirin	-7.22383	36791-04-5	C8H12N4O5	244.205	Launched
57	HY-15228	RX-3117	-7.20058	865838-26-2	C10H12FN3O4	257.218	Phase 2
58	HY-117389	Homocarbonyltopsentin	-7.1754	172286-77-0	C21H14N4O3	370.361	No Development Reported
59	HY-102015	6-Biopterin	-7.16491	22150-76-1	C9H11N5O3	237.215	No Development Reported
60	HY-N0637	Eriodictyol	-7.15944	552-58-9	C15H12O6	288.252	No Development Reported
61	HY-101943	LY 345899	-7.15931	10538-99-5	C20H21N7O7	471.423	No Development Reported
62	HY-137334	Neuraminidase-IN-1	-7.15022	2379438-80-7	C14H11N3O6	317.254	No Development Reported
63	HY-B0493	Niflumic acid	-7.13769	4394-00-7	C13H9F3N2O2	282.218	Launched
64	HY-116016A	Etilevodopa (hydrochloride)	-7.13129	39740-30-2	C11H16ClNO4	225.241	No Development Reported
65	HY-15097	Myricetin	-7.09542	529-44-2	C15H10O8	318.235	No Development Reported
66	HY-135893	SGK1-IN-2	-7.08626	1426214-64-3	C17H12Cl2N6O2S	435.287	No Development Reported
67	HY-16200	Ethynylcytidine	-7.06002	180300-43-0	C11H13N3O5	267.238	Phase 2
68	HY-19714	XY1	-7.02556	1624117-53-8	C17H19N3O2	297.352	No Development Reported
69	HY-B0479	Thiamphenicol	-7.00867	15318-45-3	C12H15Cl2NO5S	356.222	Launched
70	HY-107531	A 1070722	-6.9903	1384424-80-9	C17H13F3N4O2	362.306	No Development Reported
71	HY-N0112	Dihydromyricetin	-6.97669	27200-12-0	C15H12O8	320.251	Phase 2
72	HY-B0190A	Nafamostat (mesylate)	-6.96563	82956-11-4	C21H25N5O8S2	347.371	Launched
73	HY-121186	Bevantolol (hydrochloride)	-6.95509	42864-78-8	C20H28ClNO4	345.433	Launched
74	HY-N6043	Hydroxytyrosol acetate	-6.9512	69039-02-7	C10H12O4	196.2	No Development Reported
75	HY-12465	Z-Ile-Leu-aldehyde	-6.94858	161710-10-7	C20H30N2O4	362.463	No Development Reported
76	HY-125815	Reactive Blue 4	-6.93188	13324-20-4	C23H14Cl2N6O8S2	637.429	No Development Reported
77	HY-B0976A	Fenoterol (hydrobromide)	-6.93009	1944-12-3	C17H22BrNO4	303.353	Launched
78	HY-113523	5-Hydroxydopamine hydrochloride	-6.92805	5720-26-3	C8H12ClNO3	169.178	No Development Reported
79	HY-W041171	3-Chloro-L-tyrosine	-6.92714	7423-93-0	C9H10ClNO3	215.634	No Development Reported
80	HY-N3023	3,4-Dihydroxybenzylamine (hydrobromide)	-6.89336	16290-26-9	C7H10BrNO2	139.152	No Development Reported
81	HY-101937C	(卤)-ANAP (hydrochloride)	-6.87976		C15H17ClN2O3	272.299	No Development Reported
82	HY-N0035	Arctigenin	-6.86422	7770-78-7	C21H24O6	372.412	No Development Reported
83	HY-Z0081	2S,4R-Sacubitril	-6.86105	2307668-79-5	C25H31NO5	425.517	No Development Reported
84	HY-15641	FG-2216	-6.85058	223387-75-5	C12H9ClN2O4	280.664	Phase 2
85	HY-B1074	Ethamsylate	-6.82998	2624-44-4	C10H17NO5S	190.174	Launched
86	HY-10468	NM107	-6.82577	20724-73-6	C10H15N3O5	257.243	No Development Reported
87	HY-P1469	Bradykinin (1-6)	-6.82395	23815-88-5	C30H45N9O8	659.734	No Development Reported
88	HY-N0149	Salicin	-6.80589	138-52-3	C13H18O7	286.278	No Development Reported
89	HY-A0124A	Sapropterin (dihydrochloride)	-6.79742	69056-38-8	C9H17Cl2N5O3	241.247	Launched
90	HY-108166A	Hydroxystilbamidine bis(methanesulfonate)	-6.79659	223769-64-0	C18H24N4O7S2	280.324	No Development Reported
91	HY-126130	LysRs-IN-2	-6.78034	2170696-76-9	C17H16F3NO4	355.308	No Development Reported
92	HY-B0203A	Nebivolol (hydrochloride)	-6.77887	152520-56-4	C22H26ClF2NO4	405.435	Launched
93	HY-122826	ZXH-3-26	-6.76258	2243076-67-5	C38H37ClN8O7S	785.268	No Development Reported
94	HY-15229	Guadecitabine sodium	-6.75391	929904-85-8	C18H23N9NaO10P	557.411	Phase 3
95	HY-111790	M3258	-6.73926	2285330-15-4	C17H20BNO5	329.155	No Development Reported
96	HY-101397	Allopurinol riboside	-6.72524	16220-07-8	C10H12N4O5	268.226	Launched
97	HY-N2229	Rhapontigenin	-6.72321	500-65-2	C15H14O4	258.269	No Development Reported
98	HY-W015495	L-Dihydroorotic acid	-6.71141	5988-19-2	C5H6N2O4	158.112	No Development Reported
99	HY-W011848	Monobenzyl phthalate	-6.70964	2528-16-7	C15H12O4	256.253	No Development Reported
100	HY-100227	E 64c	-6.6776	76684-89-4	C15H26N2O5	314.377	No Development Reported
101	HY-13986	Merimepodib	-6.65956	198821-22-6	C23H24N4O6	452.46	Phase 2
102	HY-15167	Glyoxalase I inhibitor	-6.65156	221174-33-0	C21H30BrClN4O8S	577.446	No Development Reported
103	HY-B0360	Rebamipide	-6.63011	90098-04-7	C19H15ClN2O4	370.786	Launched
104	HY-12305	Q-VD-OPh	-6.62742	1135695-98-5	C26H25F2N3O6	513.49	No Development Reported
105	HY-118341	Clitocine	-6.62573	105798-74-1	C9H13N5O6	287.229	No Development Reported
106	HY-15240	c-Kit-IN-1	-6.61924	1225278-16-9	C26H21F2N5O3	489.473	No Development Reported
107	HY-A0004	Decitabine	-6.61674	2353-33-5	C8H12N4O4	228.205	Launched
108	HY-116677	Tris(benzyltriazolylmethyl)amine	-6.61392	510758-28-8	C30H30N10	530.626	No Development Reported
109	HY-100507	Avadomide	-6.595	1015474-32-4	C14H14N4O3	286.286	Phase 2
110	HY-15926	ONPG	-6.54961	369-07-3	C12H15NO8	301.249	No Development Reported
111	HY-101277	Vadadustat	-6.54801	1000025-07-9	C14H11ClN2O4	306.701	Launched
112	HY-N1067	Xanthohumol	-6.54583	6754-58-1	C21H22O5	354.396	Phase 1
113	HY-W012382	N-Acetyl-L-tyrosine	-6.54286	537-55-3	C11H13NO4	223.225	Launched
114	HY-W010970	5'-Guanylic acid (disodium salt)	-6.51813	5550-12-9	C10H12N5Na2O8P	363.221	No Development Reported
115	HY-128067	5-(N,N-Hexamethylene)-amiloride	-6.51622	1428-95-1	C12H18ClN7O	311.771	Phase 3
116	HY-10820A	Pemetrexed (disodium)	-6.50115	150399-23-8	C20H19N5Na2O6	427.411	Launched
117	HY-111922	H-Gly-Gly-Pro-OH	-6.49993	14379-76-1	C9H15N3O4	229.233	No Development Reported
118	HY-N0136	Taxifolin	-6.48324	480-18-2	C15H12O7	304.252	No Development Reported
119	HY-17480	Bendazac	-6.47518	20187-55-7	C16H14N2O3	282.294	No Development Reported
120	HY-101835	Decoyinine	-6.47404	2004-04-8	C11H13N5O4	279.252	No Development Reported
121	HY-76260	Faropenem sodium	-6.46332	122547-49-3	C12H14NNaO5S	285.316	Launched
122	HY-130809	DBCO-PEG4-Biotin	-6.46069	1255942-07-4	C39H51N5O8S	749.916	No Development Reported
123	HY-112390A	Syk Inhibitor II	-6.45312	726695-51-8	C14H15F3N6O	340.304	No Development Reported
124	HY-116217	5-Fluoro-2'-deoxycytidine	-6.45295	10356-76-0	C9H12FN3O4	245.208	No Development Reported
125	HY-12512	cGAMP	-6.41724	849214-04-6	C20H24N10O13P2	674.411	No Development Reported
126	HY-112688	H-Arg-4M尾NA	-6.41332	60285-94-1	C17H23N5O2	329.397	No Development Reported
127	HY-111603	Calcium dobesilate	-6.40117	20123-80-2	C12H10CaO10S2	190.174	Launched
128	HY-102040	Hispidol	-6.39114	5786-54-9	C15H10O4	254.238	No Development Reported
129	HY-N4310	Taxifolin 7-O-rhamnoside	-6.36747	137592-12-2	C21H22O11	450.393	No Development Reported
130	HY-14601	Pioglitazone (hydrochloride)	-6.36734	112529-15-4	C19H21ClN2O3S	356.439	Launched
131	HY-112218	MIK665	-6.36165	1799631-75-6	C47H44ClFN6O6S	875.405	Phase 1
132	HY-117043	GRL0617	-6.35831	1093070-16-6	C20H20N2O	304.386	No Development Reported
133	HY-119374	BRM/BRG1 ATP Inhibitor-1	-6.34727	2270879-17-7	C11H9F3N4O2S	318.275	No Development Reported
134	HY-D0980	Biotin-DADOO	-6.30912	138529-46-1	C16H30N4O4S	374.499	No Development Reported
135	HY-50895	Gefitinib	-6.29723	184475-35-2	C22H24ClFN4O3	446.902	Launched
136	HY-W008646	7,8-Dihydro-L-biopterin	-6.29497	6779-87-9	C9H13N5O3	239.231	No Development Reported
137	HY-107798	Potassium guaiacolsulfonate (hemihydrate)	-6.29196	78247-49-1	C7H8O5S.1/2H2O.K	204.2	Launched
138	HY-Y0106	2,6-Dihydroxyacetophenone	-6.29165	699-83-2	C8H8O3	152.147	No Development Reported
139	HY-123032	Sorivudine	-6.29113	77181-69-2	C11H13BrN2O6	349.135	Phase 3
140	HY-126144	GSK-3尾 inhibitor 1	-6.23042	187325-53-7	C14H10N2O	222.242	No Development Reported
141	HY-14590	Kaempferol	-6.22561	520-18-3	C15H10O6	286.236	No Development Reported
142	HY-14291	Vildagliptin	-6.21958	274901-16-5	C17H25N3O2	303.399	Launched
143	HY-W008915	Cytidine 5'-diphosphate (trisodium salt)	-6.21795	34393-59-4	C9H12N3Na3O11P2	403.176	No Development Reported
144	HY-19987	BML-284	-6.21204	853220-52-7	C19H18N4O3	350.371	No Development Reported
145	HY-126144A	(E/Z)-GSK-3尾 inhibitor 1	-6.20868	3367-88-2	C14H10N2O	222.242	No Development Reported
146	HY-112730	PEO-IAA	-6.20752	6266-66-6	C18H15NO3	293.317	No Development Reported
147	HY-B0522	Ampicillin	-6.20369	69-53-4	C16H19N3O4S	349.405	Launched
148	HY-114317	MARK4 inhibitor 1	-6.20315		C20H18N6O3	390.395	No Development Reported
149	HY-B1526	Thiacetazone	-6.19711	104-06-3	C10H12N4OS	236.293	No Development Reported
150	HY-113262	8-Hydroxyguanosine	-6.18642	3868-31-3	C10H13N5O6	299.24	No Development Reported
151	HY-B0806	Proguanil	-6.17554	500-92-5	C11H16ClN5	253.731	Launched
152	HY-N2897	Dihydrokaempferol	-6.16401	480-20-6	C15H12O6	288.252	No Development Reported
153	HY-100562	Flopropione	-6.15868	2295-58-1	C9H10O4	182.173	Launched
154	HY-77641	Cinnamoylglycine	-6.15817	16534-24-0	C11H11NO3	205.21	No Development Reported
155	HY-10337	Brivanib	-6.12648	649735-46-6	C19H19FN4O3	370.378	Phase 3
156	HY-10418	AH 6809	-6.11894	33458-93-4	C17H14O5	298.29	No Development Reported
157	HY-N0157	Orotic acid	-6.11712	65-86-1	C5H4N2O4	156.096	Launched
158	HY-W017100	2-Hydroxy-6-methoxybenzoic acid	-6.11657	3147-64-6	C8H8O4	168.147	No Development Reported
159	HY-13938	Iretol	-6.10608	487-71-8	C7H8O4	156.136	No Development Reported
160	HY-W008235	Fmoc-N-Me-Ala-OH	-6.10342	84000-07-7	C19H19NO4	325.358	No Development Reported
161	HY-100962	(E)-AG 99	-6.09427	122520-85-8	C10H8N2O3	204.182	No Development Reported
162	HY-112037	IACS-010759	-6.07859	1570496-34-2	C25H25F3N6O4S	562.564	No Development Reported
163	HY-W010451	1,2,4-Trihydroxybenzene	-6.07744	533-73-3	C6H6O3	126.11	No Development Reported
164	HY-N0761	Isoferulic acid	-6.07721	537-73-5	C10H10O4	194.184	No Development Reported
165	HY-135235	Cysteine thiol probe	-6.07649	1947408-74-3	C11H12BrNO3S	318.187	No Development Reported
166	HY-N0382	Galangin	-6.07148	548-83-4	C15H10O5	270.237	No Development Reported
167	HY-135401	VU6015929	-6.05819		C24H19F4N5O2	485.434	No Development Reported
168	HY-W015326	3-Hydroxymandelic Acid	-6.04798	17119-15-2	C8H8O4	168.147	No Development Reported
169	HY-115579	MALAT1-IN-1	-6.0391	827327-28-6	C19H21N3O2	323.389	No Development Reported
170	HY-13491	GNF-5837	-6.03717	1033769-28-6	C28H21F4N5O2	535.492	No Development Reported
171	HY-N4283	Coniferyl alcohol	-6.01387	458-35-5	C10H12O3	180.201	No Development Reported
172	HY-N0188	Esculin	-6.0078	531-75-9	C15H16O9	340.282	No Development Reported
173	HY-W008226	Phloracetophenone	-6.00594	480-66-0	C8H8O4	168.147	No Development Reported
174	HY-128729	DNA2 inhibitor C5	-5.98028	35973-25-2	C10H6N2O5	234.165	No Development Reported
175	HY-12136	Purpurogallin	-5.97313	569-77-7	C11H8O5	220.178	No Development Reported
176	HY-40161	Indole-3-carboxylic acid	-5.96959	771-50-6	C9H7NO2	161.157	No Development Reported
177	HY-B1546A	Benzamil (hydrochloride)	-5.96452	161804-20-2	C13H15Cl2N7O	319.75	Launched
178	HY-122942	Moracin M	-5.95847	56317-21-6	C14H10O4	242.227	No Development Reported
179	HY-103638	3-Methoxytyramine (hydrochloride)	-5.9573	1477-68-5	C9H14ClNO2	167.205	No Development Reported
180	HY-123963	C-178	-5.94818	329198-87-0	C17H10N2O5	322.272	No Development Reported
181	HY-W008393	(-)-Corey lactone diol	-5.93729	32233-40-2	C8H12O4	172.179	No Development Reported
182	HY-N4185	Licoflavone A	-5.92096	61153-77-3	C20H18O4	322.354	No Development Reported
183	HY-13605	Cytarabine	-5.91348	147-94-4	C9H13N3O5	243.217	Launched
184	HY-10501	SU14813	-5.91139	627908-92-3	C23H27FN4O4	442.483	No Development Reported
185	HY-B1399	3-Methylsalicylic acid	-5.90843	83-40-9	C8H8O3	152.147	No Development Reported
186	HY-66047	2,4-Dihydroxypyrimidine-5-carboxylic Acid	-5.89438	23945-44-0	C5H4N2O4	156.096	No Development Reported
187	HY-13261	A66	-5.88439	1166227-08-2	C17H23N5O2S2	393.527	No Development Reported
188	HY-F0004	尾-Nicotinamide mononucleotide	-5.88336	1094-61-7	C11H15N2O8P	335.227	No Development Reported
189	HY-15737	DB07268	-5.88248	929007-72-7	C17H15N5O2	321.333	No Development Reported
190	HY-W011540	8-Hydroxy-2'-deoxyguanosine	-5.8824	88847-89-6	C10H13N5O5	283.241	No Development Reported
191	HY-13895	WHI-P154	-5.88	211555-04-3	C16H14BrN3O3	376.205	No Development Reported
192	HY-14270	Lodoxamide	-5.86519	53882-12-5	C11H6ClN3O6	311.635	Launched
193	HY-12983	ALS-8112	-5.86229	1445379-92-9	C10H13ClFN3O4	293.679	No Development Reported
194	HY-Y0694	2',4'-Dihydroxyacetophenone	-5.85397	89-84-9	C8H8O3	152.147	No Development Reported
195	HY-N3006	Sakuranetin	-5.84791	2957-21-3	C16H14O5	286.279	No Development Reported
196	HY-104005	ML335	-5.8392	825658-06-8	C15H14Cl2N2O3S	373.254	No Development Reported
197	HY-10129	Veliparib	-5.83561	912444-00-9	C13H16N4O	244.292	Phase 3
198	HY-N1673	2,5-Dihydroxybenzaldehyde	-5.82372	1194-98-5	C7H6O3	138.121	No Development Reported
199	HY-N0342	Scopoletin	-5.8209	92-61-5	C10H8O4	192.168	No Development Reported
200	HY-18643	TZ9	-5.80354	1002789-86-7	C17H14N6O4	366.331	No Development Reported

## Sheet: 7-Smp_244350
Item	Catalog No.	Drug Name	docking score	CAS No.	Formula	Mw	Clinical Information
1	HY-N0020	Echinacoside	-8.57029	82854-37-3	C35H46O20	786.728	No Development Reported
2	HY-N2469	Xylotriose	-8.56602	47592-59-6	C15H26O13	414.359	No Development Reported
3	HY-106139	Bimosiamose	-7.36521	187269-40-5	C46H54O16	862.911	Phase 2
4	HY-N0245	Theaflavin-3-gallate	-7.28874	30462-34-1	C36H28O16	716.598	No Development Reported
5	HY-N0029	Forsythoside B	-7.19201	81525-13-5	C34H44O19	756.702	No Development Reported
6	HY-B0445	NAD+	-7.1485	53-84-9	C21H27N7O14P2	664.433	No Development Reported
7	HY-N4148	Purpureaside C	-7.04982	108648-07-3	C35H46O20	786.728	No Development Reported
8	HY-D0844	Glutathione oxidized	-6.95395	27025-41-8	C20H32N6O12S2	612.631	Launched
9	HY-108869	Fodipir	-6.84945	118248-91-2	C22H32N4O14P2	638.455	No Development Reported
10	HY-P0295	Gly-Arg-Gly-Asp-Ser	-6.84852	96426-21-0	C17H30N8O9	490.468	No Development Reported
11	HY-130809	DBCO-PEG4-Biotin	-6.80767	1255942-07-4	C39H51N5O8S	749.916	No Development Reported
12	HY-N0712	Typhaneoside	-6.79046	104472-68-6	C34H42O20	770.685	No Development Reported
13	HY-A0154	Deslanoside	-6.74995	17598-65-1	C47H74O19	943.079	Launched
14	HY-N0526	2"-O-Galloylhyperin	-6.74025	53209-27-1	C28H24O16	616.481	No Development Reported
15	HY-W010832	Uridine-5'-diphosphate disodium salt	-6.72633	27821-45-0	C9H12N2Na2O12P2	404.161	No Development Reported
16	HY-N0546	Ligustroflavone	-6.69274	260413-62-5	C33H40O18	724.66	No Development Reported
17	HY-13210	Zanamivir	-6.66191	139110-80-8	C12H20N4O7	332.31	Launched
18	HY-108652	α,β-Methylene ATP (trisodium)	-6.65039	1343364-54-4	C11H15N5Na3O12P3	505.208	No Development Reported
19	HY-113596	Acetyl Coenzyme A (trisodium)	-6.60664	102029-73-2	C23H35N7Na3O17P3S	809.571	No Development Reported
20	HY-129602	SD-36	-6.50348	2429877-44-9	C59H62F2N9O12P	1158.15	No Development Reported
21	HY-W009162	Cytidine 5'-monophosphate	-6.50142	63-37-6	C9H14N3O8P	323.197	No Development Reported
22	HY-N0153	Naringin	-6.48916	10236-47-2	C27H32O14	580.535	No Development Reported
23	HY-100511	Benzophenonetetracarboxylic acid	-6.48764	2479-49-4	C17H10O9	358.256	No Development Reported
24	HY-112648	Stafib-2	-6.47068	2097938-74-2	C28H26N2O12P2	644.46	No Development Reported
25	HY-P0322	GRGDSPK	-6.45289	111119-28-9	C28H49N11O11	715.756	No Development Reported
26	HY-N7033	UDP-glucuronic acid (trisodium)	-6.42924	63700-19-6	C15H19N2Na3O18P2	580.285	No Development Reported
27	HY-N3442	Juglanin	-6.41612	5041-67-8	C20H18O10	418.351	No Development Reported
28	HY-B1172	Lactulose	-6.40718	4618-18-2	C12H22O11	342.296	Launched
29	HY-101400	Deoxycytidine triphosphate	-6.38764	2056-98-6	C9H16N3O13P3	467.157	No Development Reported
30	HY-N7389B	GDP-α-D-mannose (disodium)	-6.33822	148296-46-2	C16H23N5Na2O16P2	605.341	No Development Reported
31	HY-107780	Cyclic-di-GMP	-6.32555	61093-23-0	C20H24N10O14P2	690.411	No Development Reported
32	HY-W017068	dUTP (trisodium)	-6.32281	102814-08-4	C9H12N2Na3O14P3	468.142	No Development Reported
33	HY-D0965	Procion Blue HB	-6.3134	12236-82-7	C29H20ClN7O11S3	774.157	No Development Reported
34	HY-P1308	SLIGRL-NH2	-6.294	171436-38-7	C29H56N10O7	656.818	No Development Reported
35	HY-P1228	HAEGTFT	-6.28934	926018-95-3	C33H47N9O12	761.779	No Development Reported
36	HY-12512	cGAMP	-6.27447	849214-04-6	C20H24N10O13P2	674.411	No Development Reported
37	HY-N0619	Mulberroside A	-6.25705	102841-42-9	C26H32O14	568.524	No Development Reported
38	HY-N2224	Guaijaverin	-6.20631	22255-13-6	C20H18O11	434.35	No Development Reported
39	HY-W008661	Deoxyguanosine triphosphate (trisodium salt)	-6.20348	93919-41-6	C10H13N5Na3O13P3	507.181	No Development Reported
40	HY-N4084	Thonningianin A	-6.17978	271579-11-4	C42H34O21	874.707	No Development Reported
41	HY-F0002	NADP (sodium salt)	-6.16261	1184-16-3	C21H27N7NaO17P3	744.412	No Development Reported
42	HY-P1350	H-Lys-Trp-Lys-OH	-6.16257	38579-27-0	C23H36N6O4	460.57	No Development Reported
43	HY-F0004	β-Nicotinamide mononucleotide	-6.15008	1094-61-7	C11H15N2O8P	335.227	No Development Reported
44	HY-N4149	Quercetagetin	-6.1139	90-18-6	C15H10O8	318.235	No Development Reported
45	HY-N0222	Avicularin	-6.08479	572-30-5	C20H18O11	434.35	No Development Reported
46	HY-13950	S186	-6.08235	97759-16-5	C5H10CaNNaO7P2	261.107	No Development Reported
47	HY-B0730	Pamidronate (disodium pentahydrate)	-6.07538	109552-15-0	C3H19NNa2O12P2	235.07	Launched
48	HY-P2333A	LCKLSL (hydrochloride)	-6.07378		C30H58ClN7O8S	675.881	No Development Reported
49	HY-101044	PPADS (tetrasodium)	-6.05906	192575-19-2	C14H10N3Na4O12PS2	511.378	No Development Reported
50	HY-P0294	Hexa-His	-6.043	64134-30-1	C36H44N18O7	840.851	No Development Reported
51	HY-N0146	Quercetin (dihydrate)	-6.03402	6151-25-3	C15H14O9	302.236	Phase 4
52	HY-101400A	Deoxycytidine triphosphate (trisodium salt)	-6.03249	109909-44-6	C9H13N3Na3O13P3	467.157	No Development Reported
53	HY-D0040	Calcein	-6.0226	1461-15-0	C30H26N2O13	622.533	No Development Reported
54	HY-N0567	Hydroxysafflor yellow A	-5.97487	78281-02-4	C27H32O16	612.533	No Development Reported
55	HY-P2381	TRV120055	-5.97096	2410957-04-7	C34H54N12O7	742.869	No Development Reported
56	HY-P1469	Bradykinin (1-6)	-5.95219	23815-88-5	C30H45N9O8	659.734	No Development Reported
57	HY-107837	2-Phospho-L-ascorbic acid (trisodium)	-5.89921	66170-10-3	C6H6Na3O9P	256.104	No Development Reported
58	HY-B0148	Risedronic acid	-5.88756	105462-24-6	C7H11NO7P2	283.112	Launched
59	HY-N0452	Hyperoside	-5.88612	482-36-0	C21H20O12	464.376	Launched
60	HY-N0530	Dryocrassin ABBA	-5.87275	12777-70-7	C43H48O16	820.832	No Development Reported
61	HY-F0003	NADPH (tetrasodium salt)	-5.86504	2646-71-1	C21H26N7Na4O17P3	745.421	No Development Reported
62	HY-N0244	Theaflavin-3'-gallate	-5.85337	28543-07-9	C36H28O16	716.598	No Development Reported
63	HY-P0244	Dermorphin	-5.83959	77614-16-5	C40H50N8O10	802.873	No Development Reported
64	HY-P1006	Ac-DEVD-pNA	-5.82688	189950-66-1	C26H34N6O13	638.581	No Development Reported
65	HY-N0136	Taxifolin	-5.82191	480-18-2	C15H12O7	304.252	No Development Reported
66	HY-W013100	Cytidine-5'-triphosphate disodium	-5.80314	36051-68-0	C9H14N3Na2O14P3	483.156	No Development Reported
67	HY-P1868A	伪2尾1 Integrin Ligand Peptide (TFA)	-5.79311		C16H23F3N4O11	390.346	No Development Reported
68	HY-B2119	Sodium tauroglycocholate	-5.78157	41945-48-6	C28H47N2NaO8S	572.754	Launched
69	HY-P0131A	Laminin (925-933)(TFA)	-5.74844		C42H63F3N12O16S	967.057	No Development Reported
70	HY-N0356	(-)-Catechin gallate	-5.7393	130405-40-2	C22H18O10	442.372	No Development Reported
71	HY-129522	Sulfo-ara-F-NMN	-5.72695	1374663-29-2	C11H14FN2O6PS	353.283	No Development Reported
72	HY-15936	纬-GT	-5.72441	63699-78-5	C12H16N4O7	311.248	No Development Reported
73	HY-N1127	Tricin	-5.70587	520-32-1	C17H14O7	330.289	No Development Reported
74	HY-P1230	HAEGT	-5.68734	852155-81-8	C20H31N7O9	513.502	No Development Reported
75	HY-15229	Guadecitabine sodium	-5.66082	929904-85-8	C18H23N9NaO10P	557.411	Phase 3
76	HY-D0822	CY3	-5.60444	146368-13-0	C31H38N2O8S2	631.779	No Development Reported
77	HY-15991	Tenapanor	-5.58176	1234423-95-0	C50H66Cl4N8O10S2	1145.05	Launched
78	HY-N0056	Isochlorogenic acid A	-5.56882	2450-53-5	C25H24O12	516.451	No Development Reported
79	HY-12290	Arg-Gly-Asp-Ser	-5.56406	91037-65-9	C15H27N7O8	433.417	No Development Reported
80	HY-101938	Sinefungin	-5.55777	58944-73-3	C15H23N7O5	381.387	No Development Reported
81	HY-N0651	Spinosin	-5.55067	72063-39-9	C28H32O15	608.545	No Development Reported
82	HY-N2037A	Higenamine (hydrochloride)	-5.53039	11041-94-4	C16H18ClNO3	271.311	No Development Reported
83	HY-N1445	Isoquercetin	-5.52041	482-35-9	C21H20O12	464.376	Phase 3
84	HY-78726	Fosamprenavir	-5.51937	226700-79-4	C25H36N3O9PS	585.607	Launched
85	HY-15097	Myricetin	-5.50695	529-44-2	C15H10O8	318.235	No Development Reported
86	HY-N0192	Arbutin	-5.49828	497-76-7	C12H16O7	272.251	Phase 3
87	HY-P1509	Rhodopsin Epitope Tag	-5.49245		C37H62N10O16	902.946	No Development Reported
88	HY-P0210	DAMGO	-5.49219	78123-71-4	C26H35N5O6	513.586	No Development Reported
89	HY-100563	Cyclo(RGDyK) (trifluoroacetate)	-5.49011	250612-42-1	C31H43F6N9O12	619.67	No Development Reported
90	HY-108415	Cloprostenol sodium salt	-5.48714	55028-72-3	C22H28ClNaO6	424.915	No Development Reported
91	HY-P1087	Adrenorphin	-5.48557	88377-68-8	C44H69N15O9S	984.179	No Development Reported
92	HY-130851	HS-27	-5.48408	1562024-11-6	C52H60N6O12S	993.131	No Development Reported
93	HY-N0499	Cyanidin (Chloride)	-5.47578	528-58-5	C15H11ClO6	287.244	No Development Reported
94	HY-B0119	Risedronate (sodium)	-5.47379	115436-72-1	C7H10NNaO7P2	283.112	Launched
95	HY-N2572	Nepetin	-5.47112	520-11-6	C16H12O7	316.262	No Development Reported
96	HY-F0001	NADH (disodium salt)	-5.46513	606-68-8	C21H27N7Na2O14P2	665.441	No Development Reported
97	HY-N0143	Phlorizin	-5.44925	60-81-1	C21H24O10	436.409	No Development Reported
98	HY-N2125	Parishin C	-5.43816	174972-80-6	C32H40O19	728.649	No Development Reported
99	HY-N0109	Salidroside	-5.43382	10338-51-9	C14H20O7	300.304	No Development Reported
100	HY-P0078	TRAP-6	-5.42906	141136-83-6	C34H56N10O9	748.87	No Development Reported
101	HY-P1829A	Angiotensin I/II (1-6) (TFA)	-5.42769		C38H56F3N11O12	801.89	No Development Reported
102	HY-D0914	Fast Green FCF	-5.41043	2353-45-9	C37H34N2Na2O10S3	765.891	No Development Reported
103	HY-125815	Reactive Blue 4	-5.41021	13324-20-4	C23H14Cl2N6O8S2	637.429	No Development Reported
104	HY-P0033	Argireline	-5.40757	616204-22-9	C34H60N14O12S	888.992	Phase 3
105	HY-P1034	DAPTA	-5.40402	106362-34-9	C35H56N10O15	856.877	Phase 2
106	HY-12506	Naspm	-5.39237	122306-11-0	C22H34N4O	370.532	No Development Reported
107	HY-P1104A	FC131 (TFA)	-5.39005		C38H48F3N11O8	729.828	No Development Reported
108	HY-P0185	Endomorphin 1	-5.37507	189388-22-5	C34H38N6O5	610.703	No Development Reported
109	HY-135810A	Cletoquine (oxalate)	-5.36929	14142-64-4	C18H24ClN3O5	307.818	No Development Reported
110	HY-N0521	(-)-Gallocatechin	-5.36486	3371-27-5	C15H14O7	306.267	No Development Reported
111	HY-B0210A	Cefoperazone (sodium salt)	-5.34465	62893-20-3	C25H26N9NaO8S2	645.667	Launched
112	HY-P1905	[Gln8]-C517 (LH-RH), chicken	-5.34023	47922-48-5	C54H71N15O14	1154.23	No Development Reported
113	HY-P1187	HSDVHK-NH2	-5.33032	848644-86-0	C30H48N12O9	720.777	No Development Reported
114	HY-P0299A	LSKL, Inhibitor of Thrombospondin (TSP-1) (TFA)	-5.32988		C23H43F3N6O7	458.595	No Development Reported
115	HY-N0621	Morin	-5.30807	480-16-0	C15H10O7	302.236	No Development Reported
116	HY-18085	Quercetin	-5.29445	117-39-5	C15H10O7	302.236	Phase 4
117	HY-N2166	Tomatine	-5.29178	17406-45-0	C50H83NO21	1034.19	No Development Reported
118	HY-N0112	Dihydromyricetin	-5.29059	27200-12-0	C15H12O8	320.251	Phase 2
119	HY-N0225	(-)-Epigallocatechin	-5.26339	970-74-1	C15H14O7	306.267	Phase 4
120	HY-N4142	Cyanidin-3-O-galactoside (chloride)	-5.25916	27661-36-5	C21H21ClO11	449.384	No Development Reported
121	HY-P1707A	Tau protein (592-597), human (TFA)	-5.2406		C36H63F3N10O11	754.918	No Development Reported
122	HY-114271A	T3-ATA (S-isomer)	-5.21967	2438721-48-1	C19H16I3NO6S	767.112	No Development Reported
123	HY-10452	Simvastatin	-5.20914	1239908-20-3	C20H23BCl2N2O9	517.122	Launched
124	HY-P1490	Bradykinin (2-9)	-5.18654	16875-11-9	C44H61N11O10	904.023	No Development Reported
125	HY-19796	Aramchol	-5.1848	246529-22-6	C44H79NO5	702.102	Phase 3
126	HY-111846	PROTAC ER伪 Degrader-2	-5.16782	1351169-29-3	C42H61N5O8	763.962	No Development Reported
127	HY-N0355	(+)-Catechin hydrate	-5.16514	225937-10-0	C15H14O6.xH2O	290.268	Launched
128	HY-128731	5-Methoxy-DL-tryptophan	-5.1577	28052-84-8	C12H14N2O3	234.251	No Development Reported
129	HY-15641	FG-2216	-5.14877	223387-75-5	C12H9ClN2O4	280.664	Phase 2
130	HY-P1226	HAEGTFTSD	-5.13462	926018-45-3	C40H57N11O17	963.944	No Development Reported
131	HY-17431	Fosamprenavir (Calcium Salt)	-5.13135	226700-81-8	C25H34CaN3O9PS	585.607	Launched
132	HY-B0203A	Nebivolol (hydrochloride)	-5.12897	152520-56-4	C22H26ClF2NO4	405.435	Launched
133	HY-W016009	2'-Deoxyadenosine-5'-monophosphate	-5.11068	653-63-4	C10H14N5O6P	331.222	No Development Reported
134	HY-123937	THAL-SNS-032	-5.10174	2139287-33-3	C40H52N8O10S2	869.019	No Development Reported
135	HY-126487A	H-Arg-Lys-OH (TFA)	-5.0882		C14H27F3N6O5	302.373	No Development Reported
136	HY-113066A	Guanosine 5'-diphosphate (disodium salt)	-5.07851	7415-69-2	C10H13N5Na2O11P2	443.2	No Development Reported
137	HY-18959	CWP232228	-5.07718	1144044-02-9	C33H34N7Na2O7P	673.655	No Development Reported
138	HY-16757	Trofinetide	-5.06849	853400-76-7	C13H21N3O6	315.322	Phase 3
139	HY-16307	MB05032	-5.06171	261365-11-1	C11H15N2O4PS	302.287	No Development Reported
140	HY-N1354	Reynoutrin	-5.05849	549-32-6	C20H18O11	434.35	No Development Reported
141	HY-N0637	Eriodictyol	-5.0514	552-58-9	C15H12O6	288.252	No Development Reported
142	HY-N0776	Isorhamnetin	-5.03536	480-19-3	C16H12O7	316.262	No Development Reported
143	HY-W012479	H-D-Trp-OH	-5.03412	153-94-6	C11H12N2O2	204.225	No Development Reported
144	HY-100518	T-26c	-5.0275	869296-13-9	C24H21N3O6S	479.505	No Development Reported
145	HY-111870	PROTAC RIPK degrader-6	-5.01672	2089205-64-9	C43H48N6O11S2	889.005	No Development Reported
146	HY-N0189	Aloe emodin	-5.01409	481-72-1	C15H10O5	270.237	No Development Reported
147	HY-109513	Ioxilan	-5.00762	107793-72-6	C18H24I3N3O8	791.112	No Development Reported
148	HY-13057	O6BTG-octylglucoside	-4.9987	382607-78-5	C24H34BrN5O7S	616.525	No Development Reported
149	HY-D0307A	Amaranth	-4.99035	915-67-3	C20H11N2Na3O10S3	538.528	No Development Reported
150	HY-N0898A	(-)-Catechin	-4.983	18829-70-4	C15H14O6	290.268	No Development Reported
151	HY-N4099	Luteolin-3-O-beta-D-glucuronide	-4.96423	53527-42-7	C21H18O12	462.36	No Development Reported
152	HY-13434A	Ionomycin (calcium)	-4.95673	56092-82-1	C41H70CaO9	709.005	No Development Reported
153	HY-B0754	Hematoporphyrin	-4.9476	14459-29-1	C34H38N4O6	598.689	No Development Reported
154	HY-B0754A	Hematoporphyrin (dihydrochloride)	-4.9476	17696-69-4	C34H40Cl2N4O6	598.689	Phase 1
155	HY-106783A	Polymyxin B nonapeptide (TFA)	-4.94719	2220175-42-6	C43H74N14O11.5C2HF3O2	963.135	No Development Reported
156	HY-B1136	Menbutone	-4.93182	3562-99-0	C15H14O4	258.269	No Development Reported
157	HY-P1120	WKYMVM	-4.92866	187986-17-0	C41H61N9O7S2	856.109	No Development Reported
158	HY-15733	Lucidin	-4.90879	478-08-0	C15H10O5	270.237	No Development Reported
159	HY-N0898	Catechin	-4.90816	154-23-4	C15H14O6	290.268	Launched
160	HY-B0028	Fludarabine (phosphate)	-4.90474	75607-67-9	C10H13FN5O7P	365.212	Launched
161	HY-123921	Gefitinib-based PROTAC 3	-4.8843	2230821-27-7	C47H57ClFN7O8S	934.514	No Development Reported
162	HY-19396	Ingliforib	-4.88221	186392-65-4	C23H24ClN3O5	457.907	No Development Reported
163	HY-108900	Leu-AMS	-4.87788	288591-93-5	C16H25N7O7S	459.477	No Development Reported
164	HY-101093	PD-1-IN-1	-4.87664	1673534-76-3	C12H20N6O7	360.323	No Development Reported
165	HY-13634B	TLK117	-4.85872	152684-53-2	C23H27N3O6S	473.542	No Development Reported
166	HY-W014075	1-Hydroxypyrene	-4.85209	5315-79-7	C16H10O	218.25	No Development Reported
167	HY-P1740A	RGD peptide (GRGDNP) (TFA)	-4.85205		C25H39F3N10O12	614.609	No Development Reported
168	HY-P0216	A 779	-4.84902	159432-28-7	C39H60N12O11	872.967	No Development Reported
169	HY-P1540	Angiotensin III, human, mouse	-4.84873	13602-53-4	C46H66N12O9	931.091	No Development Reported
170	HY-19805	STO-609	-4.84694	52029-86-4	C19H10N2O3	314.294	No Development Reported
171	HY-N1347	Robinetin	-4.8455	490-31-3	C15H10O7	302.236	No Development Reported
172	HY-N0521A	(+)-Gallocatechin	-4.83842	970-73-0	C15H14O7	306.267	No Development Reported
173	HY-P0205B	Saralasin (TFA)	-4.82043		C44H66F3N13O12	912.047	Launched
174	HY-121744	PS10	-4.81991	1564265-82-2	C14H13NO6S	323.321	No Development Reported
175	HY-41982	D-Glucuronic acid lactone	-4.81793	32449-92-6	C6H8O6	176.124	No Development Reported
176	HY-N0001	(-)-Epicatechin	-4.80219	490-46-0	C15H14O6	290.268	Phase 2
177	HY-B1744	Pyridoxal phosphate	-4.80041	54-47-7	C8H10NO6P	247.142	Launched
178	HY-14855B	Tedizolid (phosphate)	-4.79916	856867-55-5	C17H16FN6O6P	450.318	Launched
179	HY-N2409	Delphinidin (chloride)	-4.78906	528-53-0	C15H11ClO7	303.243	No Development Reported
180	HY-121471	Chrysoeriol	-4.78747	491-71-4	C16H12O6	300.263	No Development Reported
181	HY-B0879A	Suramin (sodium salt)	-4.77476	129-46-4	C51H34N6Na6O23S6	1297.28	Launched
182	HY-14393	Emodin	-4.76615	518-82-1	C15H10O5	270.237	No Development Reported
183	HY-120501	B022	-4.76561	1202764-53-1	C19H16ClN5OS	397.881	No Development Reported
184	HY-100673	LM22A-4	-4.75791	37988-18-4	C15H21N3O6	339.344	No Development Reported
185	HY-112720	AGL-2263	-4.7575	638213-98-6	C17H10N2O5	322.272	No Development Reported
186	HY-N0595	Genistin	-4.75694	529-59-9	C21H20O10	432.377	No Development Reported
187	HY-N0162	Luteolin	-4.74791	491-70-3	C15H10O6	286.236	Phase 2
188	HY-A0181	Adenosine monophosphate	-4.74767	61-19-8	C10H14N5O7P	347.221	Phase 4
189	HY-A0181A	Adenosine 5'-monophosphate monohydrate	-4.74767	18422-05-4	C10H16N5O8P	347.221	Phase 4
190	HY-N1949	Homoplantaginin	-4.74145	17680-84-1	C22H22O11	462.404	No Development Reported
191	HY-16786	AI-10-49	-4.72459	1256094-72-0	C30H22F6N6O5	660.523	No Development Reported
192	HY-B0377	Famotidine	-4.72181	76824-35-6	C8H15N7O2S3	337.445	Launched
193	HY-111786	LHC-165	-4.69307	1258595-14-0	C29H32F2N3O7P	603.551	Phase 1
194	HY-N0751	Scutellarin	-4.6859	27740-01-8	C21H18O12	462.36	No Development Reported
195	HY-W031757	Anthraquinone-2-carboxylic acid	-4.68369	117-78-2	C15H8O4	252.222	No Development Reported
196	HY-N3007	Naringenin chalcone	-4.68178	73692-50-9	C15H12O5	272.253	No Development Reported
197	HY-12326	c-di-AMP	-4.66957	54447-84-6	C20H24N10O12P2	658.412	No Development Reported
198	HY-N7114A	Chloramphenicol succinate (sodium)	-4.66269	982-57-0	C15H15Cl2N2NaO8	423.202	Launched
199	HY-P0226A	TFLLR-NH2(TFA)	-4.66141	1313730-19-6	C33H54F3N9O8	647.809	No Development Reported
200	HY-17628	Cefiderocol	-4.64849	1225208-94-5	C30H34ClN7O10S2	753.222	Launched

## Sheet: 8-Smp_038330
Item	Catalog No.	Drug Name	docking score	CAS No.	Formula	Mw	Clinical Information
1	HY-16637	Folic acid	-8.82702	59-30-3	C19H19N7O6	441.397	Launched
2	HY-N2425	Rhodiosin	-8.79055	86831-54-1	C27H30O16	610.518	No Development Reported
3	HY-F0001	NADH (disodium salt)	-8.47313	606-68-8	C21H27N7Na2O14P2	665.441	No Development Reported
4	HY-I0400	N-Acetylneuraminic acid	-7.95693	131-48-6	C11H19NO9	309.27	No Development Reported
5	HY-B0028	Fludarabine (phosphate)	-7.75148	75607-67-9	C10H13FN5O7P	365.212	Launched
6	HY-128965	N-Glycolylneuraminic acid	-7.61785	1113-83-3	C11H19NO10	325.269	No Development Reported
7	HY-13056	SMND-309	-7.51105	1065559-56-9	C18H14O8	358.299	No Development Reported
8	HY-14518	Aminopterin	-7.454	54-62-6	C19H20N8O5	440.413	No Development Reported
9	HY-100512	Benzenepentacarboxylic Acid	-7.41352	1585-40-6	C11H6O10	298.159	No Development Reported
10	HY-14773	Mirabegron	-7.38744	223673-61-8	C21H24N4O2S	396.506	Launched
11	HY-P1006	Ac-DEVD-pNA	-7.33198	189950-66-1	C26H34N6O13	638.581	No Development Reported
12	HY-100825	OABK (hydrochloride)	-7.29552	1984862-48-7	C14H20ClN5O4	321.332	No Development Reported
13	HY-128850	N-Acetyl-D-mannosamine	-7.19557	3615-17-6	C8H15NO6	221.208	No Development Reported
14	HY-103017	JH-X-119-01 (hydrochloride)	-7.13821	2591344-30-6	C25H21ClN6O3	452.465	No Development Reported
15	HY-109656	Diethylamino hydroxybenzoyl hexyl benzoate	-7.08961	302776-68-7	C24H31NO4	397.507	No Development Reported
16	HY-W010832	Uridine-5'-diphosphate disodium salt	-6.95174	27821-45-0	C9H12N2Na2O12P2	404.161	No Development Reported
17	HY-18776	A2AR-agonist-1	-6.88585	41552-95-8	C20H22N6O4	410.426	No Development Reported
18	HY-N0055	Chlorogenic acid	-6.77446	327-97-9	C16H18O9	354.309	Phase 3
19	HY-B0321	Tropicamide	-6.76882	1508-75-4	C17H20N2O2	284.353	Launched
20	HY-B0445	NAD+	-6.66285	53-84-9	C21H27N7O14P2	664.433	No Development Reported
21	HY-17354	(R)-Baclofen	-6.6013	69308-37-8	C10H12ClNO2	213.661	Launched
22	HY-19436	Solabegron	-6.53899	252920-94-8	C23H23ClN2O3	410.893	Phase 2
23	HY-16011	NE 10790	-6.52123	152831-36-2	C8H10NO6P	247.142	No Development Reported
24	HY-P0295	Gly-Arg-Gly-Asp-Ser	-6.48347	96426-21-0	C17H30N8O9	490.468	No Development Reported
25	HY-10008	SNS-032	-6.46846	345627-80-7	C17H24N4O2S2	380.528	Phase 1
26	HY-111756	BLM-IN-1	-6.44365	2056014-40-3	C28H35FN4O	462.602	No Development Reported
27	HY-12980	Batefenterol	-6.21208	743461-65-6	C40H42ClN5O7	740.244	Phase 2
28	HY-D0986	TMA-DPH	-6.19461	115534-33-3	C28H31NO3S	290.421	No Development Reported
29	HY-13104	MRS 2578	-6.17695	711019-86-2	C20H20N6S4	472.673	No Development Reported
30	HY-111444	Auxinole	-6.14013	86445-22-9	C20H19NO3	321.37	No Development Reported
31	HY-W015591	2-Hydroxy-2-phenylacetic acid	-6.11886	90-64-2	C8H8O3	152.147	No Development Reported
32	HY-N0464	D-(-)-Quinic acid	-6.11659	77-95-2	C7H12O6	192.167	No Development Reported
33	HY-Y0585	D-(-)-Mandelic acid	-6.09282	611-71-2	C8H8O3	152.147	No Development Reported
34	HY-P0185	Endomorphin 1	-6.07292	189388-22-5	C34H38N6O5	610.703	No Development Reported
35	HY-W015495	L-Dihydroorotic acid	-6.07284	5988-19-2	C5H6N2O4	158.112	No Development Reported
36	HY-15514	Merestinib	-6.05207	1206799-15-6	C30H22F2N6O3	552.531	Phase 2
37	HY-103667	2-HBA	-6.03873	131359-24-5	C17H14O3	266.291	No Development Reported
38	HY-16749	Pexidartinib	-6.02571	1029044-16-3	C20H15ClF3N5	417.815	Launched
39	HY-N0619	Mulberroside A	-5.92883	102841-42-9	C26H32O14	568.524	No Development Reported
40	HY-B0184	Felbamate	-5.90635	25451-15-4	C11H14N2O4	238.24	Launched
41	HY-15644	Tyrphostin 23	-5.89894	118409-57-7	C10H6N2O2	186.167	No Development Reported
42	HY-W001963	Pyrrole-2-carboxylic acid	-5.88509	634-97-9	C5H5NO2	111.099	No Development Reported
43	HY-13076	CHIR-98014	-5.86843	252935-94-7	C20H17Cl2N9O2	486.314	No Development Reported
44	HY-11007	GNF-2	-5.86445	778270-11-4	C18H13F3N4O2	374.317	No Development Reported
45	HY-107775	GSK656	-5.86212	2131798-13-3	C10H14BCl2NO4	257.478	No Development Reported
46	HY-76082	L-Pyroglutamic acid	-5.77621	98-79-3	C5H7NO3	129.114	No Development Reported
47	HY-100359	CL-82198	-5.76689	307002-71-7	C17H22N2O3	302.368	No Development Reported
48	HY-100550	MSDC 0160	-5.74913	146062-49-9	C19H18N2O4S	370.422	Phase 2
49	HY-G0003	Iloperidone metabolite Hydroxy Iloperidone	-5.74412	133454-55-4	C24H29FN2O4	428.497	No Development Reported
50	HY-B0158	Cytidine	-5.72947	65-46-3	C9H13N3O5	243.217	Launched
51	HY-W002304	(R)-5-Oxopyrrolidine-2-carboxylic acid	-5.71785	4042-36-8	C5H7NO3	129.114	No Development Reported
52	HY-W014423	H-His-OH.HCl.H2O	-5.69639	5934-29-2	C6H12ClN3O3	155.155	No Development Reported
53	HY-135825	TFEB activator 1	-5.68572	39777-61-2	C19H18O3	294.344	No Development Reported
54	HY-15513	TC-DAPK 6	-5.67811	315694-89-4	C17H12N2O2	276.289	No Development Reported
55	HY-B0525A	Carbenicillin (disodium)	-5.67183	4800-94-6	C17H16N2Na2O6S	378.4	Launched
56	HY-B0438	Spectinomycin (dihydrochloride)	-5.6714	21736-83-4	C14H26Cl2N2O7	332.35	Launched
57	HY-124293	AA147	-5.66106	393121-74-9	C16H17NO2	255.312	No Development Reported
58	HY-B1086	Afalanine	-5.64089	2901-75-9	C11H13NO3	207.226	No Development Reported
59	HY-101736	AMG9810	-5.62145	545395-94-6	C21H23NO3	337.412	No Development Reported
60	HY-15914	DHBS	-5.61216	54970-72-8	C6H3Cl2NaO4S	243.065	No Development Reported
61	HY-N0259	Epimedin B	-5.58323	110623-73-9	C38H48O19	808.776	No Development Reported
62	HY-116999	IR415	-5.55433	452967-14-5	C13H14F2N4S	296.339	No Development Reported
63	HY-12281	FPH2	-5.53746	957485-64-2	C14H16ClN5O2S	353.827	No Development Reported
64	HY-W016993	2,3,4-Trihydroxybenzoic acid	-5.5019	610-02-6	C7H6O5	170.119	No Development Reported
65	HY-17026	Gemcitabine	-5.48928	95058-81-4	C9H11F2N3O4	263.198	Launched
66	HY-19753	KS176	-5.48219	1253452-78-6	C22H19N3O5	405.403	No Development Reported
67	HY-15921	IPTG	-5.48046	367-93-1	C9H18O5S	238.301	No Development Reported
68	HY-B0518A	Naftifine (hydrochloride)	-5.48009	65473-14-5	C21H22ClN	287.398	Launched
69	HY-N2554	Osthenol	-5.46669	484-14-0	C14H14O3	230.259	No Development Reported
70	HY-137334	Neuraminidase-IN-1	-5.46118	2379438-80-7	C14H11N3O6	317.254	No Development Reported
71	HY-N0274	Caffeic acid phenethyl ester	-5.44574	104594-70-9	C17H16O4	284.307	No Development Reported
72	HY-100678	CGS 15943	-5.42254	104615-18-1	C13H8ClN5O	285.688	No Development Reported
73	HY-N0525	Ethyl gallate	-5.41704	831-61-8	C9H10O5	198.173	No Development Reported
74	HY-W002291	p-Fluoro-L-phenylalanine	-5.40305	1132-68-9	C9H10FNO2	183.18	No Development Reported
75	HY-17038	Agomelatine	-5.37381	138112-76-2	C15H17NO2	243.301	Launched
76	HY-12003	SNS-314 (mesylate)	-5.37112	1146618-41-8	C19H19ClN6O4S3	430.934	Phase 1
77	HY-12136	Purpurogallin	-5.36965	569-77-7	C11H8O5	220.178	No Development Reported
78	HY-N0774	Isofraxidin	-5.35495	486-21-5	C11H10O5	222.194	No Development Reported
79	HY-18342	Diflunisal	-5.34339	22494-42-4	C13H8F2O3	250.198	Launched
80	HY-100335	PCI-33380	-5.33066	1022899-36-0	C46H52BF2N11O3	855.785	No Development Reported
81	HY-W015175	p-Toluenesulfonic acid (monohydrate)	-5.29159	6192-52-5	C7H10O4S	172.202	No Development Reported
82	HY-19773	尾-Lactamase-IN-1	-5.28667	1075237-97-6	C11H13N3O4	251.239	No Development Reported
83	HY-128742	Thiamine monophosphate (chloride) (dihydrate)	-5.2626	273724-21-3	C12H22ClN4O6PS	345.334	Launched
84	HY-30006	1-Aminocyclobutanecarboxylic acid	-5.25713	22264-50-2	C5H9NO2	115.13	No Development Reported
85	HY-129039	Butyrolactone 3	-5.23485	778649-18-6	C9H12O4	184.189	No Development Reported
86	HY-15586	L67	-5.23151	325970-71-6	C16H14Br2N4O4	486.115	No Development Reported
87	HY-N2409	Delphinidin (chloride)	-5.22108	528-53-0	C15H11ClO7	303.243	No Development Reported
88	HY-12030	PIK-90	-5.21901	677338-12-4	C18H17N5O3	351.359	No Development Reported
89	HY-W016586	Acivicin	-5.17323	42228-92-2	C5H7ClN2O3	178.574	No Development Reported
90	HY-111647	N2-Methylguanosine	-5.16152	2140-77-4	C11H15N5O5	297.267	No Development Reported
91	HY-N1347	Robinetin	-5.15046	490-31-3	C15H10O7	302.236	No Development Reported
92	HY-119173	PBD-150	-5.14791	790663-33-1	C15H20N4O2S	320.41	No Development Reported
93	HY-119437	FLTX1	-5.13646	1481401-71-1	C31H28N4O4	520.578	No Development Reported
94	HY-30008	Cycloleucine	-5.12134	52-52-8	C6H11NO2	129.157	No Development Reported
95	HY-W015782	4-Ethylresorcinol	-5.11994	2896-60-8	C8H10O2	138.164	No Development Reported
96	HY-W012734	H-HoPro-OH	-5.10604	3105-95-1	C6H11NO2	129.157	No Development Reported
97	HY-B0376	Mecarbinate	-5.10529	15574-49-9	C13H15NO3	233.263	No Development Reported
98	HY-W012956	2-Acetylpyrrole	-5.09903	1072-83-9	C6H7NO	109.126	No Development Reported
99	HY-N2009	3-O-Methylgallic acid	-5.09628	3934-84-7	C8H8O5	184.146	No Development Reported
100	HY-100944	Conduritol B epoxide	-5.09474	6090-95-5	C6H10O5	162.141	No Development Reported
101	HY-Y0106	2,6-Dihydroxyacetophenone	-5.07815	699-83-2	C8H8O3	152.147	No Development Reported
102	HY-137471	RBPJ Inhibitor-1	-5.06121		C17H14FN3O2	311.31	No Development Reported
103	HY-111648	6-O-Methyl Guanosine	-5.05913	7803-88-5	C11H15N5O5	297.267	No Development Reported
104	HY-Y0191	伪-Pyridone	-5.05306	142-08-5	C5H5NO	95.0993	No Development Reported
105	HY-129943	Benzothiohydrazide	-5.05212	20605-40-7	C7H8N2S	152.217	No Development Reported
106	HY-115467	MitoBloCK-10	-5.03759	394694-98-5	C12H8FN3O3S	293.274	No Development Reported
107	HY-N5142	伪-Terpineol	-5.03026	98-55-5	C10H18O	154.249	No Development Reported
108	HY-N7433	4,6-O-Ethylidene-伪-D-glucose	-5.02508	13224-99-2	C8H14O6	206.193	No Development Reported
109	HY-Z0283	Benzamide	-5.0183	55-21-0	C7H7NO	121.137	No Development Reported
110	HY-13452	CID-1067700	-5.01298	314042-01-8	C18H18N2O4S2	390.476	No Development Reported
111	HY-W017434	3,4-Dimethylbenzoic acid	-5.00131	619-04-5	C9H10O2	150.174	No Development Reported
112	HY-12662	PE859	-4.9874	1402727-29-0	C28H24N4O2	448.516	No Development Reported
113	HY-113121	Vanillylmandelic acid	-4.98392	55-10-7	C9H10O5	198.173	No Development Reported
114	HY-I0660	PCL 016	-4.98059	98-98-6	C6H5NO2	123.109	No Development Reported
115	HY-B0182	Carmofur	-4.9763	61422-45-5	C11H16FN3O3	257.261	Launched
116	HY-126319	SU5204	-4.97628	186611-11-0	C17H15NO2	265.307	No Development Reported
117	HY-B1442	Acetylleucine	-4.96902	99-15-0	C8H15NO3	173.21	Launched
118	HY-59132	2-Amino-1-phenylethanol	-4.95994	7568-93-6	C8H11NO	137.179	No Development Reported
119	HY-101055	Kinetin riboside	-4.93308	4338-47-0	C15H17N5O5	347.326	No Development Reported
120	HY-10074	TPCA-1	-4.92681	507475-17-4	C12H10FN3O2S	279.29	No Development Reported
121	HY-W011151	trans-Zeatinriboside	-4.9199	6025-53-2	C15H21N5O5	351.358	No Development Reported
122	HY-N2488	Demethylsuberosin	-4.91694	21422-04-8	C14H14O3	230.259	No Development Reported
123	HY-B1368	Fenclonine	-4.90609	7424-00-2	C9H10ClNO2	199.634	No Development Reported
124	HY-12833	AMZ30	-4.89898	1313613-09-0	C19H12FN3O6S2	461.443	No Development Reported
125	HY-107366	SGN-2FF	-4.89562	2089647-47-0	C6H11FO4	166.148	Phase 1
126	HY-103173	5'-N-Ethylcarboxamidoadenosine	-4.89127	35920-39-9	C12H16N6O4	308.293	No Development Reported
127	HY-N0130	Shikimic acid	-4.88488	138-59-0	C7H10O5	174.151	No Development Reported
128	HY-N0216	Benzoic acid	-4.8813	65-85-0	C7H6O2	122.121	Launched
129	HY-W016409	Ethyl 3,4-dihydroxybenzoate	-4.88059	3943-89-3	C9H10O4	182.173	No Development Reported
130	HY-19434	trans-ACPD	-4.87604	67684-64-4	C7H11NO4	173.167	No Development Reported
131	HY-100130	N-[(4-Aminophenyl)methyl]adenosine	-4.86613	95523-13-0	C17H20N6O4	372.378	No Development Reported
132	HY-B0009	Flumazenil	-4.84833	78755-81-4	C15H14FN3O3	303.288	Launched
133	HY-Y0669	Pipecolic acid	-4.83339	535-75-1	C6H11NO2	129.157	No Development Reported
134	HY-101116	GLP-1R Antagonist 1	-4.82076	488097-06-9	C16H11ClF6N4O2	440.728	No Development Reported
135	HY-N0215	L-Phenylalanine	-4.81701	63-91-2	C9H11NO2	165.189	Launched
136	HY-41404	Piperonylic acid	-4.81574	94-53-1	C8H6O4	166.131	No Development Reported
137	HY-N0373	Licochalcone B	-4.80142	58749-23-8	C16H14O5	286.279	No Development Reported
138	HY-P0237A	KKI-5 (TFA)	-4.77171		C37H56F3N11O11	773.88	No Development Reported
139	HY-W002011	Quinoline-2-carboxylic acid	-4.75779	93-10-7	C10H7NO2	173.168	No Development Reported
140	HY-N7082	D-?Arabinose	-4.75529	28697-53-2	C5H10O5	150.13	No Development Reported
141	HY-B1181	Hydrastinine (hydrochloride)	-4.75352	4884-68-8	C11H14ClNO3	207.226	No Development Reported
142	HY-B1181A	Hydrastinine	-4.75352	6592-85-4	C11H13NO3	207.226	No Development Reported
143	HY-112914	mTOR inhibitor-1	-4.7522	468747-17-3	C16H15BrN2O3	363.206	No Development Reported
144	HY-B1182	Chromocarb	-4.74776	4940-39-0	C10H6O4	190.152	Launched
145	HY-122895	E64FC26	-4.73607	2285446-62-8	C19H23F3O2	340.38	No Development Reported
146	HY-W018025	5,6-Dihydroxyindole	-4.72288	3131-52-0	C8H7NO2	149.147	No Development Reported
147	HY-B1768	Succimer	-4.7102	304-55-2	C4H6O4S2	182.218	Launched
148	HY-A0005	Clofarabine	-4.70095	123318-82-1	C10H11ClFN5O3	303.677	Launched
149	HY-N7097	Sulbenicillin (disodium)	-4.68653	28002-18-8	C16H16N2Na2O7S2	414.453	Launched
150	HY-18901	RIPK1-IN-4	-4.68174	1481641-08-0	C23H23N5O2	401.461	No Development Reported
151	HY-17359	Deferasirox	-4.67818	201530-41-8	C21H15N3O4	373.361	Launched
152	HY-100942	5-Carboxamidotryptamine (maleate)	-4.67636	74885-72-6	C15H17N3O5	203.24	No Development Reported
153	HY-B1302	Quinidine hydrochloride monohydrate	-4.66973	6151-40-2	C20H27ClN2O3	324.417	Launched
154	HY-W000838	1-Hydroxyanthraquinone	-4.64476	129-43-1	C14H8O3	224.212	No Development Reported
155	HY-B1106	Tetrahydroxyquinone	-4.64215	319-89-1	C6H4O6	172.092	No Development Reported
156	HY-W012946	2-Furoic acid	-4.62959	88-14-2	C5H4O3	112.084	No Development Reported
157	HY-105808	Furobufen	-4.61451	38873-55-1	C16H12O4	268.264	No Development Reported
158	HY-Y0252	L-Proline	-4.58722	147-85-3	C5H9NO2	115.13	Launched
159	HY-W008393	(-)-Corey lactone diol	-4.58592	32233-40-2	C8H12O4	172.179	No Development Reported
160	HY-N1468	Agarotetrol	-4.58257	69809-22-9	C17H18O6	318.321	No Development Reported
161	HY-18687	APNEA	-4.56914	89705-21-5	C18H22N6O4	386.405	No Development Reported
162	HY-N0580	Fraxetin	-4.5538	574-84-5	C10H8O5	208.167	No Development Reported
163	HY-131296	5-A-RU-PABC-Val-Cit-Fmoc	-4.55109		C43H53N9O13	903.933	No Development Reported
164	HY-22385	Salsolidine	-4.52911	5784-74-7	C12H17NO2	207.269	No Development Reported
165	HY-10401	VX-702	-4.526	745833-23-2	C19H12F4N4O2	404.318	Phase 2
166	HY-W008226	Phloracetophenone	-4.51742	480-66-0	C8H8O4	168.147	No Development Reported
167	HY-138247	尾-Lactamase-IN-2	-4.49569	2114651-20-4	C11H9FO3	208.186	No Development Reported
168	HY-10704	PTP1B-IN-1	-4.49055	612530-44-6	C8H8N2O3S	212.226	No Development Reported
169	HY-N0708	Vanillic acid	-4.46676	121-34-6	C8H8O4	168.147	No Development Reported
170	HY-W016798	(S)-2-acetamido-4-amino-4-oxobutanoic acid	-4.45479	4033-40-3	C6H10N2O4	174.155	No Development Reported
171	HY-100562	Flopropione	-4.45125	2295-58-1	C9H10O4	182.173	Launched
172	HY-N0558	Alnustone	-4.44674	33457-62-4	C19H18O	262.346	No Development Reported
173	HY-111530	GSTO1-IN-1	-4.44269	568544-03-6	C10H12Cl2N2O3S	311.185	No Development Reported
174	HY-N0336	3-Butylidenephthalide	-4.44042	551-08-6	C12H12O2	188.222	No Development Reported
175	HY-D0837	Imidazole	-4.43552	288-32-4	C3H4N2	68.0773	No Development Reported
176	HY-W012575	2,4-Dihydroxybenzoic acid	-4.43424	89-86-1	C7H6O4	154.12	No Development Reported
177	HY-B0585	Piracetam	-4.43354	7491-74-9	C6H10N2O2	142.156	Launched
178	HY-Y0694	2',4'-Dihydroxyacetophenone	-4.43339	89-84-9	C8H8O3	152.147	No Development Reported
179	HY-N0159	Paeonol	-4.43202	552-41-0	C9H10O3	166.174	Launched
180	HY-N0745	Senkyunolide I	-4.42832	94596-28-8	C12H16O4	224.253	No Development Reported
181	HY-116463A	(2R,3S)-E1R	-4.41618	1424832-60-9	C13H16N2O2	232.278	No Development Reported
182	HY-N7354	Quininic acid	-4.41464	86-68-0	C11H9NO3	203.194	No Development Reported
183	HY-W017100	2-Hydroxy-6-methoxybenzoic acid	-4.4098	3147-64-6	C8H8O4	168.147	No Development Reported
184	HY-B2121	6-Methoxy-2-naphthoic acid	-4.40154	2471-70-7	C12H10O3	202.206	No Development Reported
185	HY-16938	5'-Methylthioadenosine	-4.40123	2457-80-9	C11H15N5O3S	297.334	No Development Reported
186	HY-101407	Nicotinamide N-oxide	-4.39256	1986-81-8	C6H6N2O2	138.124	No Development Reported
187	HY-N2493	Lawsone	-4.39236	83-72-7	C10H6O3	174.153	No Development Reported
188	HY-123972	SEC inhibitor KL-2	-4.38478	900308-51-2	C17H13ClFNO3	333.741	No Development Reported
189	HY-N2007	Veratric acid	-4.38074	93-07-2	C9H10O4	182.173	No Development Reported
190	HY-B0150	Nicotinamide	-4.37359	98-92-0	C6H6N2O	122.125	Launched
191	HY-N6669	Methyl 3-O-methylgallate	-4.36965	3934-86-9	C9H10O5	198.173	No Development Reported
192	HY-W010248	2-Phenylglycine	-4.36786	2835-06-5	C8H9NO2	151.163	No Development Reported
193	HY-N2311	Ibotenic acid	-4.36727	2552-55-8	C5H6N2O4	158.112	No Development Reported
194	HY-B0003	Gemcitabine (hydrochloride)	-4.3672	122111-03-9	C9H12ClF2N3O4	263.198	Launched
195	HY-B0918	Chlorindione	-4.36643	1146-99-2	C15H9ClO2	256.684	No Development Reported
196	HY-Y0801	2,6-Dihydroxybenzoic acid	-4.34496	303-07-1	C7H6O4	154.12	No Development Reported
197	HY-78093A	(S)-(-)-Phenylethanol	-4.34405	1445-91-6	C8H10O	122.164	No Development Reported
198	HY-W018758	1-Phenylpropane-1,2-dione	-4.33033	579-07-7	C9H8O2	148.159	No Development Reported
199	HY-100437	HA15	-4.32938	1609402-14-3	C23H22N4O3S2	466.576	No Development Reported
200	HY-124472	2,4-Difluororesorcinol	-4.31686	195136-71-1	C6H4F2O2	146.092	No Development Reported

## Sheet: 9-Smp_005010
Item	Catalog No.	Drug Name	docking score	CAS No.	Formula	Mw	Clinical Information
1	HY-15004	AUZ 454	-13.9422	853299-07-7	C24H26F3N7O2	501.504	No Development Reported
2	HY-N0804	Narirutin	-12.9547	14259-46-2	C27H32O14	580.535	No Development Reported
3	HY-12462	WS3	-12.5891	1421227-52-2	C28H30F3N7O3	569.578	No Development Reported
4	HY-W013078	(2R)-3-(((2-Aminoethoxy)(hydroxy)phosphoryl)oxy)propane-1,2-diyl ditetradecanoate	-12.5216	998-07-2	C33H66NO8P	635.853	No Development Reported
5	HY-P1263A	tcY-NH2 (TFA)	-12.2091		C42H50F3N7O9	739.86	No Development Reported
6	HY-117970	MMPI-1154	-12.2028	1382722-47-5	C26H24FN3O3	445.486	No Development Reported
7	HY-N0619	Mulberroside A	-11.9351	102841-42-9	C26H32O14	568.524	No Development Reported
8	HY-15002	AST 487	-11.8253	630124-46-8	C26H30F3N7O2	529.557	No Development Reported
9	HY-16787	ICA-121431	-11.6508	313254-51-2	C23H19N3O3S2	449.545	No Development Reported
10	HY-N0779	Isosilybin	-11.6267	72581-71-6	C25H22O10	482.436	No Development Reported
11	HY-100335	PCI-33380	-11.3985	1022899-36-0	C46H52BF2N11O3	855.785	No Development Reported
12	HY-112852	TL02-59	-11.356	1315330-17-6	C32H34F3N5O4	609.639	No Development Reported
13	HY-100493	BP-1-102	-11.3495	1334493-07-0	C29H27F5N2O6S	626.591	No Development Reported
14	HY-P0019A	Z-Gly-Gly-Arg-AMC (acetate)	-11.3147	2070009-61-7	C30H37N7O9	579.604	No Development Reported
15	HY-104047	LM22B-10	-11.053	342777-54-2	C27H33ClN2O4	485.015	No Development Reported
16	HY-12151	NS 1738	-10.9979	501684-93-1	C14H9Cl2F3N2O2	365.135	No Development Reported
17	HY-13491	GNF-5837	-10.9583	1033769-28-6	C28H21F4N5O2	535.492	No Development Reported
18	HY-112895A	(R)-UT-155	-10.9324	2031161-54-1	C20H15F4N3O2	405.346	No Development Reported
19	HY-P1448	Ac-Leu-Arg-AMC	-10.903	929621-79-4	C24H34N6O5	486.564	No Development Reported
20	HY-100832	UNC3866	-10.8689	1872382-47-2	C43H66N6O8	795.019	No Development Reported
21	HY-16916	NS1643	-10.8539	448895-37-2	C15H10F6N2O3	380.242	No Development Reported
22	HY-107523A	WAY-213613 (hydrochloride)	-10.844		C16H14BrClF2N2O4	415.186	No Development Reported
23	HY-100523	ML385	-10.8248	846557-71-9	C29H25N3O4S	511.591	No Development Reported
24	HY-15666	GZD824	-10.8155	1257628-77-5	C29H27F3N6O	532.559	Phase 2
25	HY-114414	HDACs/mTOR Inhibitor 1	-10.7709	2271413-06-8	C28H38N8O5	566.652	No Development Reported
26	HY-135391	Ezetimibe phenoxy glucuronide	-10.7311	190448-57-8	C30H29F2NO9	585.549	No Development Reported
27	HY-115672	KS15	-10.6833	1033781-20-2	C20H22BrNO4	420.297	No Development Reported
28	HY-138501	GPR34 receptor antagonist 2	-10.6687	907952-06-1	C31H26ClNO4	511.995	No Development Reported
29	HY-101277	Vadadustat	-10.6176	1000025-07-9	C14H11ClN2O4	306.701	Launched
30	HY-112769	EX229	-10.6092	1219739-36-2	C24H18ClN3O3	431.871	No Development Reported
31	HY-125877	PROTAC Mcl1 degrader-1	-10.5418	2163793-38-0	C45H45BrN6O8S	909.843	No Development Reported
32	HY-100443A	PX20606 trans (racemate)	-10.528	1268244-85-4	C29H22Cl3NO4	554.848	No Development Reported
33	HY-77251	TAK1/MAP4K2 inhibitor 1	-10.525	1315330-11-0	C29H31F3N6O2	552.591	No Development Reported
34	HY-16962	CC-115	-10.4988	1228013-15-7	C16H16N8O	336.351	Phase 2
35	HY-100885	Acelarin	-10.4934	840506-29-8	C25H27F2N4O8P	580.474	Phase 3
36	HY-14380	PF-3845	-10.4867	1196109-52-0	C24H23F3N4O2	456.46	No Development Reported
37	HY-19396	Ingliforib	-10.4833	186392-65-4	C23H24ClN3O5	457.907	No Development Reported
38	HY-102004	Rilapladib	-10.4738	412950-08-4	C40H38F5N3O3S	735.805	Phase 2
39	HY-14927	Lificiguat	-10.4659	170632-47-0	C19H16N2O2	304.342	No Development Reported
40	HY-114311	FGFR1/DDR2 inhibitor 1	-10.4109	2308497-58-5	C28H22F3N5O	501.502	No Development Reported
41	HY-100437	HA15	-10.3721	1609402-14-3	C23H22N4O3S2	466.576	No Development Reported
42	HY-12835	S1P1 Agonist III	-10.363	1324003-64-6	C21H16F3N3O3	415.365	No Development Reported
43	HY-50946	Imatinib (Mesylate)	-10.3561	220127-57-1	C30H35N7O4S	493.603	Launched
44	HY-10461	PF-573228	-10.3498	869288-64-2	C22H20F3N5O3S	491.486	No Development Reported
45	HY-114165	DJ-V-159	-10.3453	2253744-53-3	C24H12F6N4O2	502.368	No Development Reported
46	HY-14373	CB30865	-10.2611	206275-15-2	C26H22BrN5O2	516.389	No Development Reported
47	HY-15039	SSR240612	-10.238	464930-42-5	C42H53ClN4O7S	756.95	No Development Reported
48	HY-14299	Indacaterol	-10.1889	312753-06-3	C24H28N2O3	392.491	Launched
49	HY-103665	STING agonist-3	-10.1716	2138299-29-1	C37H42N12O6	750.806	No Development Reported
50	HY-16086	Balaglitazone	-10.163	199113-98-9	C20H17N3O4S	395.432	Phase 3
51	HY-14299A	Indacaterol (maleate)	-10.1571	753498-25-8	C28H32N2O7	392.491	Launched
52	HY-120478	ASP6432	-10.1199	1282549-08-9	C26H31KN4O6S2	560.686	No Development Reported
53	HY-112166	PRN1008	-10.096	1575596-29-0	C36H40FN9O3	665.76	Phase 3
54	HY-10454	Delanzomib	-10.0753	847499-27-8	C21H28BN3O5	413.275	Phase 2
55	HY-100436	Cadazolid	-10.0751	1025097-10-2	C29H29F2N3O8	585.553	Phase 3
56	HY-106910	Saredutant	-10.0631	142001-63-6	C31H35Cl2N3O2	552.534	Phase 3
57	HY-18303	AMG-47a	-10.0045	882663-88-9	C29H28F3N5O2	535.56	No Development Reported
58	HY-32709	Telcagepant	-9.99874	781649-09-0	C26H27F5N6O3	566.523	Phase 3
59	HY-133137	SJF620	-9.99787	2376187-16-3	C41H44N8O7	760.837	No Development Reported
60	HY-17359	Deferasirox	-9.99604	201530-41-8	C21H15N3O4	373.361	Launched
61	HY-13642	RG108	-9.98287	48208-26-0	C19H14N2O4	334.325	No Development Reported
62	HY-107709	MK-4074	-9.98213	1039758-22-9	C33H31N3O6	565.616	Phase 1
63	HY-10521	Darapladib	-9.95608	356057-34-6	C36H38F4N4O2S	666.771	Phase 3
64	HY-13718	Oglufanide	-9.95326	38101-59-6	C16H19N3O5	333.339	Phase 2
65	HY-18957	Lifirafenib	-9.94946	1446090-79-4	C25H17F3N4O3	478.423	Phase 2
66	HY-105808	Furobufen	-9.94404	38873-55-1	C16H12O4	268.264	No Development Reported
67	HY-130252	YQ128	-9.94236	2454246-18-3	C27H29ClN2O4S2	545.113	No Development Reported
68	HY-112731	TFAP	-9.9257	1011244-68-0	C13H10F3N3O	281.233	No Development Reported
69	HY-16987	IDO-IN-3	-9.9253	2070018-30-1	C11H12BrFN6O2	359.154	No Development Reported
70	HY-111108	LDH-IN-1	-9.88753	1964515-43-2	C30H26N4O4S2	570.682	No Development Reported
71	HY-15897	LDN-212854	-9.87316	1432597-26-6	C25H22N6	406.482	No Development Reported
72	HY-115604	Pitstop 2	-9.8593	1419320-73-2	C20H13BrN2O3S2	473.363	No Development Reported
73	HY-18967	Aldose reductase-IN-1	-9.8572	1355612-71-3	C17H10F3N5O3S	421.353	No Development Reported
74	HY-101760	GSK2982772	-9.84199	1622848-92-3	C20H19N5O3	377.397	Phase 2
75	HY-D1270	Direct Violet 1	-9.83969	2586-60-9	C32H22N6Na2O8S2	684.698	No Development Reported
76	HY-123475A	Sisunatovir (hydrochloride)	-9.83061	1903763-83-6	C23H23ClF4N4O	446.441	No Development Reported
77	HY-131182	DS-1971a	-9.76934	1450595-86-4	C20H21ClFN5O3S	465.929	No Development Reported
78	HY-107765	LY2955303	-9.76439	1433497-19-8	C36H42N4O3	578.744	No Development Reported
79	HY-P2333A	LCKLSL (hydrochloride)	-9.75762		C30H58ClN7O8S	675.881	No Development Reported
80	HY-103038	ML327	-9.74398	1883510-31-3	C19H18N4O4	366.371	No Development Reported
81	HY-129395	CC-92480	-9.73746	2259648-80-9	C32H30FN5O4	567.61	Phase 2
82	HY-12492	VER-246608	-9.73451	1684386-71-7	C28H23ClF2N4O4	552.956	No Development Reported
83	HY-16975	SH-4-54	-9.72638	1456632-40-8	C29H27F5N2O5S	610.592	No Development Reported
84	HY-14234	Glucocorticoid receptor agonist	-9.7197	1245526-82-2	C20H20F4N2O2	396.379	No Development Reported
85	HY-B0612A	Lercanidipine (hydrochloride)	-9.71244	132866-11-6	C36H42ClN3O6	611.727	Launched
86	HY-101774	CSF1R-IN-1	-9.67996	2095849-04-8	C25H20F3N5O2	479.454	No Development Reported
87	HY-120350	BI-1347	-9.66548	2163056-91-3	C22H20N4O	356.42	No Development Reported
88	HY-12355	Siponimod	-9.66497	1230487-00-9	C29H35F3N2O3	516.595	Launched
89	HY-125834	GMB-475	-9.66226		C43H46F3N7O7S	861.928	No Development Reported
90	HY-130120	HWL-088	-9.65066	2378617-96-8	C22H19FO4	366.382	No Development Reported
91	HY-19694	BRD7552	-9.63817	1137359-47-7	C33H33N3O15	711.626	No Development Reported
92	HY-129586	AT-007	-9.63508	2170729-29-8	C17H10F3N3O3S2	425.405	Phase 2
93	HY-135813	LtaS-IN-1	-9.63351	877950-01-1	C24H17N3O5	427.409	No Development Reported
94	HY-15224	PCI-34051	-9.62188	950762-95-5	C17H16N2O3	296.32	No Development Reported
95	HY-131385	KB02-COOH	-9.61638	2375196-30-6	C13H14ClNO4	283.708	No Development Reported
96	HY-118941	BAY 73-1449	-9.61312	693790-96-4	C26H23N3O3	425.479	No Development Reported
97	HY-18963	Lavendustin A	-9.60676	125697-92-9	C21H19NO6	381.379	No Development Reported
98	HY-130708	UNC6852	-9.60376		C43H48N10O6S	832.97	No Development Reported
99	HY-117571	BPN14770	-9.59958	1606974-33-7	C21H15ClF3NO2	405.798	Phase 2
100	HY-76251	Etodolac	-9.57175	41340-25-4	C17H21NO3	287.353	Launched
101	HY-10626	T0901317	-9.55601	293754-55-9	C17H12F9NO3S	481.333	No Development Reported
102	HY-10367	Canertinib	-9.54293	267243-28-7	C24H25ClFN5O3	485.938	Phase 2
103	HY-D0994	4-Methylumbelliferyl phosphate	-9.50607	3368-04-5	C10H9O6P	256.149	No Development Reported
104	HY-100881	TUG-891	-9.49537	1374516-07-0	C23H21FO3	364.409	No Development Reported
105	HY-50665	LY518674	-9.49395	425671-29-0	C23H27N3O4	409.478	Phase 2
106	HY-128604	XY101	-9.46125	2349368-16-5	C25H20F7NO4S	563.484	No Development Reported
107	HY-13606	Dacinostat	-9.43857	404951-53-7	C22H25N3O3	379.452	No Development Reported
108	HY-112274	M443	-9.4327	1820684-31-8	C31H30F3N7O2	589.611	No Development Reported
109	HY-111540B	(S)-IDO1-IN-5	-9.42231	2166616-76-6	C23H25FN2O3	396.455	No Development Reported
110	HY-14440	MP7	-9.42151	1001409-50-2	C28H22F2N4O4	516.495	No Development Reported
111	HY-12628	GNE-618	-9.40409	1362151-42-5	C21H15F3N4O3S	460.429	No Development Reported
112	HY-13904	Flumatinib	-9.40009	895519-90-1	C29H29F3N8O	562.589	Phase 3
113	HY-13905	Flumatinib (mesylate)	-9.40009	895519-91-2	C30H33F3N8O4S	562.589	Phase 3
114	HY-133016A	(R)-M8891	-9.39829	2575547-29-2	C20H17F2N3O3	385.364	No Development Reported
115	HY-B0445	NAD+	-9.39424	53-84-9	C21H27N7O14P2	664.433	No Development Reported
116	HY-15253	Tiplaxtinin	-9.39216	393105-53-8	C24H16F3NO4	439.383	No Development Reported
117	HY-15947	Ravoxertinib	-9.38831	1453848-26-4	C21H18ClFN6O2	440.858	No Development Reported
118	HY-125269	TED-347	-9.38189	2378626-29-8	C15H11ClF3NO	313.702	No Development Reported
119	HY-100129	JNJ-17203212	-9.3773	821768-06-3	C17H15F6N5O	419.324	No Development Reported
120	HY-17592A	Bithionol (sulfoxide)	-9.36549	844-26-8	C12H6Cl4O3S	372.051	No Development Reported
121	HY-10159	Nilotinib	-9.35831	641571-10-0	C28H22F3N7O	529.516	Launched
122	HY-18072	GSK2606414	-9.35262	1337531-36-8	C24H20F3N5O	451.444	No Development Reported
123	HY-108691	PF-06465469	-9.35258	1407966-77-1	C30H33N7O2	523.629	No Development Reported
124	HY-103083	GPR40 agonist 4	-9.34247	2102196-57-4	C21H17ClO5S	416.875	No Development Reported
125	HY-111444	Auxinole	-9.33831	86445-22-9	C20H19NO3	321.37	No Development Reported
126	HY-12003	SNS-314 (mesylate)	-9.33338	1146618-41-8	C19H19ClN6O4S3	430.934	Phase 1
127	HY-14301	Olodaterol	-9.31694	868049-49-4	C21H26N2O5	386.442	Launched
128	HY-17013A	Dofequidar (fumarate)	-9.30743	153653-30-6	C34H35N3O7	481.585	Phase 1
129	HY-14667	Lomitapide	-9.2924	182431-12-5	C39H37F6N3O2	693.72	Launched
130	HY-15427	GDC-0834	-9.28626	1133432-49-1	C33H36N6O3S	596.742	No Development Reported
131	HY-15427A	GDC-0834 (Racemate)	-9.28626	1133432-46-8	C33H36N6O3S	596.742	No Development Reported
132	HY-10794	MF498	-9.27562	915191-42-3	C32H33N3O7S	603.685	No Development Reported
133	HY-114349	HS-1371	-9.26212	2158197-70-5	C24H24N4O	384.474	No Development Reported
134	HY-14413	SR3335	-9.25236	293753-05-6	C13H9F6NO3S2	405.336	No Development Reported
135	HY-100895	SAR-20347	-9.22066	1450881-55-6	C21H18ClFN4O4	444.843	No Development Reported
136	HY-111746	CWHM-1008	-9.20621	2362539-97-5	C22H26F3N3O	405.457	No Development Reported
137	HY-100522	FMK 9a	-9.19493	1955550-51-2	C23H21FN2O3	392.423	No Development Reported
138	HY-18347A	Conivaptan (hydrochloride)	-9.19485	168626-94-6	C32H27ClN4O2	498.574	Launched
139	HY-14463	Onalespib	-9.17023	912999-49-6	C24H31N3O3	409.521	Phase 2
140	HY-105858	BNC210	-9.15245	13589-06-5	C17H23N3O3	317.383	Phase 2
141	HY-19735	KJ Pyr 9	-9.12668	581073-80-5	C22H15N3O4	385.372	No Development Reported
142	HY-19320	Orexin 2 Receptor Agonist	-9.12597	1796565-52-0	C32H34N4O5S	586.701	No Development Reported
143	HY-15770	TR-14035	-9.12593	232271-19-1	C24H21Cl2NO5	474.333	No Development Reported
144	HY-137605	WSF1-IN-1	-9.1201	2379577-82-7	C20H21F3N8O	446.429	No Development Reported
145	HY-100183	GSK2239633A	-9.11623	1240516-71-5	C24H25ClN4O5S2	549.062	No Development Reported
146	HY-108325	Brequinar	-9.11349	96187-53-0	C23H15F2NO2	375.368	Phase 2
147	HY-112910	Grp94 Inhibitor-1	-9.11281	2234897-35-7	C22H28N2O2	352.47	No Development Reported
148	HY-19608	GSK1016790A	-9.10756	942206-85-1	C28H32Cl2N4O6S2	655.613	No Development Reported
149	HY-15030	Naproxen	-9.10394	22204-53-1	C14H14O3	230.259	Launched
150	HY-124526	Chiauranib	-9.09812	1256349-48-0	C27H21N3O3	435.474	No Development Reported
151	HY-10324	D4476	-9.09387	301836-43-1	C23H18N4O3	398.414	No Development Reported
152	HY-135805A	(Rac)-JBJ-04-125-02	-9.07341	2140807-05-0	C29H26FN5O3S	543.612	No Development Reported
153	HY-124424	VU0071063	-9.07262	333415-38-6	C18H22N4O2	326.393	No Development Reported
154	HY-101486	LF3	-9.0695	664969-54-4	C20H24N4O2S2	416.56	No Development Reported
155	HY-15689	Epacadostat	-9.06692	1204669-58-8	C11H13BrFN7O4S	438.233	Phase 3
156	HY-101787	FTBMT	-9.06629	1358575-02-6	C19H16F4N4O	392.35	No Development Reported
157	HY-100009	Ufenamate	-9.06593	67330-25-0	C18H18F3NO2	337.336	No Development Reported
158	HY-119437	FLTX1	-9.06495	1481401-71-1	C31H28N4O4	520.578	No Development Reported
159	HY-W018179	5'-DMT-3'-TBDMS-Bz-rA	-9.0588	81256-88-4	C44H49N5O7Si	787.975	No Development Reported
160	HY-N1436	L-(+)-Abrine	-9.04527	526-31-8	C12H14N2O2	218.252	No Development Reported
161	HY-101249	L-732138	-9.04494	148451-96-1	C22H18F6N2O3	472.38	No Development Reported
162	HY-12558	LY3009120	-9.03887	1454682-72-4	C23H29FN6O	424.514	Phase 1
163	HY-70035	Otamixaban	-9.03504	193153-04-7	C25H26N4O4	446.498	Phase 3
164	HY-18682	Centrinone	-9.0305	1798871-30-3	C26H25F2N7O6S2	633.647	No Development Reported
165	HY-12248	Telaglenastat	-9.03013	1439399-58-2	C26H24F3N7O3S	571.574	Phase 2
166	HY-138627A	AST5902 (trimesylate)	-9.02902		C30H41F3N8O11S3	554.567	No Development Reported
167	HY-N1442	Acid orange 7	-9.00489	633-96-5	C16H11N2NaO4S	328.342	No Development Reported
168	HY-108708	GeA-69	-9.00354	2143475-98-1	C20H16N2O	300.354	No Development Reported
169	HY-111536	Mitochonic acid 5	-8.99915	1354707-41-7	C18H13F2NO3	329.298	No Development Reported
170	HY-12496	NS-1619	-8.99194	153587-01-0	C15H8F6N2O2	362.227	No Development Reported
171	HY-14852	Tafamidis	-8.98641	594839-88-0	C14H7Cl2NO3	308.116	Launched
172	HY-13344	PF-8380	-8.98507	1144035-53-9	C22H21Cl2N3O5	478.325	No Development Reported
173	HY-124293	AA147	-8.97739	393121-74-9	C16H17NO2	255.312	No Development Reported
174	HY-16025	EOC317	-8.97732	939805-30-8	C27H26F5N7O3	591.533	Phase 1
175	HY-114141	BI-671800	-8.97136	1093108-50-9	C25H26F3N5O3	501.501	Phase 2
176	HY-10579	Pluripotin	-8.96789	839707-37-8	C27H25F3N8O2	550.535	No Development Reported
177	HY-101437	Ralfinamide	-8.96365	133865-88-0	C17H19FN2O2	302.343	Phase 3
178	HY-15709	AL 082D06	-8.96133	256925-03-8	C23H24ClN3O2	409.909	No Development Reported
179	HY-100394	NVP-BAW2881	-8.95864	861875-60-7	C22H15F3N4O2	424.375	No Development Reported
180	HY-13041	LX-1031	-8.9558	945976-76-1	C28H25F3N4O4	538.518	Phase 2
181	HY-14561A	Idazoxan (hydrochloride)	-8.94344	79944-56-2	C11H13ClN2O2	204.225	Phase 3
182	HY-14586	Irosustat	-8.93688	288628-05-7	C14H15NO5S	309.338	No Development Reported
183	HY-112390A	Syk Inhibitor II	-8.93384	726695-51-8	C14H15F3N6O	340.304	No Development Reported
184	HY-15527	Emapunil	-8.93215	226954-04-7	C23H23N5O2	401.461	Phase 2
185	HY-10505	Orteronel	-8.92522	566939-85-3	C18H17N3O2	307.346	Phase 3
186	HY-104081	Cholestyramine	-8.92429	11041-12-6	N/A	310.496	Launched
187	HY-15444	D159687	-8.92296	1155877-97-6	C21H19ClN2O2	366.841	No Development Reported
188	HY-14622B	Necrostatin 2 (S enantiomer)	-8.91909	852391-20-9	C13H12ClN3O2	277.706	No Development Reported
189	HY-12789	Etrasimod	-8.91212	1206123-37-6	C26H26F3NO3	457.485	Phase 3
190	HY-128769	M2N12	-8.90591	2376577-06-7	C20H16ClN5O2	393.826	No Development Reported
191	HY-135890	CG347B	-8.90155	1598426-03-9	C16H17N3O2	283.325	No Development Reported
192	HY-19757	Lp-PLA2-IN-1	-8.89596	1420367-28-7	C21H17F5N4O3	468.377	No Development Reported
193	HY-18056	PF-915275	-8.89272	857290-04-1	C18H14N4O2S	350.394	No Development Reported
194	HY-14967	NSC 66811	-8.88704	6964-62-1	C23H20N2O	340.418	No Development Reported
195	HY-19642A	Glesatinib (hydrochloride)	-8.88329	1123838-51-6	C31H28ClF2N5O3S2	619.705	Phase 2
196	HY-42424A	(S,R,S)-AHPC-Me (dihydrochloride)	-8.87891		C23H34Cl2N4O3S	444.59	No Development Reported
197	HY-42424	(S,R,S)-AHPC-Me (hydrochloride)	-8.87891	1948273-03-7	C23H33ClN4O3S	444.59	No Development Reported
198	HY-18237	KX1-004	-8.87174	518058-84-9	C16H13FN2O2	284.285	No Development Reported
199	HY-18271	CaMKII-IN-1	-8.86628	1208123-85-6	C29H30ClN5O2S	548.099	No Development Reported
200	HY-128591	DIPQUO	-8.85347	1269365-82-3	C20H17N3O	315.368	No Development Reported

## Sheet: 10-Smp_021830
Item	Catalog No.	Drug Name	docking score	CAS No.	Formula	Mw	Clinical Information
1	HY-I0383	Canagliflozin (hemihydrate)	-10.0082	928672-86-0	C24H26FO5.5S	444.516	Launched
2	HY-B0294	Flubendazole	-9.99131	31430-15-6	C16H12FN3O3	313.283	Launched
3	HY-N7199	(Rac)-Hydnocarpin	-9.77112	51419-48-8	C25H20O9	464.421	No Development Reported
4	HY-108652	α,β-Methylene ATP (trisodium)	-9.70036	1343364-54-4	C11H15N5Na3O12P3	505.208	No Development Reported
5	HY-17595	Mebendazole	-9.42149	31431-39-7	C16H13N3O3	295.293	Launched
6	HY-N0528	Linarin	-9.39779	480-36-4	C28H32O14	592.545	No Development Reported
7	HY-111928	5,7-Dimethoxyluteolin	-9.18337	90363-40-9	C17H14O6	314.289	No Development Reported
8	HY-101277	Vadadustat	-9.12037	1000025-07-9	C14H11ClN2O4	306.701	Launched
9	HY-D0217	Sulfobromophthalein (disodium salt)	-9.11078	71-67-0	C20H8Br4Na2O10S2	794.033	No Development Reported
10	HY-14519A	Methotrexate (disodium)	-9.01565	7413-34-5	C20H20N8Na2O5	454.439	Launched
11	HY-13520	Nocodazole	-8.98898	31430-18-9	C14H11N3O3S	301.32	No Development Reported
12	HY-114272A	T4-ATA (S-isomer)	-8.98354	2448470-97-9	C19H15I4NO6S	893.008	No Development Reported
13	HY-12529	Ro-3306	-8.85693	872573-93-8	C18H13N3OS2	351.445	No Development Reported
14	HY-117970	MMPI-1154	-8.84358	1382722-47-5	C26H24FN3O3	445.486	No Development Reported
15	HY-112737	LY223982	-8.84341	117423-74-2	C30H30O7	502.555	No Development Reported
16	HY-10052	Aprepitant	-8.83156	170729-80-3	C23H21F7N4O3	534.427	Launched
17	HY-14908	Vidofludimus	-8.82889	717824-30-1	C20H18FNO4	355.36	Phase 2
18	HY-12874	CASIN	-8.82537	425399-05-9	C20H22N2O	306.401	No Development Reported
19	HY-107633	A 1120	-8.81196	1152782-19-8	C20H19F3N2O3	392.372	No Development Reported
20	HY-132175	CK2 inhibitor 2	-8.73897		C21H17ClN4O2	392.838	No Development Reported
21	HY-15842	SF1670	-8.73327	345630-40-2	C19H17NO3	307.343	No Development Reported
22	HY-104037	Cintirorgon	-8.72326	2055536-64-4	C27H23F6NO6S	603.53	Phase 2
23	HY-113973	LPA2 antagonist 2	-8.7067	36840-10-5	C20H16N2O6	380.351	No Development Reported
24	HY-15561B	HOE-S 785026 (trihydrochloride)	-8.62336		C25H27Cl3N6O	424.498	No Development Reported
25	HY-10038	A 922500	-8.60034	959122-11-3	C26H24N2O4	428.48	No Development Reported
26	HY-13667	Levoleucovorin (Calcium)	-8.4865	80433-71-2	C20H21CaN7O7	473.439	Launched
27	HY-14530	Pelitrexol	-8.47983	446022-33-9	C20H25N5O6S	463.507	Phase 2
28	HY-15300	Skepinone-L	-8.45894	1221485-83-1	C24H21F2NO4	425.425	No Development Reported
29	HY-13781	Pemetrexed (disodium hemipenta hydrate)	-8.45598	357166-30-4	C20H24N5Na2O8.5	427.411	Launched
30	HY-112483	QX77	-8.43887	1798331-92-6	C16H13ClN2O2	300.74	No Development Reported
31	HY-109057	Enarodustat	-8.42354	1262132-81-9	C17H16N4O4	340.333	Launched
32	HY-106408A	Salfaprodil	-8.39606	916214-57-8	C15H7F7KNO3	383.218	Phase 2
33	HY-115364	Parbendazole	-8.39507	14255-87-9	C13H17N3O2	247.293	No Development Reported
34	HY-15462	SRT3109	-8.38449	1204707-71-0	C18H23F2N5O4S2	475.533	No Development Reported
35	HY-B0595	Ramosetron (Hydrochloride)	-8.37467	132907-72-3	C17H18ClN3O	279.336	Launched
36	HY-101937B	L-ANAP (hydrochloride)	-8.36606		C15H17ClN2O3	272.299	No Development Reported
37	HY-14800	Radezolid	-8.36125	869884-78-6	C22H23FN6O3	438.455	Phase 2
38	HY-16039	AM095	-8.33979	1345614-59-6	C27H23N2NaO5	456.49	No Development Reported
39	HY-101849	Fasentin	-8.33511	392721-37-8	C11H9ClF3NO2	279.643	No Development Reported
40	HY-10372	PP121	-8.3232	1092788-83-4	C17H17N7	319.364	No Development Reported
41	HY-13009	PF-04620110	-8.26268	1109276-89-2	C21H24N4O4	396.44	Phase 1
42	HY-10001	Calcipotriol	-8.22992	112965-21-6	C27H40O3	412.605	Launched
43	HY-13648	Incyclinide	-8.20731	15866-90-7	C19H17NO7	371.341	Phase 2
44	HY-100779	Rimacalib	-8.19286	215174-50-8	C22H23FN4O2	394.442	Phase 2
45	HY-B1056	Procodazole	-8.18908	23249-97-0	C10H10N2O2	190.199	No Development Reported
46	HY-14855B	Tedizolid (phosphate)	-8.18827	856867-55-5	C17H16FN6O6P	450.318	Launched
47	HY-100221	AM-2394	-8.18038	1442684-77-6	C22H25N5O4	423.465	No Development Reported
48	HY-114301	PF-06305591	-8.16892	1449473-97-5	C15H22N4O	274.361	Phase 1
49	HY-13748	Silibinin	-8.1625	22888-70-6	C25H22O10	482.436	Launched
50	HY-10981A	Lenvatinib (mesylate)	-8.10282	857890-39-2	C22H23ClN4O7S	426.853	Launched
51	HY-112443	AZD3458	-8.10151	2132961-46-5	C20H23N3O4S2	433.544	No Development Reported
52	HY-B0174	Olsalazine (Disodium)	-8.09911	6054-98-4	C14H8N2Na2O6	302.239	Launched
53	HY-16693	LDN-27219	-8.08876	312946-37-5	C20H16N4O2S2	408.497	No Development Reported
54	HY-B0083	Leflunomide	-8.08091	75706-12-6	C12H9F3N2O2	270.207	Launched
55	HY-10003	Alfacalcidol	-8.06561	41294-56-8	C27H44O2	400.637	Launched
56	HY-B0223	Albendazole	-8.05362	54965-21-8	C12H15N3O2S	265.331	Launched
57	HY-101117	EED226	-8.03407	2083627-02-3	C17H15N5O3S	369.398	No Development Reported
58	HY-10531	ARRY-380 (analog )	-8.02991	937265-83-3	C29H27N7O4S	569.634	No Development Reported
59	HY-110100	CPYPP	-8.02927	310460-39-0	C18H13ClN2O2	324.761	No Development Reported
60	HY-113066A	Guanosine 5'-diphosphate (disodium salt)	-8.02721	7415-69-2	C10H13N5Na2O11P2	443.2	No Development Reported
61	HY-12785	Albendazole sulfoxide	-8.0196	54029-12-8	C12H15N3O3S	281.331	Launched
62	HY-124861	Malic enzyme inhibitor ME1	-8.01695	522649-59-8	C20H21N3O3	351.399	No Development Reported
63	HY-136833	X5050	-8.01398	2404756-81-4	C17H15N3O3	309.319	No Development Reported
64	HY-14855A	(S)-Tedizolid	-7.99239	1431699-67-0	C17H15FN6O3	370.338	No Development Reported
65	HY-126254	BI-4924	-7.99098	2244452-09-1	C21H20Cl2N2O6S	499.364	No Development Reported
66	HY-16962	CC-115	-7.99041	1228013-15-7	C16H16N8O	336.351	Phase 2
67	HY-13063	Sodium formononetin-3'-sulfonate	-7.98883	949021-68-5	C16H11NaO7S	348.327	No Development Reported
68	HY-B0412	Estriol	-7.95902	50-27-1	C18H24O3	288.381	Launched
69	HY-112113	SLV-2436	-7.95865	2095704-43-9	C19H15ClN4O	350.802	No Development Reported
70	HY-N6812	Karacoline	-7.94048	39089-30-0	C22H35NO4	377.518	No Development Reported
71	HY-100521	GKI-1	-7.93881	2444764-03-6	C15H12ClN3	269.729	No Development Reported
72	HY-112416	AZD4320	-7.93667	1357576-48-7	C45H48ClF3N4O7S3	945.528	No Development Reported
73	HY-N2522	Carboxyatractyloside (dipotassium)	-7.93415	33286-30-5	C31H44K2O18S2	770.816	No Development Reported
74	HY-129490	Enpp-1-IN-1	-7.93373	2289728-58-9	C17H17N3O3S	343.4	No Development Reported
75	HY-112667	CU-CPT-9a	-7.91995	2165340-32-7	C17H15NO2	265.307	No Development Reported
76	HY-18342	Diflunisal	-7.90348	22494-42-4	C13H8F2O3	250.198	Launched
77	HY-18960	CHZ868	-7.86181	1895895-38-1	C22H19F2N5O2	423.415	No Development Reported
78	HY-10067	Y-33075	-7.85359	199433-58-4	C16H16N4O	280.324	No Development Reported
79	HY-112140	JH-VIII-157-02	-7.85349	1639422-97-1	C28H27N5O2	465.546	No Development Reported
80	HY-15589	GW9508	-7.84424	885101-89-3	C22H21NO3	347.407	No Development Reported
81	HY-16753	Ridinilazole	-7.84368	308362-25-6	C24H16N6	388.424	Phase 3
82	HY-110086	RWJ 50271	-7.81794	162112-37-0	C18H17F3N4O2S	410.413	No Development Reported
83	HY-I0096	Indole-2-carboxylic acid	-7.80852	1477-50-5	C9H7NO2	161.157	No Development Reported
84	HY-114271A	T3-ATA (S-isomer)	-7.79846	2438721-48-1	C19H16I3NO6S	767.112	No Development Reported
85	HY-114426A	AT-1002 (TFA)	-7.79171		C34H54F3N9O9S	707.884	No Development Reported
86	HY-13038A	Fostamatinib	-7.79043	901119-35-5	C23H26FN6O9P	580.46	Launched
87	HY-105808	Furobufen	-7.77983	38873-55-1	C16H12O4	268.264	No Development Reported
88	HY-12033	2-Methoxyestradiol	-7.7771	362-07-2	C19H26O3	302.408	Phase 2
89	HY-32342	Falecalcitriol	-7.77393	83805-11-2	C27H38F6O3	524.579	Launched
90	HY-135746	OR-1896	-7.77061	220246-81-1	C13H15N3O2	245.277	No Development Reported
91	HY-D0249	Sunset Yellow FCF	-7.76692	2783-94-0	C16H10N2Na2O7S2	408.406	No Development Reported
92	HY-17034A	Dexmedetomidine (hydrochloride)	-7.75841	145108-58-3	C13H17ClN2	200.28	Launched
93	HY-111674	LDC7559	-7.74938	2407782-01-6	C20H19N3O3	349.383	No Development Reported
94	HY-15931	TMB-PS	-7.74807	102062-36-2	C19H26N2O3S	362.486	No Development Reported
95	HY-N0752	Scutellarein	-7.73695	529-53-3	C15H10O6	286.236	No Development Reported
96	HY-107781	PAT-505	-7.7308	1782070-22-7	C23H18ClF2N3O2S	473.923	No Development Reported
97	HY-102011	BMS-1166	-7.68717	1818314-88-3	C36H33ClN2O7	641.109	No Development Reported
98	HY-136976	WST-1	-7.68465	150849-52-8	C19H11IN5NaO8S2	630.369	No Development Reported
99	HY-16974	Afoxolaner	-7.67985	1093861-60-9	C26H17ClF9N3O3	625.87	Launched
100	HY-100565	SGC2085	-7.66206	1821908-48-8	C19H24N2O2	312.406	No Development Reported
101	HY-50864	GDC-0879	-7.65033	905281-76-7	C19H18N4O2	334.372	No Development Reported
102	HY-17600	Acalabrutinib	-7.64724	1420477-60-6	C26H23N7O2	465.507	Launched
103	HY-14855	Tedizolid	-7.64347	856866-72-3	C17H15FN6O3	370.338	Launched
104	HY-P0023	Cyclo(-RGDfK)	-7.62649	161552-03-0	C27H41N9O7	603.67	No Development Reported
105	HY-15682	TTNPB	-7.58786	71441-28-6	C24H28O2	348.478	No Development Reported
106	HY-12859	BAY1217389	-7.58702	1554458-53-5	C27H24F5N5O3	561.503	Phase 1
107	HY-B0336	Pranoprofen	-7.57237	52549-17-4	C15H13NO3	255.269	Launched
108	HY-13249	1alpha-Hydroxy VD4	-7.56776	143032-85-3	C28H46O2	414.664	No Development Reported
109	HY-16268	Kartogenin	-7.55533	4727-31-5	C20H15NO3	317.338	No Development Reported
110	HY-13421	SR1001	-7.55045	1335106-03-0	C15H13F6N3O4S2	477.402	No Development Reported
111	HY-113293A	Estrone sulfate (potassium)	-7.54813	1240-04-6	C18H21KO5S	350.429	No Development Reported
112	HY-B1361	Estropipate	-7.54813	7280-37-7	C22H32N2O5S	350.429	Launched
113	HY-B1077	Penfluridol	-7.54378	26864-56-2	C28H27ClF5NO	523.965	Launched
114	HY-15228	RX-3117	-7.54233	865838-26-2	C10H12FN3O4	257.218	Phase 2
115	HY-B1227	Carprofen	-7.53499	53716-49-7	C15H12ClNO2	273.714	Launched
116	HY-101937C	(卤)-ANAP (hydrochloride)	-7.53224		C15H17ClN2O3	272.299	No Development Reported
117	HY-112164	IACS-8968	-7.52491	2144425-14-7	C17H18F3N5O2	381.352	No Development Reported
118	HY-12622	HSP70-IN-1	-7.51566	1268273-90-0	C24H28N6O2S	464.583	No Development Reported
119	HY-13292	Impurity B of Calcitriol	-7.51336	66791-71-7	C27H44O3	416.637	No Development Reported
120	HY-19745	BMS-202	-7.51049	1675203-84-5	C25H29N3O3	419.516	No Development Reported
121	HY-106147B	Frakefamide (TFA)	-7.50966		C32H35F4N5O7	563.62	No Development Reported
122	HY-109562A	GRK2-IN-1 (hydrochloride)	-7.48782		C24H26ClFN4O4	452.478	No Development Reported
123	HY-110137	Furamidine (dihydrochloride)	-7.46183	55368-40-6	C18H18Cl2N4O	304.346	No Development Reported
124	HY-14282	Lanoconazole	-7.45945	101530-10-3	C14H10ClN3S2	319.832	No Development Reported
125	HY-102075B	TMP780	-7.45945	1422053-03-9	C31H30N2O4	494.581	No Development Reported
126	HY-75054	Abiraterone acetate	-7.45841	154229-18-2	C26H33NO2	391.546	Launched
127	HY-14283	Luliconazole	-7.45697	187164-19-8	C14H9Cl2N3S2	354.277	Launched
128	HY-N0393	Glabridin	-7.42974	59870-68-7	C20H20O4	324.37	No Development Reported
129	HY-76937	Impurity of Doxercalciferol	-7.42948	127516-23-8	C28H44O2	412.648	No Development Reported
130	HY-N0592	Demethyleneberberine	-7.39849	25459-91-0	C19H18NO4+	324.35	No Development Reported
131	HY-101183	THK5351	-7.39413	1707147-26-9	C18H18FN3O2	327.353	No Development Reported
132	HY-16040	AM095 (free acid)	-7.3918	1228690-36-5	C27H24N2O5	456.49	No Development Reported
133	HY-15760	Necrostatin-1	-7.37605	4311-88-0	C13H13N3OS	259.327	No Development Reported
134	HY-13582	Carbendazim	-7.36768	10605-21-7	C9H9N3O2	191.187	Phase 1
135	HY-129239	ASLAN003	-7.36667	1035688-66-4	C19H14F2N2O3	356.323	Phase 2
136	HY-11027	MK-0773	-7.3636	606101-58-0	C27H34FN5O2	479.59	Phase 2
137	HY-N0129	Sclareolide	-7.36014	564-20-5	C16H26O2	250.376	No Development Reported
138	HY-10590	TWS119	-7.35598	601514-19-6	C18H14N4O2	318.329	No Development Reported
139	HY-14281	Trilostane	-7.3549	13647-35-3	C20H27NO3	329.433	Launched
140	HY-19805	STO-609	-7.35276	52029-86-4	C19H10N2O3	314.294	No Development Reported
141	HY-104050	M-31850	-7.35263	281224-40-6	C28H21N3O4	463.484	No Development Reported
142	HY-12163	Entinostat	-7.34747	209783-80-2	C21H20N4O3	376.409	Phase 3
143	HY-70081A	Sumanirole (maleate)	-7.34031	179386-44-8	C15H17N3O5	203.24	Phase 3
144	HY-15156	1alpha, 24, 25-Trihydroxy VD2	-7.33515	457048-34-9	C28H44O4	444.647	No Development Reported
145	HY-13864	PF-4989216	-7.33466	1276553-09-3	C18H13FN6OS	380.399	No Development Reported
146	HY-16086	Balaglitazone	-7.32274	199113-98-9	C20H17N3O4S	395.432	Phase 3
147	HY-106992	S 3304	-7.32264	203640-27-1	C24H20N2O4S2	464.557	Phase 2
148	HY-111482	SM 16	-7.31881	614749-78-9	C25H26N4O3	430.499	No Development Reported
149	HY-18840	BBT594	-7.29983	882405-89-2	C28H30F3N7O3	569.578	No Development Reported
150	HY-128686	KAG-308	-7.29765	1215192-68-9	C24H30F2N4O3	460.517	No Development Reported
151	HY-16255	Imirestat	-7.29497	89391-50-4	C15H8F2N2O2	286.233	No Development Reported
152	HY-103129	SB-200646A	-7.2928	143797-62-0	C15H15ClN4O	266.298	No Development Reported
153	HY-15785	TAS-116	-7.28254	1260533-36-5	C25H26N8O	454.527	Phase 1
154	HY-14652	Tamibarotene	-7.26887	94497-51-5	C22H25NO3	351.439	Launched
155	HY-15430A	Encenicline hydrochloride	-7.26141	550999-74-1	C16H18Cl2N2OS	320.837	Phase 3
156	HY-14622	Necrostatin 2	-7.2605	852391-19-6	C13H12ClN3O2	277.706	No Development Reported
157	HY-108243	AZD5423	-7.2585	1034148-04-3	C25H21F4N3O3	487.446	Phase 2
158	HY-70013	Abiraterone	-7.24636	154229-19-3	C24H31NO	349.509	Launched
159	HY-111551	FT113	-7.24505	1630808-89-7	C22H20FN3O4	409.41	No Development Reported
160	HY-112564	JNJ-632	-7.2359	1572510-42-9	C18H19FN2O4S	378.418	No Development Reported
161	HY-15374	Frentizole	-7.2264	26130-02-9	C15H13N3O2S	299.348	No Development Reported
162	HY-B1510	Acrivastine	-7.22461	87848-99-5	C22H24N2O2	348.438	Launched
163	HY-101383	PF-01247324	-7.2117	875051-72-2	C13H10Cl3N3O	330.597	No Development Reported
164	HY-101056	Brensocatib	-7.20563	1802148-05-5	C23H24N4O4	420.461	Phase 2
165	HY-100487	TAK-243	-7.19766	1450833-55-2	C19H20F3N5O5S2	519.518	Phase 1
166	HY-N1442	Acid orange 7	-7.19646	633-96-5	C16H11N2NaO4S	328.342	No Development Reported
167	HY-14380	PF-3845	-7.18768	1196109-52-0	C24H23F3N4O2	456.46	No Development Reported
168	HY-15005	Sofosbuvir	-7.17751	1190307-88-0	C22H29FN3O9P	529.452	Launched
169	HY-120137	CMP-5	-7.17458	880813-42-3	C21H21N3	315.411	No Development Reported
170	HY-N1584	Halofuginone	-7.16967	55837-20-2	C16H17BrClN3O3	414.682	Phase 2
171	HY-108699	TM-N1324	-7.14914	1144477-35-9	C18H13ClFN7O	397.793	No Development Reported
172	HY-107420	AY 9944	-7.13925	366-93-8	C22H30Cl4N2	391.377	No Development Reported
173	HY-W017511	5,6-Dimethyl-1H-benzo[d]imidazole	-7.12971	582-60-5	C9H10N2	146.189	No Development Reported
174	HY-17537	APY29	-7.12859	1216665-49-4	C17H16N8	332.363	No Development Reported
175	HY-19625	MCB-613	-7.12086	1162656-22-5	C20H20N2O	304.386	No Development Reported
176	HY-B0493	Niflumic acid	-7.11773	4394-00-7	C13H9F3N2O2	282.218	Launched
177	HY-101055	Kinetin riboside	-7.11648	4338-47-0	C15H17N5O5	347.326	No Development Reported
178	HY-N0233	Bavachin	-7.11505	19879-32-4	C20H20O4	324.37	No Development Reported
179	HY-114380	Radioprotectin-1	-7.11258	1622006-09-0	C23H19ClN2O6S	486.925	No Development Reported
180	HY-101803	CP671305	-7.11191	445295-04-5	C23H19FN2O7	454.405	No Development Reported
181	HY-128604	XY101	-7.11157	2349368-16-5	C25H20F7NO4S	563.484	No Development Reported
182	HY-126301	DMT1 blocker 1	-7.10343	1354790-56-9	C16H14N4O2	294.308	No Development Reported
183	HY-B0891	17伪-Hydroxyprogesterone	-7.09596	68-96-2	C21H30O3	330.461	Launched
184	HY-13702	Nilutamide	-7.09298	63612-50-0	C12H10F3N3O4	317.221	Launched
185	HY-B1202	Alrestatin	-7.09253	51411-04-2	C14H9NO4	255.226	No Development Reported
186	HY-17499	EGFR-IN-12	-7.08999	879127-07-8	C21H18F3N5O	413.396	No Development Reported
187	HY-101676	RG-12525	-7.0891	120128-20-3	C25H21N5O2	423.466	No Development Reported
188	HY-12796A	Raxatrigine hydrochloride	-7.08366	934240-31-0	C18H20ClFN2O2	314.354	Phase 2
189	HY-128742	Thiamine monophosphate (chloride) (dihydrate)	-7.0767	273724-21-3	C12H22ClN4O6PS	345.334	Launched
190	HY-103605	(S,R,S)-AHPC-C6-PEG3-C4-Cl	-7.05758	1835705-55-9	C38H59ClN4O7S	751.416	No Development Reported
191	HY-B0301	Bifonazole	-7.05587	60628-96-8	C22H18N2	310.392	Launched
192	HY-100875	Bisantrene	-7.05168	78186-34-2	C22H22N8	398.464	Phase 2
193	HY-100532	CD437	-7.04162	125316-60-1	C27H26O3	398.493	No Development Reported
194	HY-114879	DDAO	-7.04056	118290-05-4	C15H11Cl2NO2	308.159	No Development Reported
195	HY-120177	KT182	-7.0401	1402612-62-7	C27H26N4O2	438.521	No Development Reported
196	HY-128553	Antineoplaston A10	-7.04006	91531-30-5	C13H14N2O3	246.262	Phase 2
197	HY-N0269	Echinatin	-7.03975	34221-41-5	C16H14O4	270.28	No Development Reported
198	HY-108325	Brequinar	-7.03032	96187-53-0	C23H15F2NO2	375.368	Phase 2
199	HY-101499	GKT136901	-7.0245	955272-06-7	C19H15ClN4O2	366.801	No Development Reported
200	HY-15849A	LP-533401 hydrochloride	-7.02348	1040526-12-2	C27H23ClF4N4O3	526.482	No Development Reported

[truncated: 27 more sheets: 11-Smp_166500, 12-Smp_340670, 13-Smp_342710, 14-Smp_064350, 15-Smp_018240, 16-Smp_068060, 17-Smp_021830.3, 18-Smp_165490, 19-Smp_300990, 20-Smp_051210, 21-Smp_057650, 22-Smp_074020, 23-Smp_079430, 24-Smp_079950, 25-Smp_103160, 26-Smp_128050, 27-Smp_162630, 28-Smp_178850, 29-Smp_300920, 30-Smp_341080 …]
