# Supplementary material for: Highly accurate protein structure prediction-based virtual docking pipeline accelerating the identification of anti-schistosomal compounds
Source: PLoS Pathog. 2025 Oct 13;21(10):e1013274. doi: 10.1371/journal.ppat.1013274 (PMC12533970; doi:10.1371/journal.ppat.1013274)
Supplement: S3 Table — (XLSX) [file ppat.1013274.s018.xlsx]

## Sheet: Targets and compounds 
S3 Table. Selected 268 compounds against 37 target proteins.
No.	ID	Annotation	Compounds
1	Smp_024590	Putative signal recognition particle 19 kD protein	HY-N7032	HY-15745	HY-W008915	HY-17383	HY-N0119	HY-14518	HY-10126	HY-50162	HY-136303	HY-B0730
2	Smp_049550	Putative heat shock protein 70 (Hsp70)	HY-N7948	HY-N0912	HY-N2183	HY-113529	HY-N0913	HY-N0148	HY-N2425	HY-N7389B	HY-B1241	HY-N0028
3	Smp_053820	Putative preprotein translocase secy subunit (Sec61)	HY-P1043A	HY-138407	HY-112182	HY-B0593	HY-136328	HY-106147B	HY-16786	HY-136684	HY-13535A	HY-P1350
4	Smp_059540	Signal recognition particle 54 kDa protein	HY-P0002A	HY-128064	HY-17638	HY-10531	HY-15159	HY-134673	HY-19725	HY-B1028	HY-14842B	HY-12280	HY-123291
5	Smp_095910	Putative signal recognition particle receptor alpha subunit (Sr-alpha)	HY-N0567	HY-16382	HY-N0056	HY-N0318	HY-106225	HY-B1172	HY-N0526	HY-N2469	HY-N7607	HY-N0457A
6	Smp_157160	Signal recognition particle subunit SRP68	HY-100533	HY-N1913	HY-N1444	HY-100747	HY-123797	HY-16322	HY-119726	HY-14743B	HY-114166	HY-N4149
7	Smp_244350	Signal recognition particle 14 kDa protein	HY-N2469	HY-N0526	HY-100511	HY-112648	HY-N7389B	HY-107780	HY-P1308	HY-12512	HY-P1350	HY-N4149
8	Smp_038330	Ditrans,polycis-polyprenyl diphosphate synthase ((2E,6E)-farnesyldiphosphate specific)	HY-N2425	HY-128965	HY-13056	HY-100512	HY-14773	HY-P1006	HY-100825	HY-128850	HY-103017	HY-109656
9	Smp_005010	Chitobiosyldiphosphodolichol alpha-mannosyltransferase	HY-15004	HY-N0804	HY-12462	HY-117970	HY-N0619	HY-15002	HY-16787	HY-N0779	HY-112852	HY-100493
10	Smp_021830	Phosphatidylserine decarboxylase	HY-I0383	HY-N7199	HY-108652	HY-N0528	HY-111928	HY-101277	HY-14519A	HY-12529	HY-117970	HY-112737
11	Smp_166500	Phosphatidylcholine-sterol acyltransferase (Lecithin-cholesterol acyltransferase)/ Phospholipase A	HY-134476	HY-16504	HY-13781	HY-10644	HY-10820A	HY-N2232	HY-N2497	HY-13237	HY-101097	HY-111606
12	Smp_340670	Sodium/potassium-transporting ATPase subunit beta	HY-D0887	HY-44358	HY-122575	HY-N5042	HY-P1416A	HY-13910	HY-B1826	HY-18687	HY-N0021	HY-123797
13	Smp_342710	mRNA-capping enzyme	HY-N6937	HY-N2159	HY-N0772	HY-112648	HY-126382	HY-N0804	HY-N1354	HY-N0013	HY-N5042	HY-N0767	HY-N0034	HY-N0321	HY-B0028	HY-N0665	HY-N0773
14	Smp_064350	Putative vacuolar ATP synthase proteolipid subunit	HY-10531	HY-12382	HY-112758	HY-14859	HY-19988	HY-15594A	HY-112037	HY-A0095	HY-12493A	HY-19725
15	Smp_018240	Vesicle-fusing ATPase	HY-N4100	HY-N0540	HY-N7715	HY-W010737	HY-B0089	HY-128723	HY-I0735	HY-P0295	HY-I0515	HY-B0119
16	Smp_068060	Serine/threonine kinase	HY-N0022	HY-P0185	HY-N0028	HY-N7389B	HY-N0405	HY-N5042	HY-126382	HY-N0539	HY-112648	HY-N3442
17	Smp_021830.3	phosphatidylserine decarboxylase proenzyme 1	HY-103628	HY-112648	HY-15196	HY-16727	HY-D0048	HY-11102	HY-19740	HY-14273	HY-14751	HY-12807	HY-12844	HY-108689	HY-18018	HY-16709	HY-138696
18	Smp_165490	Serine threonine-protein phosphatase	HY-N0567	HY-N5042	HY-100666	HY-W009177	HY-B0320A	HY-N0722	HY-11101	HY-W009371C	HY-P0210B	HY-B0730
19	Smp_300990	Aquaporin; Putative aquaporin-3	HY-N0913	HY-128064	HY-112647	HY-15448	HY-N0457A	HY-124718	HY-P0073	HY-P1230	HY-12791	HY-N0319
20	Smp_051210	Importin subunit alpha	HY-N4150	HY-N4142	HY-N5042	HY-B0509B	HY-N2469	HY-B1864B	HY-126303C	HY-N2409	HY-N0722	HY-B0956
21	Smp_057650	IST1 homolog	HY-N1499	HY-108869	HY-N0794	HY-N0022	HY-N0028	HY-N0795	HY-N2514	HY-N6839	HY-B0089	HY-105008
22	Smp_074020	AP-2 complex subunit alpha	HY-N0913	HY-128064	HY-112647	HY-15448	HY-N0457A	HY-124718	HY-P0073	HY-P1230	HY-12791	HY-N0319
23	Smp_079430	GTP-binding nuclear protein	HY-W008915	HY-108652	HY-15745A	HY-N7948	HY-B0089	HY-100747	HY-N0912	HY-126303C	HY-N6937	HY-106950A
24	Smp_079950	V-type proton ATPase subunit	HY-B0089	HY-N6839	HY-N7948	HY-N1499	HY-N1412	HY-N0912	HY-105008	HY-N0619	HY-N0913A	HY-N0021
25	Smp_103160	FAA4 Long-chain-fatty-acid--CoA ligase 4	HY-N0526	HY-N1499	HY-N7948	HY-N0913	HY-N7607	HY-N0794	HY-N4150	HY-B1241	HY-N0318	HY-111951
26	Smp_128050	Exportin-2	HY-N6839	HY-N5042	HY-N0823	HY-N0619	HY-N0154	HY-N0031	HY-N0178	HY-N0021	HY-N2497	HY-112647
27	Smp_162630	Ubiquitin-activating enzyme E1	HY-N7948	HY-119109	HY-N0318	HY-N0021	HY-N2425	HY-N5042	HY-N0028	HY-N7389B	HY-N0031	HY-N1435
28	Smp_178850	Polynucleotide adenylyltransferase	HY-N6006	HY-N0703	HY-N0022	HY-N2344	HY-N4090	HY-N2343	HY-126585	HY-112648	HY-N0031	HY-P0275
29	Smp_300920	Protein kinase domain-containing protein	HY-N0723	HY-N6006	HY-135969	HY-N0327	HY-135867E	HY-N2447	HY-N0112	HY-N0913	HY-N1470	HY-N1510
30	Smp_341080	HA2 domain-containing protein	HY-W013075	HY-N0148A	HY-N0148	HY-N0912	HY-N0915	HY-N2533	HY-N0318	HY-N7269	HY-N2425	HY-N7681
31	Smp_103950	Serinethreonine kinase	HY-126585	HY-N0406	HY-N6937	HY-N7701A	HY-N4089	HY-N6839	HY-N0109	HY-135780A	HY-N5042	HY-N0526
32	Smp_104500	Phospholipid-transporting ATPase	HY-N1499	HY-N7948	HY-N6006	HY-N2183	HY-105008	HY-N7269	HY-N0022	HY-N7701A	HY-N0636	HY-N5124
33	Smp_129050	Dynamin GTPase	HY-N6006	HY-N1470	HY-N6839	HY-N0913A	HY-N1471	HY-N0457	HY-N5073	HY-N4093	HY-N1234	HY-N4150
34	EWB00_008591	Splicing factor U2AF subunit	HY-N0768	HY-13624A	HY-N1475	HY-N0652	HY-B2171A	HY-101552A	HY-13725	HY-N3847	HY-101938	HY-145991
35	Smp_075420	DUF3800 domain-containing protein	HY-N4089	HY-N0031	HY-B0856	HY-N1510	HY-N0649	HY-N4099	HY-N6984	HY-N0119	HY-N1435	HY-N7628
36	EWB00_006929	Transcription factor BTF3	HY-109115	HY-132814	HY-107725	HY-125286	HY-N0323	HY-N0620	HY-138078	HY-18711A	HY-N2486	HY-112711
37	EWB00_006146	Signal recognition particle subunit SRP72	HY-N4258	HY-111675	HY-N0628	HY-101895	HY-P0297	HY-P1467A	HY-12820	HY-N2626	HY-13634B	HY-16382

## Sheet: Compounds information
S3 Table. Selected 268 compounds against 37 target proteins.
ID	Catalog_No	Drug_Names	CAS	Formula
1	HY-N7032	Uridine 5′-diphosphoglucose (disodium salt)	28053-08-9	C15H22N2Na2O17P2
2	HY-15745	PSI-7409	1015073-42-3	C10H16FN2O14P3
3	HY-W008915	Cytidine 5'-diphosphate (trisodium salt)	34393-59-4	C9H12N3Na3O11P2
4	HY-17383	Levomefolate (calcium)	151533-22-1	C20H23CaN7O6
5	HY-N0119	Naringin Dihydrochalcone	18916-17-1	C27H34O14
6	HY-14518	Aminopterin	54-62-6	C19H20N8O5
7	HY-10126	Barasertib-HQPA	722544-51-6	C26H30FN7O3
8	HY-50162	GPR120 modulator 1	1050506-75-6	C19H16ClNO4S
9	HY-136303	GS-704277	1911579-04-8	C15H19N6O8P
10	HY-B0730	Pamidronate (disodium pentahydrate)	109552-15-0	C3H19NNa2O12P2
11	HY-N7948	Isomaltotetraose	35997-20-7	C24H42O21
12	HY-N0912	Rehmannioside D	81720-08-3	C27H42O20
13	HY-N2183	Baimaside	18609-17-1	C27H30O17
14	HY-113529	Stachyose (tetrahydrate)	10094-58-3	C24H50O25
15	HY-N0913	Manninotriose	13382-86-0	C18H32O16
16	HY-N0148	Rutin	153-18-4	C27H30O16
17	HY-N2425	Rhodiosin	86831-54-1	C27H30O16
18	HY-N7389B	GDP-α-D-mannose (disodium)	148296-46-2	C16H23N5Na2O16P2
19	HY-B1241	Dihydrostreptomycin (sulfate)	5490-27-7	C21H41N7O12.3/2H2SO4
20	HY-N0028	Forsythiaside A	79916-77-1	C29H36O15
21	HY-P1043A	NGR peptide (Trifluoroacetate)		C22H37F3N10O10S2
22	HY-138407	Evixapodlin	2374856-75-2	C34H36Cl2N8O4
23	HY-112182	UM-164	903564-48-7	C30H31F3N8O3S
24	HY-B0593	Ceftazidime	72558-82-8	C22H22N6O7S2
25	HY-136328	EZM0414 (TFA)	2411759-92-5	C24H30F4N4O4
26	HY-106147B	Frakefamide (TFA)		C32H35F4N5O7
27	HY-16786	AI-10-49	1256094-72-0	C30H22F6N6O5
28	HY-136684	BrBzGCp2	166038-00-2	C27H38BrN3O6S
29	HY-13535A	ATN-161 (trifluoroacetate salt)	904763-27-5	C25H36F3N9O10S
30	HY-P1350	H-Lys-Trp-Lys-OH	38579-27-0	C23H36N6O4
31	HY-P0002A	Protirelin (acetate)	120876-23-5	C16H22N6O4.3/2C2H4O2
32	HY-128064	Adenosine amine congener	96760-69-9	C28H32N8O6
33	HY-17638	Mizagliflozin	666843-10-3	C28H44N4O8
34	HY-10531	ARRY-380 (analog)	937265-83-3	C29H27N7O4S
35	HY-15159	Cyclapolin 9	40533-25-3	C9H4F3N3O4S
36	HY-134673	UZH1	2925713-02-4	C32H42N6O3
37	HY-19725	A-1155463	1235034-55-5	C35H32FN5O4S2
38	HY-B1028	Pantethine	16816-67-4	C22H42N4O8S2
39	HY-14842B	Givinostat (hydrochloride monohydrate)	732302-99-7	C24H30ClN3O5
40	HY-12280	THZ2	1604810-84-5	C31H28ClN7O2
41	HY-123291	SM-276001	473930-22-2	C16H21N7O
42	HY-N0567	Hydroxysafflor yellow A	78281-02-4	C27H32O16
43	HY-16382	PCI-27483	871266-63-6	C26H24N6O9S
44	HY-N0056	Isochlorogenic acid A	2450-53-5	C25H24O12
45	HY-N0318	Salvianolic acid A	96574-01-5	C26H22O10
46	HY-106225	Rotigaptide	355151-12-1	C28H39N7O9
47	HY-B1172	Lactulose	4618-18-2	C12H22O11
48	HY-N0526	2"-O-Galloylhyperin	53209-27-1	C28H24O16
49	HY-N2469	Xylotriose	47592-59-6	C15H26O13
50	HY-N7607	Quercetin-3-O-D-glucosyl]-(1-2)-L-rhamnoside	143016-74-4	C27H30O16
51	HY-N0457A	L-Chicoric Acid	70831-56-0	C22H18O12
52	HY-100533	IDE1	1160927-48-9	C15H18N2O5
53	HY-N1913	Danshensu	76822-21-4	C9H10O5
54	HY-N1444	Complanatuside	116183-66-5	C28H32O16
55	HY-100747	PSB-12379	1802226-78-3	C18H23N5O9P2
56	HY-123797	KGA-2727	666842-36-0	C26H40N4O8
57	HY-16322	Minodronic acid	180064-38-4	C9H12N2O7P2
58	HY-119726	Fosmanogepix	2091769-17-2	C22H21N4O6P
59	HY-14743B	Golotimod (hydrochloride)	1029401-59-9	C16H20ClN3O5
60	HY-114166	2-D08	144707-18-6	C15H10O5
61	HY-N4149	Quercetagetin	90-18-6	C15H10O8
62	HY-100511	Benzophenonetetracarboxylic acid	2479-49-4	C17H10O9
63	HY-112648	Stafib-2	2097938-74-2	C28H26N2O12P2
64	HY-107780	Cyclic-di-GMP	61093-23-0	C20H24N10O14P2
65	HY-P1308	SLIGRL-NH2	171436-38-7	C29H56N10O7
66	HY-12512	cGAMP	849214-04-6	C20H24N10O13P2
67	HY-15004	AUZ 454	853299-07-7	C24H26F3N7O2
68	HY-I0383	Canagliflozin (hemihydrate)	928672-86-0	C24H26FO5.5S
69	HY-134476	NF-κΒ activator 1	2387524-59-4	C16H11FN2O2S
70	HY-D0887	Disodium 5'-inosinate	4691-65-0	C10H11N4Na2O8P
71	HY-N6937	(R,R)-Secoisolariciresinol diglucoside	158932-33-3	C32H46O16
72	HY-N4100	Trilobatin	4192-90-9	C21H24O10
73	HY-N0022	Isoacteoside	61303-13-7	C29H36O15
74	HY-103628	PROTAC CDK9 Degrader-1	2118356-96-8	C33H35N5O7
75	HY-N4150	Quercetagitrin	548-75-4	C21H20O13
76	HY-N1499	Nystose	13133-07-8	C24H42O21
77	HY-B0089	Acarbose	56180-94-0	C25H43NO18
78	HY-N6839	1,4-b-D-Xylopentaose	49694-20-4	C25H42O21
79	HY-N6006	1,3,6-Tri-O-galloyl-beta-D-glucose	18483-17-5	C27H24O18
80	HY-N0723	Neomangiferin	64809-67-2	C25H28O16
81	HY-W013075	Rutin (trihydrate)	250249-75-3	C27H36O19
82	HY-126585	SAICAR	3031-95-6	C13H19N4O12P
83	HY-N0768	Quercetin 3-O-β-D-glucofuranoside	21637-25-2	C21H20O12
84	HY-N4089	Quercetin 3-gentiobioside	7431-83-6	C27H30O17
85	HY-109115	Fosifloxuridine nafalbenamide	1332837-31-6	C29H29FN3O9P
86	HY-N4258	Panasenoside	31512-06-8	C27H30O16
87	HY-128965	N-Glycolylneuraminic acid	1113-83-3	C11H19NO10
88	HY-N0804	Narirutin	14259-46-2	C27H32O14
89	HY-N7199	(Rac)-Hydnocarpin	51419-48-8	C25H20O9
90	HY-16504	Treprostinil (sodium)	289480-64-4	C23H33NaO5
91	HY-44358	Remdesivir nucleoside monophosphate	1911578-74-9	C12H14N5O7P
92	HY-N2159	Lancerin	81991-99-3	C19H18O10
93	HY-12382	NMS-P715	1202055-32-0	C35H39F3N8O3
94	HY-N0540	Cynaroside	5373-11-5	C21H20O11
95	HY-P0185	Endomorphin 1	189388-22-5	C34H38N6O5
96	HY-N5042	Forsythoside I	1177581-50-8	C29H36O15
97	HY-N4142	Cyanidin-3-O-galactoside (chloride)	27661-36-5	C21H21ClO11
98	HY-108869	Fodipir	118248-91-2	C22H32N4O14P2
99	HY-108652	α,β-Methylene-ATP (trisodium)	1343364-54-4	C11H15N5Na3O12P3
100	HY-119109	Laminaran	9008-22-4	N/A
101	HY-N0703	Schaftoside	51938-32-0	C26H28O14
102	HY-N0148A	Rutin (hydrate)	207671-50-9	C27H3O16.36/5H2O
103	HY-N0406	2"-O-beta-L-galactopyranosylorientin	861691-37-4	C27H30O16
104	HY-N1470	Plantagoside	78708-33-5	C21H22O12
105	HY-13624A	Epirubicin (hydrochloride)	56390-09-1	C27H30ClNO11
106	HY-N0031	Plantamajoside	104777-68-6	C29H36O16
107	HY-132814	Fosgonimeton	2093305-05-4	C27H45N4O8P
108	HY-111675	Ac-FLTD-CMK	2376255-48-8	C26H37ClN4O8
109	HY-13056	SMND-309	1065559-56-9	C18H14O8
110	HY-12462	WS3	1421227-52-2	C28H30F3N7O3
111	HY-13781	Pemetrexed (disodium hemipenta hydrate)	357166-30-4	C20H24N5Na2O8.5
112	HY-122575	Aurintricarboxylic acid	4431-00-9	C22H14O9
113	HY-N0772	Isomangiferin	24699-16-9	C19H18O11
114	HY-112758	DLin-KC2-DMA	1190197-97-7	C43H79NO2
115	HY-N7715	Ferulic acid acyl-β-D-glucoside	7196-71-6	C16H20O9
116	HY-15196	TAK-285	871026-44-7	C26H25ClF3N5O3
117	HY-100666	Fosfluconazole	194798-83-9	C13H13F2N6O4P
118	HY-112647	Stafib-1	1688703-26-5	C26H24N2O11P2
119	HY-N0794	Proanthocyanidins	20347-71-1	N/A
120	HY-15745A	PSI-7409 (tetrasodium)	1621884-22-7	C10H12FN2Na4O14P3
121	HY-N0823	Lithospermic acid	28831-65-4	C27H22O12
122	HY-135969	Glycol chitosan	123938-86-3	N/A
123	HY-N1475	Nicotiflorin	17650-84-9	C27H30O15
124	HY-B0856	Validamycin A	37248-47-8	C20H35NO13
125	HY-107725	BIBO3304	191868-14-1	C31H36F3N7O5
126	HY-N0628	Kaempferitrin	482-38-2	C27H30O14
127	HY-100512	Benzenepentacarboxylic Acid	1585-40-6	C11H6O10
128	HY-117970	MMPI-1154	1382722-47-5	C26H24FN3O3
129	HY-N0528	Linarin	480-36-4	C28H32O14
130	HY-10644	Lck inhibitor 2	944795-06-6	C18H17N5O2
131	HY-14859	Dipraglurant	872363-17-2	C16H12FN3
132	HY-W010737	Guanosine-5'-triphosphate (disodium salt)	56001-37-7	C10H14N5Na2O14P3
133	HY-16727	Presatovir	1353625-73-6	C24H30ClN7O3S
134	HY-W009177	S-Methylglutathione	2922-56-7	C11H19N3O6S
135	HY-15448	Tezacaftor	1152311-62-0	C26H27F3N2O6
136	HY-B0509B	Amikacin (disulfate)	39831-55-5	C22H47N5O21S2
137	HY-N0619	Mulberroside A	102841-42-9	C26H32O14
138	HY-N0021	Verbascoside	61276-17-3	C29H36O15
139	HY-N2344	Procyanidin A1	103883-03-0	C30H24O12
140	HY-N0327	Lobetyolin	129277-38-9	C20H28O8
141	HY-N7701A	L-Triguluronic acid	66754-14-1	C18H26O19
142	HY-N0913A	Isomaltotriose	3371-50-4	C18H32O16
143	HY-N0652	2,3,5,4'-Tetrahydroxystilbene 2-O-β-D-glucoside	82373-94-2	C20H22O9
144	HY-N1510	Kaempferol 3-O-gentiobioside	22149-35-5	C27H30O16
145	HY-125286	AB-680	2105904-82-1	C20H24ClFN4O9P2
146	HY-101895	Fluorescein di(β-D-galactopyranoside)	17817-20-8	C32H32O15
147	HY-14773	Mirabegron	223673-61-8	C21H24N4O2S
148	HY-111928	5,7-Dimethoxyluteolin	90363-40-9	C17H14O6
149	HY-10820A	Pemetrexed (disodium)	150399-23-8	C20H19N5Na2O6
150	HY-P1416A	Foxy-5 (TFA)		C28H43F3N6O14S2
151	HY-126382	Hesperidin methylchalcone	24292-52-2	C29H36O15
152	HY-19988	THZ1-R	1621523-07-6	C31H30ClN7O2
153	HY-N0405	Orientin	28608-75-5	C21H20O11
154	HY-D0048	5-TAMRA-SE	150810-68-7	C29H25N3O7
155	HY-B0320A	Cromolyn (sodium)	15826-37-6	C23H14Na2O11
156	HY-N1412	1,3-Dicaffeoylquinic acid	19870-46-3	C25H24O12
157	HY-N0154	Neohesperidin dihydrochalcone	20702-77-6	C28H36O15
158	HY-N4090	Vicenin 3	59914-91-9	C26H28O14
159	HY-135867E	NHC-triphosphate (tetraammonium)		C9H28N7O15P3
160	HY-N0915	Melittoside	19467-03-9	C21H32O15
161	HY-105008	Secoisolariciresinol diglucoside	257930-74-8	C32H46O16
162	HY-N1471	Liquiritin apioside	74639-14-8	C26H30O13
163	HY-B2171A	Carubicin (hydrochloride)	52794-97-5	C26H28ClNO10
164	HY-N0649	Narcissin	604-80-8	C28H32O16
165	HY-N0323	Bilirubin	635-65-4	C33H36N4O6
166	HY-P0297	Protease-Activated Receptor-4	245443-52-1	C33H46N8O7
167	HY-P1006	Ac-DEVD-pNA	189950-66-1	C26H34N6O13
168	HY-15002	AST 487	630124-46-8	C26H30F3N7O2
169	HY-101277	Vadadustat	1000025-07-9	C14H11ClN2O4
170	HY-N2232	N-​Feruloyloctopamine	66648-44-0	C18H19NO5
171	HY-13910	Tenofovir	147127-20-6	C9H14N5O4P
172	HY-15594A	Phen-DC3 Trifluoromethanesulfonate	929895-45-4	C36H26F6N6O8S2
173	HY-128723	Dapagliflozin impurity	960404-86-8	C21H25ClO7
174	HY-11102	RO4929097	847925-91-1	C22H20F5N3O3
175	HY-N0722	Neochlorogenic acid	906-33-2	C16H18O9
176	HY-124718	p32 Inhibitor M36	802555-85-7	C23H28N8O2
177	HY-B1864B	Kasugamycin (hydrochloride hydrate)	200132-83-8	C14H28ClN3O10
178	HY-N0795	Procyanidin B1	20315-25-7	C30H26O12
179	HY-N2343	Procyanidin A2	41743-41-3	C30H24O12
180	HY-N2447	Amarogentin	21018-84-8	C29H30O13
181	HY-N2533	Cyanidin 3-sambubioside (chloride)	33012-73-6	C26H29ClO15
182	HY-N7269	Luteolin 7-diglucuronide	96400-45-2	C27H26O18
183	HY-N0457	Chicoric acid	6537-80-0	C22H18O12
184	HY-101552A	L,L-Dityrosine	63442-81-9	C18H20N2O6
185	HY-N4099	Luteolin-3-O-beta-D-glucuronide	53527-42-7	C21H18O12
186	HY-N0620	Mulberroside C	102841-43-0	C24H26O9
187	HY-P1467A	[Met5]-Enkephalin, amide (TFA)	2918768-28-0	C29H37F3N6O8S
188	HY-100825	OABK (hydrochloride)	1984862-48-7	C14H20ClN5O4
189	HY-16787	ICA-121431	313254-51-2	C23H19N3O3S2
190	HY-14519A	Methotrexate (disodium)	7413-34-5	C20H20N8Na2O5
191	HY-N2497	Isoliquiritin apioside	120926-46-7	C26H30O13
192	HY-B1826	Adefovir	106941-25-7	C8H12N5O4P
193	HY-N1354	Reynoutrin	549-32-6	C20H18O11
194	HY-112037	IACS-010759	1570496-34-2	C25H25F3N6O4S
195	HY-I0735	Sofosbuvir impurity M	2095551-10-1	C22H30N3O10P
196	HY-19740	BIA 10-2474	1233855-46-3	C16H20N4O2
197	HY-11101	Alendronate (sodium hydrate)	121268-17-5	C4H18NNaO10P2
198	HY-P0073	Tyr-Gly-Gly-Phe-Met-OH	58569-55-4	C27H35N5O7S
199	HY-126303C	GS-443902 (trisodium)	1355050-21-3	C12H13N5Na3O13P3
200	HY-N2514	α-Lactose	14641-93-1	C12H22O11
201	HY-N0178	Diosmin	520-27-4	C28H32O15
202	HY-N0112	Dihydromyricetin	27200-12-0	C15H12O8
203	HY-N0109	Salidroside	10338-51-9	C14H20O7
204	HY-N5073	Vitexin-4''-O-glucoside	178468-00-3	C27H30O15
205	HY-13725	Pirarubicin	72496-41-4	C32H37NO12
206	HY-N6984	Glycyroside	125310-04-5	C27H30O13
207	HY-138078	Lufotrelvir	2468015-78-1	C24H33N4O9P
208	HY-12820	Sibofimloc	1616113-45-1	C35H39NO11
209	HY-128850	N-Acetyl-D-mannosamine	3615-17-6	C8H15NO6
210	HY-N0779	Isosilybin	72581-71-6	C25H22O10
211	HY-12529	Ro-3306	872573-93-8	C18H13N3OS2
212	HY-13237	GSK2578215A	1285515-21-0	C24H18FN3O2
213	HY-18687	APNEA	89705-21-5	C18H22N6O4
214	HY-N0013	Vitexin	3681-93-4	C21H20O10
215	HY-A0095	Flibanserin	167933-07-5	C20H21F3N4O
216	HY-P0295	Gly-Arg-Gly-Asp-Ser	96426-21-0	C17H30N8O9
217	HY-N0539	Calceolarioside B	105471-98-5	C23H26O11
218	HY-14273	Isavuconazole	241479-67-4	C22H17F2N5OS
219	HY-W009371C	D-Ribose 5-phosphate (disodium dihydrate)	207671-46-3	C5H13Na2O10P
220	HY-P1230	HAEGT	852155-81-8	C20H31N7O9
221	HY-N2409	Delphinidin (chloride)	528-53-0	C15H11ClO7
222	HY-135780A	3'-Deoxyuridine-5'-triphosphate (trisodium)		C9H12N2Na3O14P3
223	HY-N4093	Astringin	29884-49-9	C20H22O9
224	HY-N3847	Eriodictyol-7-O-glucoside	38965-51-4	C21H22O11
225	HY-18711A	SCR-1481B1	1174161-86-4	C32H40ClF2N6O13P
226	HY-N2626	Epimedoside A	39012-04-9	C32H38O15
227	HY-103017	JH-X-119-01 (hydrochloride)	2591344-30-6	C25H21ClN6O3
228	HY-112852	TL02-59	1315330-17-6	C32H34F3N5O4
229	HY-101097	PD-1-IN-17	1673560-66-1	C13H22N6O7
230	HY-12493A	LY-2584702 (tosylate salt)	1082949-68-5	C28H27F4N7O3S
231	HY-I0515	Sofosbuvir impurity K	1496552-51-2	C22H29ClN3O9P
232	HY-14751	Rolapitant	552292-08-7	C25H26F6N2O2
233	HY-P0210B	DAMGO (TFA)	950492-85-0	C28H36F3N5O8
234	HY-12791	hPGDS-IN-1	1234708-04-3	C22H20N6O3
235	HY-N0636	Eriocitrin	13463-28-0	C27H32O15
236	HY-N1234	Smyrindioloside	87592-77-6	C20H24O10
237	HY-101938	Sinefungin	58944-73-3	C15H23N7O5
238	HY-N1435	Oroxin B	114482-86-9	C27H30O15
239	HY-N2486	Desoxyrhaponticin	30197-14-9	C21H24O8
240	HY-13634B	TLK117	152684-53-2	C23H27N3O6S
241	HY-109656	Diethylamino hydroxybenzoyl hexyl benzoate	302776-68-7	C24H31NO4
242	HY-100493	BP-1-102	1334493-07-0	C29H27F5N2O6S
243	HY-112737	LY223982	117423-74-2	C30H30O7
244	HY-111606	DUPA	302941-52-2	C11H16N2O9
245	HY-N0767	Isoorientin	4261-42-1	C21H20O11
246	HY-B0119	Risedronic acid (sodium)	115436-72-1	C7H10NNaO7P2
247	HY-N3442	Juglanin	5041-67-8	C20H18O10
248	HY-12807	FIPI	939055-18-2	C23H24FN5O2
249	HY-N0319	Salvianolic acid C	115841-09-3	C26H20O10
250	HY-B0956	Paromomycin (sulfate)	1263-89-4	C23H47N5O18S
251	HY-106950A	Fosfructose (trisodium)	38099-82-0	C6H11Na3O12P2
252	HY-111951	D-Panose	33401-87-5	C18H32O16
253	HY-P0275	Proctolin	57966-42-4	C30H48N8O8
254	HY-N7681	Taxifolin 7-O-β-D-glucoside	14292-40-1	C21H22O12
255	HY-N5124	Meloside A	60767-80-8	C27H30O15
256	HY-145991	Ribavirin carboxylic acid	39925-19-4	C8H11N3O6
257	HY-N7628	Cassiaside C	119170-52-4	C27H32O15
258	HY-112711	LV-320	2449093-46-1	C29H26ClNO2S2
259	HY-N0034	Arctiin	20362-31-6	C27H34O11
260	HY-N0321	Caftaric acid	67879-58-7	C13H12O9
261	HY-B0028	Fludarabine (phosphate)	75607-67-9	C10H13FN5O7P
262	HY-N0665	Specnuezhenide	39011-92-2	C31H42O17
263	HY-N0773	Isovitexin	38953-85-4	C21H20O10
264	HY-12844	Ro 64-6198	280783-56-4	C26H31N3O
265	HY-108689	Broflanilide	1207727-04-5	C25H14BrF11N2O2
266	HY-18018	RN486	1242156-23-5	C35H35FN6O3
267	HY-16709	USP7-IN-1	1381291-36-6	C23H24ClN3O3
268	HY-138696	Zanzalintinib	2367004-54-2	C29H25FN4O5
