# Supplementary material for: Highly accurate protein structure prediction-based virtual docking pipeline accelerating the identification of anti-schistosomal compounds
Source: PLoS Pathog. 2025 Oct 13;21(10):e1013274. doi: 10.1371/journal.ppat.1013274 (PMC12533970; doi:10.1371/journal.ppat.1013274)
Supplement: S5 Table — (XLSX) [file ppat.1013274.s020.xlsx]

## Sheet: Sheet1
S5 Table. Information of effective compounds against S. mansoni and S. japonicum at 10 μM.
Target Proteins	Schistosoma mansoni	Juvenile S. mansoni (28d)	Schistosoma japonicum	Juvenile S. japonicum (14d)
	Compounds (13/26)	Compounds (14/29)	Compounds (11/23)	Compounds (16/29)
Smp_021830.3 (Phosphatidylserine decarboxylase proenzyme 1)	HY-14751 HY-15196 HY-18018 HY-108689 HY-12844 HY-138696	HY-14751 HY-15196 HY-18018 HY-108689 HY-12844 HY-138696	HY-14751 HY-15196 HY-18018 HY-12844 HY-138696	HY-14751 HY-15196 HY-18018 HY-12807 HY-12844 HY-138696
Smp_021830.1 (Phosphatidylserine decarboxylase)	HY-N7199	HY-N7199 HY-12529	HY-N7199	HY-N7199
Smp_005010 (Chitobiosyldiphosphodolichol alpha-mannosyltransferase)	HY-100493 HY-112852 HY-15004 HY-12462 HY-15002	HY-100493 HY-112852 HY-15004 HY-12462 HY-15002	HY-112852 HY-15004 HY-12462 HY-15002	HY-12462 HY-100493 HY-15004 HY-15002 HY-112852
Smp_166500 (Phosphatidylcholine-sterol acyltransferase (Lecithin-cholesterol acyltransferase)/ Phospholipase A)	HY-13237	HY-13237		HY-13237
Smp_064350 (Putative vacuolar ATP synthase proteolipid subunit)	HY-12382 HY-112037	HY-12382 HY-112037 HY-19725（repeat）	HY-12382 HY-112037	HY-12382 HY-112037 HY-19725（repeat）
Smp_340670 (Sodium/potassium-transporting ATPase subunit beta)	HY-13910
Smp_038330 (Ditrans,polycis-polyprenyl diphosphate synthase ((2E,6E)-farnesyldiphosphate specific)	HY-109656	HY-109656 HY-100825	HY-109656
Smp_018240 (Vesicle-fusing ATPase)		HY-B0119	HY-B0119
Smp_053820 (Putative preprotein translocase secy subunit (Sec61))	HY-16786 HY-138407 HY-112182 HY-136684	HY-112182 HY-138407	HY-16786 HY-138407 HY-112182	HY-16786 HY-112182 HY-136328 HY-138407
Smp_059540 (Signal recognition particle 54 kDa protein)		HY-134673 HY-12280 HY-19725（repeat）		HY-134673 HY-14842B HY-19725（repeat）
Smp_157160 (Signal recognition particle subunit SRP68)		HY-16322	HY-16322	HY-16322
Smp_024590 (Putative signal recognition particle 19 kD protein)		HY-B0730		HY-B0730
Smp_165490 (Serine threonine-protein phosphatase)		HY-11101	HY-11101	HY-11101
Smp_300990 (Aquaporin; Putative aquaporin-3)	HY-112647		HY-112647	HY-112647
Smp_074020 (AP-2 complex subunit alpha)
Smp_128050 (Exportin-2)
Smp_128050 (Exportin-2)	HY-N0178	HY-N0178	HY-N0178
Smp_057650 (IST1 homolog)	HY-N0794
Smp_103160 (FAA4 Long-chain-fatty-acid--CoA ligase 4)
EWB00_008591 (Splicing factor U2AF subunit)	HY-B2171A HY-13624A	HY-B2171A	HY-B2171A	HY-B2171A HY-13624A
EWB00_006929 (Transcription factor BTF3)			HY-18711A	HY-18711A
