# Supplementary material for: Highly accurate protein structure prediction-based virtual docking pipeline accelerating the identification of anti-schistosomal compounds
Source: PLoS Pathog. 2025 Oct 13;21(10):e1013274. doi: 10.1371/journal.ppat.1013274 (PMC12533970; doi:10.1371/journal.ppat.1013274)
Supplement: S6 Table — (XLSX) [file ppat.1013274.s021.xlsx]

## Sheet: adult S. mansoni
S6 Table. Phenotypes of adult S. mansoni under the treatment of effective compounds.
	DAY 1			DAY 2			DAY 3			DAY 4			DAY 5			DAY 6			DAY 7
	Pairing	Detachment phenotype		Pairing	Detachment phenotype		Pairing	Detachment phenotype		Pairing	Detachment phenotype		Pairing	Detachment phenotype		Pairing	Detachment phenotype		Pairing	Detachment phenotype
Cpd		♂	♀		♂	♀		♂	♀		♂	♀		♂	♀		♂	♀		♂	♀
HY-100493	5/5	0/5	0/5	0/5	5/5 weak	5/5 weak	0/5	5/5 dead	5/5 dead	0/5	5/5 dead	5/5 dead	0/5	5/5 dead	5/5 dead	0/5	5/5 dead	5/5 dead	0/5	5/5 dead	3/5 dead, 2/5 almost dead
HY-15196	5/5	0/5	0/5	2/5	4/5 weak	5/5 weak	0/5	5/5 weak	5/5 weak	0/5	5/5 dead	5/5 dead	0/5	5/5 dead	5/5 dead	0/5	5/5 dead	5/5 dead	0/5	5/5 dead	5/5 dead
HY-112852	5/5	0/5	0/5	0/5	5/5 weak	5/5 weak	0/5	5/5 dead	5/5 dead	0/5	5/5 dead	5/5 dead	0/5	5/5 dead	5/5 dead	0/5	5/5 dead	5/5 dead	0/5	5/5 dead	5/5 dead
HY-136684	5/5	0/5	0/5	5/5	0/5	0/5	5/5	0/5	0/5	5/5	0/5	0/5	5/5	0/5	0/5	1/5	5/5	5/5	0/5	5/5	5/5
HY-14751	5/5	0/5	0/5	1/5	2/5	1/5	0/5	4/5 weak	4/5 weak	0/5	5/5 weak	5/5 weak	0/5	5/5 weak	5/5 weak	0/5	5/5 almost dead	5/5 almost dead	0/5	5/5 almost dead	5/5 almost dead
HY-15004	5/5	0/5	0/5	5/5	1/5	1/5	4/5	4/5 weak	4/5 weak	2/5	4/5 weak	4/5 weak	1/5	5/5 weak	5/5 weak	0/5	5/5 almost dead	5/5 almost dead	0/5	5/5 almost dead	5/5 almost dead
HY-16786	5/5	0/5	0/5	4/5	0/5	0/5	5/5	0/5	0/5	5/5	0/5	0/5	4/5	1/5	0/5	4/5	5/5 abnormal movement	5/5 abnormal movement	4/5	5/5 abnormal movement	5/5 abnormal movement
HY-N7199	5/5	0/5	0/5	5/5	0/5	0/5	5/5	0/5	0/5	5/5	0/5	0/5	5/5	3/5	3/5	5/5	5/5 abnormal movement	5/5 abnormal movement	5/5	5/5 abnormal movement	5/5 abnormal movement
HY-138407	5/5	0/5	0/5	2/5	3/5	0/5	2/5	3/5 weak	3/5 weak	2/5	5/5 weak	3/5 weak	1/5	5/5	5/5	0/5	5/5 almost dead, wrinkled	5/5 wrinkled, 3/5 almost dead	0/5	5/5 almost dead, wrinkled	5/5 wrinkled, 3/5 almost dead
HY-13237	5/5	0/5	0/5	4/5	0/5	0/5	5/5	2/5	0/5	5/5	5/5	5/5	4/5	5/5	5/5	0/5	5/5 weak	5/5 weak	0/5	5/5 weak	5/5 weak
HY-112182	2/2	0/2	0/2	2/2	0/2	0/2	2/2	0/2	0/2	2/2	0/2	0/2	2/2	1/2	1/2	2/2	1/2	1/2	0/2	2/2	2/2
HY-13910	2/2	0/2	0/2	2/2	0/2	0/2	2/2	0/2	0/2	2/2	1/2	0/2	2/2	0/2	0/2	1/2	1/2	0/2	1/2	2/2	2/2
HY-12462	2/2	0/2	0/2	0/2	2/2 weak	2/2 weak	0/2	2/2 weak	2/2 weak	0/2	2/2 almost dead	2/2 almost dead	0/2	2/2 almost dead	2/2 almost dead	0/2	2/2 dead	2/2 dead	0/2	2/2 dead	2/2 dead
HY-12382	2/2	0/2	0/2	0/2	2/2 weak	2/2 weak	0/2	2/2 weak	2/2 weak	0/2	2/2 almost dead	2/2 almost dead	0/2	2/2 almost dead	2/2 almost dead	0/2	2/2 dead	2/2 dead	0/2	2/2 dead	2/2 dead
HY-15002	5/5	0/5	0/5	5/5	1/5	0/5	4/5	1/5	1/5	5/5	1/5	1/5	5/5	4/5	4/5	0/5	5/5	5/5	0/5	5/5	5/5
HY-112037	5/5	0/5	0/5	5/5	0/5	0/5	5/5	0/5	0/5	5/5	0/5	0/5	5/5	0/5	0/5	5/5	2/5	0/5	2/5	5/5	5/5
HY-109656	5/5	0/5	0/5	4/5	0/5	0/5	5/5	3/5	3/5	5/5	3/5	3/5	5/5	3/5	3/5	4/5	3/5	3/5	4/5	5/5	5/5
HY-N0794	5/5	0/5	0/5	0/5	2/5	0/5	0/5	2/5	0/5	0/5	2/5	0/5	1/5	3/5	4/5	0/5	5/5	5/5	0/5	5/5 almost dead	5/5 almost dead
HY-N0178	5/5	0/5	0/5	5/5	0/5	0/5	5/5	0/5	0/5	5/5	0/5	0/5	5/5	4/5	4/5	5/5	5/5	5/5	5/5	5/5	5/5
HY-112647	5/5	0/5	0/5	5/5	0/5	0/5	5/5	0/5	0/5	5/5	0/5	0/5	1/5	3/5	4/5	1/5	5/5	5/5	2/5	5/5, 5/5 wrinkled, 4/5 almost dead	5/5, 5/5 wrinkled, 4/5 almost dead
HY-B2171A	5/5	0/5	0/5	0/5	5/5 weak	5/5 weak	0/5	5/5 almost dead	5/5 almost dead	0/5	5/5 dead	5/5 dead	0/5	5/5 dead	5/5 dead	0/5	5/5 dead	5/5 dead	0/5	5/5 dead	5/5 dead
HY-12844	5/5	0/5	0/5	0/5	5/5 weak	5/5	0/5	5/5 weak	5/5 weak	0/5	5/5 weak	5/5 weak	0/5	5/5 almost dead	5/5 weak, sick	0/5	5/5 almost dead	5/5 weak, sick	0/5	5/5 almost dead	5/5 weak, sick
HY-108689	5/5	0/5	0/5	5/5	0/5	0/5	5/5	0/5	0/5	4/5	5/5 weak	5/5 weak	4/5	5/5 weak, sick	5/5 weak, sick	4/5	5/5 weak, sick	5/5 weak, sick	4/5	5/5 weak, sick	5/5 weak, sick
HY-18018	5/5	0/5	0/5	0/5	5/5 dead	5/5 weak, 3/5 dead	0/5	5/5 dead	5/5 weak, 3/5 dead	0/5	5/5 dead	5/5 dead	0/5	5/5 dead	5/5 dead	0/5	5/5 dead	5/5 dead	0/5	5/5 dead	5/5 dead
HY-138696	5/5	0/5	0/5	5/5	0/5	0/5	5/5	0/5	0/5	5/5	3/5	3/5	5/5	5/5	5/5	5/5	5/5	5/5	5/5	5/5 weak, sick	5/5 weak, sick
HY-13624A	5/5	0/5	0/5	5/5	0/5	0/5	5/5	0/5	0/5	5/5	3/5	3/5	5/5	3/5	3/5	5/5	5/5	5/5	5/5	5/5 weak	5/5 weak
