# Supplementary material for: Highly accurate protein structure prediction-based virtual docking pipeline accelerating the identification of anti-schistosomal compounds
Source: PLoS Pathog. 2025 Oct 13;21(10):e1013274. doi: 10.1371/journal.ppat.1013274 (PMC12533970; doi:10.1371/journal.ppat.1013274)
Supplement: S7 Table — (XLSX) [file ppat.1013274.s022.xlsx]

## Sheet: 1 μM
S7 Table. Phenotypes of effective compounds against S. mansoni and S. japonicum at 1 μM.
		DAY 1			DAY 2			DAY 3			DAY 4			DAY 5			DAY 6			DAY 7
		Pairing/ Number	Detachment phenotype		Pairing/ Number	Detachment phenotype		Pairing/ Number	Detachment phenotype		Pairing/ Number	Detachment phenotype		Pairing/ Number	Detachment phenotype		Pairing/ Number	Detachment phenotype		Pairing/ Number	Detachment phenotype
	Cpd		♂	♀		♂	♀		♂	♀		♂	♀		♂	♀		♂	♀		♂	♀
Adult S. mansoni	HY-B2171A	5/5	0/5	0/5	3/5	2/5	2/5	1/5	4/5	4/5	0/5	5/5	5/5	0/5	5/5 almost dead	5/5 almost dead	0/5	5/5 almost dead	5/5 almost dead	0/5	5/5 almost dead	5/5 almost dead
	HY-12382	5/5	0/5	0/5	5/5	0/5	0/5	5/5	3/5	3/5	5/5	3/5	3/5	5/5	5/5 blacken, weak	5/5 blacken, weak	5/5	5/5 blacken, weak	5/5 blacken, weak	5/5	5/5 blacken, weak	5/5 blacken, weak
Adult S. japonicum	HY-B2171A	5/5	0/5	0/5	5/5	2/5	2/5	3/5	3/5	3/5	2/5	3/5	3/5	2/5	3/5	3/5	1/5	5/5	5/5	5/5	5/5 almost dead	5/5 almost dead
Juvenile S. mansoni	HY-15196	13	normal		13	normal		13	normal		13	13/13		13	13/13		13	13 weak		13	13 weak
	HY-12462	15	normal		15	normal		15	normal		15	15/15		15	15/15		15	15 weak		15	15 weak
	HY-15004	13	normal		13	normal		13	normal		13	13/13		13	13/13		13	13 weak		13	13 weak
	HY-12382	12	normal		12	normal		12	normal		12	12/12		12	12/12		12	12 sick		12	12 sick
	HY-B2171A	12	normal		12	6/12 weak		12	12 weak		12	12 almost dead, 9/12 vacuoles		12	12 almost dead, 9/12 vacuoles		12	6 dead, 6 almost dead, 9/12 vacuoles		12	6 dead, 6 almost dead, 9/12 vacuoles
Juvenile S. japonicum	HY-15196	14	normal		14	normal		14	normal		14	14 weak		14	14 weak		14	5/14 dead, 9/14 weak		14	5/14 dead, 9/14 weak
	HY-12462	10	normal		10	normal		10	normal		10	10 weak		10	10 weak		10	2/10 dead, 8/10 almost dead		10	2/10 dead, 8/10 almost dead
	HY-15004	10	normal		10	normal		10	normal		10	10 weak		10	10 weak		10	2/10 dead, 8/10 almost dead		10	2/10 dead, 8/10 almost dead
	HY-112852	16	normal		16	8/16 weak		16	8/16 weak		16	16 almost dead		16	16 almost dead		16	dead		16	dead
	HY-16322	20	normal		20	weak		20	weak		20	20 almost dead		20	20 almost dead		20	almost dead, vacuoles		20	almost dead, vacuoles
	HY-B2171A	16	normal		16	weak		16	weak		16	16 almost dead		16	16 almost dead		16	dead, vacuoles		16	dead, vacuoles
