# Supplementary material for: Highly accurate protein structure prediction-based virtual docking pipeline accelerating the identification of anti-schistosomal compounds
Source: PLoS Pathog. 2025 Oct 13;21(10):e1013274. doi: 10.1371/journal.ppat.1013274 (PMC12533970; doi:10.1371/journal.ppat.1013274)
Supplement: S8 Table — (XLSX) [file ppat.1013274.s023.xlsx]

## Sheet: adult S. japonicum
S8 Table. Phenotypes of adult S. japonicum under the treatment of effective compounds.
	DAY 1			DAY 2			DAY 3			DAY 4			DAY 5			DAY 6			DAY 7
	Pairing	Detachment phenotype		Pairing	Detachment phenotype		Pairing	Detachment phenotype		Pairing	Detachment phenotype		Pairing	Detachment phenotype		Pairing	Detachment phenotype		Pairing	Detachment phenotype
cpd		♂	♀		♂	♀		♂	♀		♂	♀		♂	♀		♂	♀		♂	♀
HY-112037	4/4	0/4	0/4	4/4	0/4	0/4	4/4	0/4	0/4	4/4	0/4	0/4	2/4	2/4	2/4	2/4	3/4	3/4	2/4	4/4, 2/4 wrinkled	4/4
HY-109656	4/4	0/4	0/4	4/4	0/4	0/4	4/4	0/4	0/4	4/4	0/4	0/4	4/4	0/4	0/4	4/4	0/4	0/4	4/4	4/4	4/4
HY-14751	4/4	0/4	0/4	4/4	0/4	0/4	2/4	3/4	3/4	0/4	4/4	4/4	0/4	4/4, weak	4/4, weak	0/4	4/4, 2/4 swelling	4/4, weak	0/4	4/4, 2/4 swelling, 2/4 dead	4/4, almost dead
HY-15004	5/5	0/5	0/5	5/5	0/5	0/5	5/5	0/5	0/5	5/5	0/5	0/5	5/5	0/5	0/5	1/5	4/5	4/5	0/5	5/5,5/5 wrinkled, 4/5 almost dead	5/5, weak
HY-15002	4/4	0/4	0/4	4/4	0/4	0/4	4/4	1/4	1/4	4/4	2/4	2/4	3/4	3/4	3/4	2/4	2/4	2/4	1/4	4/4 , wrinkled	4/4
HY-15196	4/4	0/4	0/4	0/4	4/4	4/4	0/4	4/4	4/4	0/4	4/4	4/4	0/4	4/4, almost dead	4/4, almost dead	0/4	4/4, almost dead	4/4, almost dead	0/4	dead	dead
HY-16786	4/4	0/4	0/4	4/4	0/4	0/4	4/4	0/4	0/4	4/4	0/4	0/4	4/4	0/4	0/4	0/4	3/4	3/4	0/4	4/4, 2/4 wrinkled	4/4
HY-112852	4/4	0/4	0/4	0/4	4/4, weak	4/4, weak	0/4	4/4, almost dead	4/4, almost dead	0/4	4/4, almost dead	4/4, almost dead	0/4	4/4, almost dead	4/4, almost dead	0/4	4/4, almost dead	4/4, almost dead	0/4	dead	dead
HY-N7199	4/4	0/4	0/4	4/4	0/4	0/4	4/4	0/4	0/4	2/4	2/4	2/4	3/4	1/4	1/4	4/4	1/4	1/4	4/4	4/4	4/4
HY-138407	4/4	0/4	0/4	3/4	3/4	3/4	2/4	3/4	3/4	2/4	4/4	4/4	2/4	4/4	4/4	0/4	4/4 almost dead	4/4 almost dead	0/4	4/4 almost dead	4/4 almost dead
HY-16322	4/4	0/4	0/4	4/4	0/4	0/4	4/4	0/4	0/4	4/4	1/4	1/4	4/4	2/4	3/4, 1/4 swelling	0/4	4/4 almost dead, swelling	4/4 almost dead, swelling	0/4	4/4 almost dead, swelling	4/4 almost dead, swelling
HY-B0119	4/4	0/4	0/4	4/4	0/4	0/4	4/4	0/4	0/4	4/4	0/4	0/4	4/4	0/4	0/4	4/4	0/4	0/4	2/4	3/4, 1/4 swelling	3/4, 1/4 swelling
HY-N0178	4/4	0/4	0/4	4/4	0/4	0/4	4/4	0/4	0/4	4/4	0/4	0/4	4/4	0/4	0/4	4/4	4/4	4/4	4/4	4/4	4/4
HY-11101	4/4	0/4	0/4	4/4	0/4	0/4	4/4	0/4	0/4	4/4	0/4	0/4	4/4	0/4	0/4	4/4	0/4	0/4	4/4	2/4, swelling	2/4, swelling
HY-112647	4/4	0/4	0/4	1/4	4/4, weak	4/4, weak	1/4	4/4, weak	4/4, weak	1/4	4/4, weak	4/4, weak	0/4	4/4, weak	4/4, weak	0/4	4/4, weak	4/4, weak	0/4	4/4, 3/4 almost dead	4/4, 3/4 almost dead
HY-112182	2/2	0/2	0/2	2/2	0/2	0/2	0/2	2/2, abnormal movement	2/2, abnormal movement	0/2	2/2, abnormal movement	2/2, abnormal movement	0/2	2/2, abnormal movement	2/2, abnormal movement	0/2	2/2, abnormal movement	2/2, abnormal movement	0/2	2/2, abnormal movement	2/2, abnormal movement
HY-12462	2/2	0/2	0/2	1/2	2/2, weak	2/2, weak	0/2	2/2 almost dead	2/2 almost dead	0/2	2/2 almost dead	2/2 almost dead	0/2	2/2 almost dead	2/2 almost dead	0/2	2/2, dead	2/2, dead	0/2	2/2, dead	2/2, dead
HY-12382	2/2	0/2	0/2	0/2	2/2, weak	2/2, weak	0/2	2/2 dead	2/2 dead	0/2	2/2 dead	2/2 dead	0/2	2/2 dead	2/2 dead	0/2	2/2, dead	2/2, dead	0/2	2/2, dead	2/2, dead
HY-B2171A	5/5	0/5	0/5	0/5	5/5, weak	5/5, weak	0/5	5/5 weak	5/5 weak	0/5	5/5 dead	5/5 dead	0/5	5/5 dead	5/5 dead	0/5	5/5 dead	5/5 dead	0/5	5/5 dead	5/5 dead
HY-18018	5/5	0/5	0/5	0/5	5/5, weak	5/5, weak	0/5	5/5 dead	5/5 dead	0/5	5/5 dead	5/5 dead	0/5	5/5 dead	5/5 dead	0/5	5/5 dead	5/5 dead	0/5	5/5 dead	5/5 dead
HY-12844	5/5	0/5	0/5	0/5	0/5	0/5	0/5	0/5	0/5	0/5	0/5	0/5	0/5	0/5	0/5	0/5	0/5	0/5	0/5	5/5, black	5/5, black
HY-138696	5/5	0/5	0/5	5/5	0/5	0/5	5/5	0/5	0/5	5/5	0/5	0/5	2/5	3/5	3/5	2/5	3/5	3/5	2/5	5/5, black	5/5, black
HY-18711A	5/5	0/5	0/5	5/5	0/5	0/5	5/5	0/5	0/5	5/5	0/5	0/5	5/5	0/5	0/5	5/5	3/5	3/5	5/5	5/5	5/5
