# Supplementary material for: Highly accurate protein structure prediction-based virtual docking pipeline accelerating the identification of anti-schistosomal compounds
Source: PLoS Pathog. 2025 Oct 13;21(10):e1013274. doi: 10.1371/journal.ppat.1013274 (PMC12533970; doi:10.1371/journal.ppat.1013274)
Supplement: S9 Table — (XLSX) [file ppat.1013274.s024.xlsx]

## Sheet: juvenile S. mansoni
S9 Table. Phenotypes of juvenile S. mansoni under the treatment of effective compounds.
	DAY 1		DAY 2		DAY 3		DAY 4		DAY 5		DAY 6		DAY 7
cpd	Number	Detachment phenotype	Number	Detachment phenotype	Number	Detachment phenotype	Number	Detachment phenotype	Number	Detachment phenotype	Number	Detachment phenotype	Number	Detachment phenotype
HY-112182	12	normal	12	9/12 weak	12	9/12 weak	12	10/12 weak	12	10/12 weak	12	12/12 blacken weak	12	12/12 blacken weak
HY-12462	16	normal	16	15/16 dead, 1/16 almost dead	16	15/16 dead, 1/16 almost dead	16	dead	16	dead	16	dead	16	dead
HY-12382	15	normal	15	dead	15	dead	15	dead	15	dead	15	dead	15	dead
HY-134673	13	normal	13	normal	13	normal	13	normal	13	normal	13	4/13 dead, 9/13 weak blacken	13	4/13 dead, 9/13 weak blacken
HY-100493	16	normal	16	13/16 dead, 3/16 almost dead	16	13/16 dead, 3/16 almost dead	16	dead	16	dead	16	dead	16	dead
HY-12529	12	normal	12	normal	12	normal	12	normal	12	normal	12	12/12 weak, 8/12 blacken	12	12/12 weak, 8/12 blacken
HY-112037	12	normal	12	normal	12	normal	12	normal	12	12/15, weak	12	12/12, weak, 3/12 blacken	12	12/12, weak, 3/12 blacken
HY-109656	10	normal	10	normal	10	normal	10	normal	10	normal	10	10/10, weak	10	10/10, weak
HY-14751	15	normal	15	normal	15	normal	15	11/15, weak	15	11/15, weak	15	13/15 dead, 2/15 weak	15	13/15 dead, 2/15 weak
HY-13237	15	normal	15	normal	15	normal	15	normal	15	normal	15	15/15, weak	15	15/15, weak
HY-15004	14	normal	14	normal	14	normal	14	normal	14	14/14 weak	14	14/14, blacken, 4/14 dead, 10/14 almost dead	14	14/14, blacken, 4/14 dead, 10/14 almost dead
HY-15002	16	normal	16	normal	16	normal	16	normal	16	16/16 weak	16	16/16, blacken, 8/16 dead, 8/16 almost dead	16	16/16, blacken, 8/16 dead, 8/16 almost dead
HY-15196	14	normal	14	5/14, dead	14	dead	14	dead	14	dead	14	dead	14	dead
HY-112852	14	normal	14	dead	14	dead	14	dead	14	dead	14	dead	14	dead
HY-12280	14	normal	14	normal	14	normal	14	normal	14	normal	14	14/14, weak	14	14/14, weak
HY-N7199	13	normal	13	normal	13	normal	13	normal	13	normal	13	13/13, weak, 5/13, blacken	13	13/13, weak, 5/13, blacken
HY-100825	15	normal	15	normal	15	normal	15	normal	15	normal	15	15/15 sick, 13/15 blacken	15	15/15 sick, 13/15 blacken
HY-19725	16	normal	16	normal	16	normal	16	normal	16	normal	16	16/16 weak, 7/16, blacken	16	16/16 weak, 7/16, blacken
HY-138407	13	normal	13	normal	13	normal	13	8/13, weak	13	13/13, weak	13	13/13, almost dead	13	11/13 dead, 2/13 almost dead
HY-16322	14	normal	14	normal	14	normal	14	normal	14	5/14, dead	14	14/14 blacken, weak	14	14/14 blacken, weak
HY-B0119	13	normal	13	normal	13	normal	13	normal	13	7/13, weak	13	7/13, dead, 6/13 almost dead, blacken	13	7/13, dead, 6/13 almost dead, blacken
HY-B0730	15	normal	15	normal	15	normal	15	normal	15	normal	15	15/15 sick, 7/15, blacken, 3/15 dead	15	15/15 sick, 7/15, blacken, 3/15 dead
HY-N0178	15	normal	15	normal	15	normal	15	normal	15	normal	15	15/15, weak	15	15/15, weak
HY-11101	12	normal	12	normal	12	normal	12	normal	12	12/12, weak	12	12/12, almost dead	12	12/12, almost dead
HY-B2171A	14	normal	14	14 almost dead	14	14 almost dead	14	14 almost dead	14	14 dead	14	14 dead	14	14 dead
HY-12844	13	normal	13	normal	13	normal	13	13 weak	13	13 weak	13	13 weak	13	13/13 blacken weak
HY-108689	11	normal	11	normal	11	normal	11	normal	11	normal	11	11/11weak, 4/11 blacken	11	11/11weak, 4/11 blacken
HY-18018	12	normal	12	12/12 weak	12	12 dead	12	12 dead	12	12 dead	12	12 dead	12	12 dead
HY-138696	13	normal	13	normal	13	13 weak	13	13 weak	13	13 weak	13	8/13 dead, 5/13 weak	13	9/13 dead, 4/13 almost dead
