# Supplementary material for: Highly accurate protein structure prediction-based virtual docking pipeline accelerating the identification of anti-schistosomal compounds
Source: PLoS Pathog. 2025 Oct 13;21(10):e1013274. doi: 10.1371/journal.ppat.1013274 (PMC12533970; doi:10.1371/journal.ppat.1013274)
Supplement: S10 Table — (XLSX) [file ppat.1013274.s025.xlsx]

## Sheet: juvenile S. japonicum
S10 Table. Phenotypes of juvenile S. japonicum under the treatment of effective compounds.
	DAY 1		DAY 2		DAY 3		DAY 4		DAY 5		DAY 6		DAY 7
cpd	Number	Detachment phenotype	Number	Detachment phenotype	Number	Detachment phenotype	Number	Detachment phenotype	Number	Detachment phenotype	Number	Detachment phenotype	Number	Detachment phenotype
HY-15004	13	normal	13	13/13, vacuoles	13	13/13, vacuoles	13	13/13, vacuoles	13	almost dead	13	dead	13	dead
HY-15002	12	normal	12	12/12, vacuoles	12	12/12, vacuoles	12	12/12, vacuoles	12	almost dead	12	dead	12	dead
HY-15196	13	normal	13	13/13, vacuoles, weak	13	13/13, dead	13	13/13, dead	13	dead	13	dead	13	dead
HY-16786	16	normal	16	8/16, vacuoles	16	9/16, vacuoles	16	9/16, vacuoles	16	16/16, vacuoles	16	16/16, vacuoles	16	16/16 vacuoles weak, 2/16 dead
HY-112852	11	normal	11	11/11, dead	11	11/11, dead	11	11/11, dead	11	dead	11	dead	11	dead
HY-N7199	12	normal	12	normal	12	normal	12	6/12, vacuoles	12	8/12, vacuoles	12	8/12, vacuoles	12	12/12 vacuoles, 5/12 dead
HY-19725	10	normal	10	normal	10	normal	10	normal	10	4/10, vacuoles	10	4/10, vacuoles	10	4/10 vacuoles, 10/10 weak
HY-112182	14	normal	14	normal	14	normal	14	6/14, abnormal	14	7/14, abnormal	14	10/14, abnormal	14	dead
HY-12462	13	normal	13	2/13 dead, 11/13 vacuoles weak	13	2/13 dead, 11/13 vacuoles	13	dead	13	dead	13	dead	13	dead
HY-12382	11	normal	11	11/11, vacuoles, weak	11	11/11 vacuoles	11	dead	11	dead	11	dead	11	dead
HY-134673	12	normal	12	normal	12	normal	12	2/12 dead, 10/12 vacuoles	12	4/12 dead, 8/12 vacuoles	12	4/12 dead, 8/12 vacuoles	12	5/12 dead, 12/12 blacken
HY-136328	13	normal	13	8/13, vacuoles, weak	13	13/13 vacuoles	13	dead	13	dead	13	dead	13	13/13 sick, 4/13 vacuoles, 10/13 dead
HY-100493	14	normal	14	14/14, dead	14	dead	14	dead	14	dead	14	dead	14	dead
HY-112037	13	normal	13	normal	13	normal	13	abnormal	13	abnormal	13	abnormal	13	13/13 weak blacken
HY-14842B	16	normal	16	3/16, abnormal	16	3/16, abnormal	16	6/16, abnormal	16	8/16, dead	16	8/16, dead	16	6/16 dead, 16/16 abnormal
HY-14751	14	normal	14	weak	14	8/14 vacuoles	14	dead	14	dead	14	dead	14	dead
HY-13237	10	normal	10	weak	10	weak	10	weak	10	weak	10	weak	10	10/10weak, 5/10 vacuoles
HY-12807	13	normal	13	9/13, vacuoles, abnormal	13	13/13, vacuoles, abnormal	13	13/13, vacuoles, abnormal	13	13/13, almost dead	13	13/13, almost dead	13	13/13 sick, 7/13 vacuoles, 9/13 dead
HY-138407	15	normal	15	weak	15	dead	15	dead	15	dead	15	dead	15	dead
HY-16322	11	normal	11	normal	11	normal	11	11/11, vacuoles	11	dead	11	dead	11	11/11 dead, 3/11 vacuoles
HY-B0730	13	normal	13	normal	13	normal	13	4/13, vacuoles	13	10/13, vacuoles	13	10/13, vacuoles	13	11/13 vacuoles, 13/13 weak
HY-11101	16	normal	16	normal	16	normal	16	6/16, vacuoles	16	6/16, vacuoles	16	16/16, vacuoles	16	16/16 vacuoles almost dead
HY-112647	16	normal	16	normal	16	normal	16	7/18, vacuoles	16	7/18, vacuoles	16	14/18, vacuoles	16	13/16 vacuoles, 3/18 dead
HY-B2171A	14	normal	14	weak	14	dead	14	dead	14	dead	14	dead	14	dead
HY-18018	14	normal	14	weak	14	dead	14	dead	14	dead	14	dead	14	dead
HY-12844	13	normal	13	normal	13	normal	13	weak	13	weak, black	13	weak, black	13	13/13 weak, black
HY-138696	14	normal	14	normal	14	normal	14	weak	14	weak	14	weak	14	14/14 weak, 9/14 blacken
HY-18711A	16	normal	16	normal	16	normal	16	weak	16	weak	16	weak	16	weak
HY-13624A	16	normal	16	normal	16	normal	16	weak	16	weak	16	weak	16	weak
