# Supplementary material for: Highly accurate protein structure prediction-based virtual docking pipeline accelerating the identification of anti-schistosomal compounds
Source: PLoS Pathog. 2025 Oct 13;21(10):e1013274. doi: 10.1371/journal.ppat.1013274 (PMC12533970; doi:10.1371/journal.ppat.1013274)
Supplement: S11 Table — (XLSX) [file ppat.1013274.s026.xlsx]

## Sheet: Sheet1
S11 Table. List of DEGs identified in the Smp_019690 RNAi group vs. control group.
gene	baseMean	log2FoldChange	lfcSE	stat	pvalue	padj	Smp_019690_1	Smp_019690_2	Smp_019690_3	NC_1	NC_2	NC_3	Gene.description
Smp_000020	5731.87	-0.60521	0.154624	-3.91407	9.07519e-05	0.000608788	5187.65	4521.76	3931.15	7012.54	6585.37	7152.72	Hyaluronidase, putative [Source:UniProtKB/TrEMBL;Acc:G4LUF3]
Smp_000030	23634.9	-0.800916	0.165059	-4.85229	1.22041e-06	1.30441e-05	18599.8	19523.5	13590.5	29799.2	30053.1	30243.6	26S proteasome non-ATPase regulatory subunit 2 [Source:UniProtKB/TrEMBL;Acc:A0A3Q0KB89]
Smp_000040	23744.2	-0.00401748	0.147359	-0.0272632	0.97825	0.989575	25833.6	24348.2	20952.6	21507.2	24583.8	25240	Kinesin light chain [Source:UniProtKB/TrEMBL;Acc:A0A3Q0KB93]
Smp_000050	2211.07	-0.197973	0.173877	-1.13858	0.254876	0.40799	2163.76	2184.39	1831.83	1981.34	2462.15	2642.97	Transient receptor potential cation channel,putative [Source:UniProtKB/TrEMBL;Acc:A0A3Q0KB94]
Smp_000070	4789.76	-0.598148	0.150651	-3.97041	7.17488e-05	0.000494844	3849.77	3815.49	3766.03	6619.53	5249.94	5437.78	1-acyl-sn-glycerol-3-phosphate acyltransferase [Source:UniProtKB/TrEMBL;Acc:A0A3Q0KB97]
Smp_000075	2.5755	1.57304	3.1098	0.505833	0.612974	0.74356	0	0	11.5878	0	3.86522	0	Transcription factor, putative [Source:UniProtKB/TrEMBL;Acc:A0A3Q0KB96]
Smp_000080	814.421	-0.162536	0.231129	-0.703227	0.481914	0.637532	686.996	909.916	707.82	1111.21	748.887	721.703	SNARE complex protein, putative [Source:UniProtKB/TrEMBL;Acc:A0A3Q0KB98]
Smp_000100	31246.8	-0.120004	0.23801	-0.504198	0.614122	0.744008	37742.2	29025.9	23077	21092.9	37923.6	38619.1	Filamin [Source:UniProtKB/TrEMBL;Acc:A0A3Q0KB95]
Smp_000110	4117.67	0.250755	0.157517	1.59193	0.111401	0.220497	4846	4339.98	4236.3	4326.8	3444.88	3512.05	Similar to elongation factor Tu GTP binding domain containing 1 isoform 6-related [Source:UniProtKB/TrEMBL;Acc:A0A3Q0KBA2]
Smp_000130	15964.2	0.150284	0.168438	0.892223	0.372273	0.534308	19400.7	16493.7	14491.5	12795.8	16373.1	16230.3	Hormone-sensitive lipase (S09 family) [Source:UniProtKB/TrEMBL;Acc:A0A3Q0KB99]
Smp_000150	10763.5	0.4359	0.140097	3.11141	0.00186198	0.00818177	12743.7	12962.3	11424.6	9990.83	8618.48	8840.86	PHD finger protein 10 [Source:UniProtKB/TrEMBL;Acc:G4LVT9]
Smp_000160	5581.16	0.82652	0.163299	5.06139	4.162e-07	4.95596e-06	7713.42	6836.29	6864.79	3313.53	4324.22	4434.72	Variable lymphocyte receptor, putative [Source:UniProtKB/TrEMBL;Acc:G4LVT7]
Smp_000180	2310.16	0.23361	0.174852	1.33605	0.181533	0.318281	2269.31	2991	2229.68	2250.04	2168.39	1952.53	Similar to potassium channel-interacting protein 4 isoform 4-related [Source:UniProtKB/TrEMBL;Acc:A0A3Q0KBA3]
Smp_000190	10955.2	0.636883	0.16715	3.81026	0.000138823	0.000881792	11394.7	13195.8	15412.7	9730.92	7659.9	8337.1	Oxidoreductase, short chain dehydrogenase/reductase family, putative [Source:UniProtKB/TrEMBL;Acc:A0A3Q0KBA7]
Smp_000200	7180.61	0.37696	0.180369	2.08994	0.036623	0.0935225	8455.97	8077.98	7808.23	4695.95	6941.94	7103.59	Smr domain-containing protein [Source:UniProtKB/TrEMBL;Acc:A0A3Q0KBA5]
Smp_000230	7630.29	0.202258	0.184875	1.09402	0.273944	0.431366	10366	7125.35	7001.91	6403.57	7198.01	7686.85	Zinc finger protein [Source:UniProtKB/TrEMBL;Acc:A0A3Q0KBA9]
Smp_000240	22321.6	-0.432184	0.199077	-2.17094	0.029936	0.0797707	18558.1	23317.1	15132.7	31763	22720.7	22438	Fusion; RNA binding protein, putative [Source:UniProtKB/TrEMBL;Acc:G4LVS7]
Smp_000250	4.64458	5.61955	2.09878	2.67753	0.00741681	0.025781	8.33283	7.94686	11.5878	0	0	0	Transposase [Source:UniProtKB/TrEMBL;Acc:G4LVS5]
Smp_000260	175083	0.603876	0.252707	2.38963	0.0168655	0.0505119	201448	197000	235154	75093.8	170076	171727	Saposin containing protein [Source:UniProtKB/TrEMBL;Acc:G4LVS4]
Smp_000270	13.6731	-2.60939	1.11913	-2.33162	0.0197208	0.0573054	3.70348	1.98672	5.79389	47.7129	6.76414	16.0775	Trematode Eggshell Synthesis domain containing protein [Source:UniProtKB/TrEMBL;Acc:A0A3Q0KBB2]
Smp_000280	47.4173	-5.58817	1.94128	-2.8786	0.00399443	0.0153889	0	0	5.79389	218.475	40.5848	19.6503	Trematode Eggshell Synthesis domain containing protein [Source:UniProtKB/TrEMBL;Acc:G4LVS2]
Smp_000300	4792.57	-0.366857	0.194013	-1.89089	0.0586393	0.134636	4313.63	4523.75	3720.64	6962.31	4467.23	4767.88	Similar to WD repeat domain 19-related [Source:UniProtKB/TrEMBL;Acc:A0A5K4E825]
Smp_000310	7892.69	-0.7054	0.1467	-4.80844	1.52111e-06	1.59725e-05	5420.97	6195.57	6384.86	10763	9513.27	9078.45	D2013.10 [Source:UniProtKB/TrEMBL;Acc:G4LVR4]
Smp_000320	8302.21	0.0761612	0.171318	0.444561	0.656637	0.776343	7280.12	8254.8	10030.2	6961.06	8715.11	8572.01	Ndr family, putative [Source:UniProtKB/TrEMBL;Acc:A0A3Q0KBB7]
Smp_000340	758.07	-0.724557	0.236381	-3.06521	0.00217515	0.00931818	701.809	528.466	484.755	792.285	1194.35	846.75	Ecdysone-induced protein E78; Nuclear hormone receptor superfamily protein-related [Source:UniProtKB/TrEMBL;Acc:A0A3Q0KBB9]
Smp_000370	1493.45	0.136085	0.207014	0.657368	0.510944	0.660022	1349.92	1626.13	1714.02	1815.6	1246.53	1208.5	Selenoprotein K [Source:UniProtKB/TrEMBL;Acc:A0A3Q0KBB4]
Smp_000390	13.047	-7.19882	1.71341	-4.20145	2.65213e-05	0.000202315	0	0	0	59.0133	6.76414	12.5048	Trematode Eggshell Synthesis domain containing protein [Source:UniProtKB/TrEMBL;Acc:G4LYJ9]
Smp_000420	82.3144	-5.98085	0.872601	-6.85405	7.17894e-12	1.81197e-10	3.70348	3.97343	0	357.847	79.237	49.1258	Pro-His-rich protein [Source:UniProtKB/TrEMBL;Acc:G4LYJ4]
Smp_000430	109.996	-7.05081	2.07692	-3.39484	0.000686683	0.00349033	0	4.96679	0	563.765	60.8772	30.3687	Eggshell protein [Source:UniProtKB/TrEMBL;Acc:A0A3Q0KBC2]
Smp_000470	4340.15	-0.942701	0.186653	-5.05054	4.40562e-07	5.22232e-06	2705.39	3112.19	3092.97	7223.48	5164.9	4741.98	ATP-dependent (S)-NAD(P)H-hydrate dehydratase [Source:UniProtKB/TrEMBL;Acc:G4LYI8]
Smp_000480	12198.9	0.017441	0.168704	0.103382	0.91766	0.956454	12631.6	11893.5	12294.6	9486.07	13256.7	13631.1	Eukaryotic translation initiation factor 3 subunit C [Source:UniProtKB/TrEMBL;Acc:G4LYI7]
Smp_000500	7.15324	3.39214	1.65488	2.04978	0.0403854	0.101212	16.6657	16.8871	5.79389	0	0	3.57279	GH97_N domain-containing protein [Source:UniProtKB/TrEMBL;Acc:A0A3Q0KBC1]
Smp_000510	3258.35	0.232788	0.14946	1.55753	0.119344	0.231936	3206.29	3404.24	3951.43	3031.02	2956.89	3000.25	mannose-1-phosphate guanylyltransferase [Source:UniProtKB/TrEMBL;Acc:A0A3Q0KBC3]
Smp_000560	0.837068	-3.22527	3.96205	-0.814041	0.415621	0.577561	0	0	0	5.02241	0	0	HTH psq-type domain-containing protein [Source:UniProtKB/TrEMBL;Acc:G4LYH7]
Smp_000580	877.978	-0.429979	0.192293	-2.23606	0.0253479	0.0696422	756.436	752.965	733.892	1187.8	984.665	852.11	Coiled-coil domain-containing protein 63 [Source:UniProtKB/TrEMBL;Acc:A0A3Q0KBC8]
Smp_000590	4937.61	-0.0376711	0.175111	-0.215127	0.829668	0.899834	4045.13	4769.11	5804.51	5587.43	4648.89	4770.56	28S ribosomal protein S26, mitochondrial [Source:UniProtKB/TrEMBL;Acc:G4LYH3]
Smp_000600	2805.81	-0.421139	0.140748	-2.99215	0.0027702	0.0113978	2512.81	2439.69	2245.13	3152.82	3243.89	3240.52	Notchless homolog 1 [Source:UniProtKB/TrEMBL;Acc:A0A3Q0KBC6]
Smp_000620	203.26	3.48011	0.360846	9.64431	5.1959e-22	4.142e-20	440.714	329.795	347.633	48.9685	20.2924	32.1551	BHLH domain-containing protein [Source:UniProtKB/TrEMBL;Acc:G4LYH0]
Smp_000630	669.966	-0.47277	0.200638	-2.35633	0.0184564	0.0541578	539.782	610.915	532.072	906.545	738.257	692.227	Isochorismatase family protein, putative [Source:UniProtKB/TrEMBL;Acc:G4LYG9]
Smp_000640	3328.64	-1.19036	0.172716	-6.89199	5.50157e-12	1.41854e-10	1755.45	2081.08	2248.03	5379	4103.9	4404.35	Adapter molecule crk, putative [Source:UniProtKB/TrEMBL;Acc:A0A3Q0KBD2]
Smp_000650	4572.2	-0.307414	0.132933	-2.31255	0.0207474	0.0595469	4301.59	3955.55	4003.57	4997.3	5086.63	5088.54	E3 ubiquitin-protein ligase sina [Source:UniProtKB/Swiss-Prot;Acc:Q86MW9]
Smp_000660	39620.3	0.346985	0.146858	2.36272	0.0181412	0.0534622	42790.9	42300.1	47996.5	31485.5	33618.7	39530.2	ornithine aminotransferase [Source:UniProtKB/TrEMBL;Acc:A0A3Q0KBD1]
Smp_000670	14629.8	0.34729	0.202329	1.71646	0.0860774	0.181879	18319.3	15299.7	15529.5	8919.8	14724.6	14986.1	CENTB5 protein [Source:UniProtKB/TrEMBL;Acc:A0A3Q0KBD4]
Smp_000680	2812.59	0.667794	0.149933	4.45395	8.43036e-06	7.40541e-05	3288.69	3366.49	3702.29	2032.82	2108.48	2376.8	Ornithine transporter 2 (Solute carrier family 25 member 2) [Source:UniProtKB/TrEMBL;Acc:G4LYG3]
Smp_000690	246.863	4.30814	0.359623	11.9796	4.54583e-33	8.11035e-31	481.452	584.094	343.771	31.3901	15.4609	25.0095	POU domain protein [Source:UniProtKB/TrEMBL;Acc:G4LYG2]
Smp_000700	9377.66	-0.371896	0.138976	-2.67598	0.00745116	0.0258628	8805.02	8350.16	7371.75	10337.4	11046.8	10354.8	SET and MYND domain-containing protein 4 [Source:UniProtKB/TrEMBL;Acc:A0A3Q0KBD6]
Smp_000710	4821.8	-1.00384	0.140491	-7.14521	8.98552e-13	2.61263e-11	3472.01	2997.95	3156.7	6094.69	6598.9	6610.55	Ubiquitin carboxyl-terminal hydrolase [Source:UniProtKB/TrEMBL;Acc:A0A3Q0KBD5]
Smp_000720	8704.3	-0.194505	0.170793	-1.13883	0.254772	0.407959	9295.73	7593.23	7467.35	7652.89	10436.1	9780.5	Serine/threonine kinase [Source:UniProtKB/TrEMBL;Acc:G4LYF9]
Smp_000740	22234.5	-0.261993	0.140521	-1.86444	0.0622606	0.141201	20039.5	22419.1	18205.4	23368	23952.8	25422.2	26S proteasome non-ATPase regulatory subunit 4 [Source:UniProtKB/Swiss-Prot;Acc:O17453]
Smp_000755	8071.07	-0.188817	0.281776	-0.670097	0.502796	0.653765	6734.78	6580.99	9316.57	4287.88	10398.4	11107.8	Family M13 non-peptidase homologue (M13 family) [Source:UniProtKB/TrEMBL;Acc:A0A3Q0KBE3]
Smp_000770	0						0	0	0	0	0	0	Ovule protein [Source:UniProtKB/TrEMBL;Acc:G4V668]
Smp_000790	5939.33	0.399019	0.166693	2.39374	0.0166775	0.0500587	7773.6	6690.26	5803.54	4488.78	5581.38	5298.44	Actin binding LIM protein family member 2-related [Source:UniProtKB/TrEMBL;Acc:A0A5K4E8J8]
Smp_000810	2147.2	0.171253	0.178475	0.959532	0.337291	0.49964	2112.84	2238.03	2471.09	2419.55	1914.25	1727.44	Similar to TatD DNAse domain containing 1; Tatd DNAse-related [Source:UniProtKB/TrEMBL;Acc:G4V664]
Smp_000820	40954.7	1.19442	0.19939	5.99038	2.0935e-09	3.7573e-08	40862.3	56765.4	73377.6	24520.7	26668.1	23533.9	Secreted protein [Source:UniProtKB/TrEMBL;Acc:G4V659]
Smp_000830	77.8494	0.267522	0.457953	0.584169	0.559107	0.70168	95.3646	65.5616	94.6335	43.9461	78.2707	89.3197	Homeobox protein smox-3 [Source:UniProtKB/TrEMBL;Acc:G4V658]
Smp_000850	6888.36	-0.706634	0.145514	-4.85613	1.197e-06	1.28513e-05	5116.36	5749.55	4836.93	8718.9	9081.34	7827.08	Putative DNAj domain [Source:UniProtKB/TrEMBL;Acc:A0A3Q0KBE4]
Smp_000870	1988.72	-0.274387	0.168695	-1.62652	0.103838	0.209428	1985.07	1885.39	1530.55	1996.41	2292.08	2242.82	FYVE, RhoGEF and PH domain-containing protein 4 [Source:UniProtKB/TrEMBL;Acc:A0A5K4E8F1]
Smp_000880	20642.2	0.153399	0.152606	1.00519	0.314804	0.476716	20465.4	23254.5	21494.3	22727.7	17618.6	18292.7	ATPase protein 9 [Source:UniProtKB/TrEMBL;Acc:A0A3Q0KBF1]
Smp_000900	1120.29	-0.779188	0.219003	-3.55789	0.000373846	0.00208769	650.887	1016.2	807.281	1632.28	1449.46	1165.62	Putative g-protein coupled receptor [Source:UniProtKB/TrEMBL;Acc:A0A3Q0KBF0]
Smp_000910	651.338	0.0320643	0.236297	0.135695	0.892062	0.941676	581.446	714.224	678.85	843.765	567.221	522.52	Similar to cancer susceptibility candidate 1 [Source:UniProtKB/TrEMBL;Acc:A0A3Q0KBE9]
Smp_000950	160.442	0.503174	0.312546	1.60992	0.107416	0.214876	183.322	206.618	174.782	114.26	160.407	123.261	Mab-21-like [Source:UniProtKB/TrEMBL;Acc:A0A3Q0KBF2]
Smp_000980	12331.8	0.0839468	0.169282	0.4959	0.619965	0.749095	10851.2	13613	13606	14170.7	10976.3	10773.7	Putative high mobility group B2 protein [Source:UniProtKB/TrEMBL;Acc:Q1JPR1]
Smp_000990	6365.97	-0.185167	0.192201	-0.9634	0.335347	0.497276	6485.72	5986.97	5402.8	4947.07	7691.79	7681.49	Exocyst complex component 1 [Source:UniProtKB/TrEMBL;Acc:A0A3Q0KBF5]
Smp_001000	2455.09	0.221705	0.200487	1.10583	0.2688	0.425319	2285.97	2271.81	3373.01	1973.81	2561.68	2264.25	Usp domain-containing protein [Source:UniProtKB/TrEMBL;Acc:G4V5S2]
Smp_001020	4869	-1.15292	0.491859	-2.344	0.0190779	0.0557421	3166.48	3611.85	2283.76	10951.4	4801.57	4398.99	Adenine DNA glycosylase [Source:UniProtKB/TrEMBL;Acc:A0A3Q0KBF4]
Smp_001030	3060.99	0.0583475	0.138549	0.421132	0.673659	0.78867	3186.84	3088.35	3093.93	2845.19	3154.02	2997.57	5'-amp-activated protein kinase gamma-2 non-catalytic subunit transcript variant 2 [Source:UniProtKB/TrEMBL;Acc:A0A3Q0KBF7]
Smp_001040	67570.9	0.0172465	0.18119	0.0951843	0.924168	0.960248	73980.7	67432.1	62513.1	50301.9	75317.7	75879.7	Kinesin heavy chain [Source:UniProtKB/TrEMBL;Acc:A0A3Q0KBF8]
Smp_001070	2516.16	0.330922	0.162826	2.03237	0.0421167	0.104584	2970.19	2550.94	2890.18	1961.25	2506.6	2217.81
Smp_001080	2540.04	-0.150099	0.17542	-0.855654	0.392189	0.554327	2090.61	2740.67	2391.91	3087.53	2478.57	2450.93	RIIa domain-containing protein [Source:UniProtKB/TrEMBL;Acc:G4V5R3]
Smp_001090	6297.68	-0.331684	0.130369	-2.54419	0.0109533	0.0354222	5828.35	5446.58	5455.91	6927.16	6899.42	7228.64	Nuclear pore complex protein [Source:UniProtKB/TrEMBL;Acc:A0A3Q0KBF9]
Smp_001095	2425.47	0.179382	0.155721	1.15194	0.249346	0.402097	2679.47	2597.63	2451.78	2067.98	2557.81	2198.16	UBA domain-containing protein [Source:UniProtKB/TrEMBL;Acc:A0A3Q0KBG1]
Smp_001100	7850.37	-0.18744	0.198536	-0.944109	0.345114	0.507668	7410.66	6789.6	7824.64	5863.66	9492.98	9720.66	Fibrillin-2-like [Source:UniProtKB/TrEMBL;Acc:A0A3Q0KBG5]
Smp_001120	1243.81	0.267739	0.212487	1.26002	0.207661	0.352333	1008.27	1496	1573.04	1014.53	1281.32	1089.7	39S ribosomal protein L50, mitochondrial [Source:UniProtKB/TrEMBL;Acc:A0A3Q0KBG4]
Smp_001160	677.379	-0.148225	0.203822	-0.727228	0.467086	0.625441	601.815	594.028	731.961	696.859	811.696	627.917	WD_REPEATS_REGION domain-containing protein [Source:UniProtKB/TrEMBL;Acc:A0A3Q0KBG7]
Smp_001170	12034	0.186102	0.157876	1.17879	0.238484	0.389638	13725.1	13549.4	11154.2	9802.49	11564.7	12408.3	Eukaryotic translation initiation factor 3 subunit A [Source:UniProtKB/TrEMBL;Acc:A0A3Q0KBG3]
Smp_001180	7487.74	-0.107473	0.193656	-0.55497	0.578916	0.718742	8690.22	6546.23	6391.62	6023.12	8298.63	8976.63	Helicase ARIP4 [Source:UniProtKB/TrEMBL;Acc:A0A3Q0KBG6]
Smp_001210	910.786	0.469702	0.198117	2.37083	0.017748	0.0524978	1139.75	925.809	1108.56	640.357	880.304	769.936	Putative myosin [Source:UniProtKB/TrEMBL;Acc:A0A3Q0KBG9]
Smp_001360	11456.6	0.597076	0.171972	3.47194	0.000516703	0.00274294	11367.8	13150.1	16865	8623.48	9047.52	9685.83	dTMP kinase [Source:UniProtKB/TrEMBL;Acc:C4PXA6]
Smp_001390	4473.71	-0.0976399	0.225544	-0.432909	0.665081	0.781935	4426.58	3944.62	4597.45	2920.53	5569.78	5383.3	NCK-associated protein 1 [Source:UniProtKB/TrEMBL;Acc:A0A3Q0KBH0]
Smp_001410	5233.16	-0.00143367	0.189683	-0.00755825	0.993969	0.997096	4067.35	5109.83	6515.22	4726.09	5672.21	5308.27	Glyoxalase domain-containing protein 4 [Source:UniProtKB/TrEMBL;Acc:A0A3Q0KBH1]
Smp_001420	1731.22	-0.346141	0.216804	-1.59656	0.110363	0.219078	1723.97	1460.24	1390.53	1356.05	2236.03	2220.49	Gh regulated tbc protein-1, putative [Source:UniProtKB/TrEMBL;Acc:A0A3Q0KBH2]
Smp_001500	9064.05	-0.0918135	0.165068	-0.556218	0.578062	0.718241	7330.11	9072.33	9923.96	10494.3	8756.66	8806.92	Putative eukaryotic translation initiation factor 4e [Source:UniProtKB/TrEMBL;Acc:G4VCF5]
Smp_001530	4866.39	-0.285564	0.20545	-1.38994	0.164547	0.296265	4768.23	4932.02	3459.92	4020.44	6230.74	5787.02	Exocyst complex component 8 [Source:UniProtKB/TrEMBL;Acc:G4VCF8]
Smp_001560	1284.04	-0.536611	0.16792	-3.19565	0.00139518	0.00643194	955.498	1024.15	1164.57	1479.1	1456.22	1624.72	E3 ubiquitin-protein ligase ZSWIM2 [Source:UniProtKB/TrEMBL;Acc:A0A3Q0KBH5]
Smp_001590	4259.43	0.602528	0.155652	3.87099	0.000108394	0.000709233	4628.42	4939.97	5839.27	3646.27	3343.42	3159.24	NADH dehydrogenase [ubiquinone] 1 alpha subcomplex assembly factor 3 [Source:UniProtKB/TrEMBL;Acc:G4VCG3]
Smp_001610	1622.58	0.117608	0.187119	0.628518	0.529665	0.677508	1442.51	1686.72	1936.12	1769.14	1332.53	1568.45	Radial spoke head protein 9 homolog [Source:UniProtKB/TrEMBL;Acc:G4VCG5]
Smp_001640	5643.94	0.0079469	0.18984	0.0418611	0.966609	0.98347	4758.05	5568.76	6650.41	6875.68	4778.38	5232.35	V-type proton ATPase subunit G [Source:UniProtKB/TrEMBL;Acc:G4VCG8]
Smp_001780	2312.01	0.146778	0.203901	0.719851	0.471616	0.629392	1866.55	2383.06	3039.86	1918.56	2204.14	2459.86	MFS_1_like domain-containing protein [Source:UniProtKB/TrEMBL;Acc:A0A5K4E8E8]
Smp_001830	21069.1	0.667382	0.1997	3.34192	0.000831997	0.00413019	21688.5	25965.4	29915.8	21146.9	13835.6	13862.4	Putative 60s ribosomal protein L24 [Source:UniProtKB/TrEMBL;Acc:G4VLF6]
Smp_001890	0.837068	-3.22527	3.96205	-0.814041	0.415621	0.577561	0	0	0	5.02241	0	0	Venom allergen-like (VAL) 18 protein [Source:UniProtKB/TrEMBL;Acc:G4VLG3]
Smp_001900	130.56	-0.0267204	0.403889	-0.0661578	0.947252	0.97215	124.067	101.322	163.194	86.6365	117.889	190.251	Septate junction protein [Source:UniProtKB/TrEMBL;Acc:A0A3Q0KBI3]
Smp_001940	5372.71	-0.180263	0.145273	-1.24086	0.214658	0.361008	4514.54	5108.84	5489.71	5416.67	5989.16	5717.35	DREV protein-like protein [Source:UniProtKB/TrEMBL;Acc:G4VPT4]
Smp_001950	5661.57	-0.552071	0.142123	-3.88446	0.000102558	0.000674736	4483.99	4972.75	4317.41	6654.69	7221.2	6319.37	Cytochrome b561 domain-containing protein [Source:UniProtKB/TrEMBL;Acc:A0A3Q0KBI4]
Smp_001960	3893.9	0.51171	0.139606	3.66539	0.000246959	0.00144933	4221.04	4704.54	4806.03	3304.74	3206.2	3120.83	Putative 50s ribosomal protein L1 [Source:UniProtKB/TrEMBL;Acc:G4VLH1]
Smp_001980	397.751	0.177409	0.309368	0.573457	0.566336	0.708086	455.528	378.469	433.576	205.919	474.456	438.56	Putative homeobox protein [Source:UniProtKB/TrEMBL;Acc:A0A3Q0KBI6]
Smp_002010	1380.87	0.321478	0.186506	1.72368	0.0847648	0.179628	1373.07	1421.49	1806.73	1393.72	1169.23	1120.96	Putative nep1 [Source:UniProtKB/TrEMBL;Acc:G4VLH6]
Smp_002060	11.9113	0.576266	1.07115	0.537987	0.590586	0.726723	7.40696	14.9004	20.2786	17.5784	7.73044	3.57279	Venom allergen-like (VAL) 10 protein; Venom allergen-like protein 10; Venom allergen-like protein 10 [Source:UniProtKB/TrEMBL;Acc:A3RK85]
Smp_002070	0						0	0	0	0	0	0	Venom allergen-like protein 4 [Source:UniProtKB/TrEMBL;Acc:Q1X6L4]
Smp_002080	11835.7	0.972491	0.136768	7.11052	1.15603e-12	3.25253e-11	14482.5	17210.9	15348	7926.62	7803.88	8242.42	S-adenosylmethionine synthase [Source:UniProtKB/TrEMBL;Acc:A0A3Q0KBJ2]
Smp_002100	15248.7	-2.12739	0.177312	-11.998	3.63907e-33	6.6945e-31	4459.92	5768.43	6811.68	27242.8	24030.1	23179.3	Vesicle transport protein [Source:UniProtKB/TrEMBL;Acc:A0A3Q0KBJ1]
Smp_002160	2547.53	0.586636	0.156141	3.75709	0.000171897	0.00106088	3199.81	3257.22	2719.26	1872.1	2082.39	2154.39	DNA methyltransferase 1-associated protein 1 [Source:UniProtKB/TrEMBL;Acc:G4VLL1]
Smp_002180	16673.3	0.259098	0.153454	1.68844	0.091327	0.189905	16016.6	18239	20242.9	16982	14220.1	14339.4	Transcription factor BTF3 [Source:UniProtKB/TrEMBL;Acc:G4VLL3]
Smp_002230	5686.04	0.49974	0.152995	3.26638	0.00108933	0.00520764	6779.22	7455.15	5748.5	4954.61	4513.61	4665.17	ESF1-like protein [Source:UniProtKB/TrEMBL;Acc:G4VLL8]
Smp_002280	13614.4	-0.129213	0.165613	-0.780209	0.435268	0.596266	14440.8	13154	11421.7	11824	15454.1	15391.6	Kinesin-like protein [Source:UniProtKB/TrEMBL;Acc:A0A3Q0KBJ6]
Smp_002380	7761.67	0.0138336	0.157286	0.0879521	0.929915	0.963245	6752.37	7578.33	9066.46	7338.99	8183.64	7650.23	Ubiquitin-like domain-containing protein [Source:UniProtKB/TrEMBL;Acc:G4LVL0]
Smp_002410	22953.4	0.552427	0.156439	3.53126	0.000413579	0.00227897	23115.3	26649.8	32120.3	18432.2	18868.1	18534.7	14-3-3 epsilon 2 [Source:UniProtKB/TrEMBL;Acc:Q95W36]
Smp_002510	3322.18	-0.484198	0.138284	-3.50147	0.000462701	0.00249223	2783.17	2845.97	2680.64	3850.93	3692.25	4080.12	Pyruvate dehydrogenase E1 component subunit beta [Source:UniProtKB/TrEMBL;Acc:A0A3Q0KBK2]
Smp_002550	6297.03	0.11661	0.176333	0.661309	0.508414	0.658563	5401.53	6666.42	7585.16	6940.97	5819.09	5369.01	RNA-binding protein 8A [Source:UniProtKB/TrEMBL;Acc:G4VF55]
Smp_002600	18134.6	-0.705661	0.163655	-4.31188	1.61872e-05	0.000131785	12325.2	14244.7	14787	26272.2	19047.8	22130.7	Lysosomal Pro-Xaa carboxypeptidase (S28 family) [Source:UniProtKB/TrEMBL;Acc:A0A3Q0KBJ8]
Smp_002630	0						0	0	0	0	0	0	Venom allergen-like protein 2 [Source:UniProtKB/TrEMBL;Acc:Q1X6L5]
Smp_002640	3182.43	-0.0480539	0.204208	-0.235318	0.813962	0.888347	3427.57	2987.03	2975.16	2281.43	3814.01	3609.41	Hox protein Smox1 [Source:UniProtKB/TrEMBL;Acc:A0A3Q0KBK7]
Smp_002740	6311.97	0.416806	0.130234	3.20045	0.00137214	0.00634157	7006.06	7083.63	7562.95	5350.12	5344.63	5524.42	DIF_7 [Source:UniProtKB/TrEMBL;Acc:B8Y6H5]
Smp_002820	4204.57	-0.0568631	0.191214	-0.297379	0.766177	0.855721	4486.77	4397.59	3479.23	5375.23	3730.9	3757.68	Zinc finger CCCH domain-containing protein 6 [Source:UniProtKB/TrEMBL;Acc:A0A3Q0KBK3]
Smp_002840	9634.58	-1.2959	0.177304	-7.30892	2.69293e-13	8.39107e-12	5833.91	6160.8	4734.57	16545.1	12014.1	12519	Protein SERAC1 [Source:UniProtKB/TrEMBL;Acc:A0A3Q0KBK4]
Smp_002860	0.662238	2.80616	3.97084	0.706693	0.479758	0.63591	0	3.97343	0	0	0	0	DUF3074 domain-containing protein [Source:UniProtKB/TrEMBL;Acc:G4VLJ2]
Smp_002870	2790.79	0.0791641	0.152627	0.518675	0.603987	0.736495	2955.38	3114.18	2532.89	2596.59	2819.68	2726.04	Transmembrane protein 115 [Source:UniProtKB/TrEMBL;Acc:G4VLJ1]
Smp_002880	25321.4	0.196708	0.15958	1.23266	0.217703	0.364145	28704.7	29315	23116.6	20465.1	24697.8	25629.4	ATP synthase subunit alpha [Source:UniProtKB/TrEMBL;Acc:G4VLJ0]
Smp_002920	5709.21	-0.775795	0.161169	-4.81356	1.48264e-06	1.56028e-05	4203.45	3794.63	4631.25	8323.39	6495.5	6807.05	TLC domain-containing protein [Source:UniProtKB/TrEMBL;Acc:G4VLI4]
Smp_002950	660.256	0.270902	0.221174	1.22483	0.220638	0.368144	655.516	670.516	839.148	709.415	601.042	485.899	Putative 13 kDa deflagellation-inducible protein [Source:UniProtKB/TrEMBL;Acc:A0A3Q0KBK9]
Smp_003000	3288.56	-0.108511	0.14222	-0.762985	0.445473	0.605544	3183.14	2942.33	3369.14	3488.06	3254.52	3494.19	Putative cell division protein kinase 9-B [Source:UniProtKB/TrEMBL;Acc:G4VJ86]
Smp_003130	4130	-0.0984073	0.183816	-0.535357	0.592403	0.728303	3563.67	4130.38	4272.02	5338.82	3753.13	3721.95	Putative udp-glucose pyrophosphatase [Source:UniProtKB/TrEMBL;Acc:A0A3Q0KBL5]
Smp_003140	7324.43	-0.417422	0.156296	-2.67071	0.00756903	0.0262148	7092.16	6395.24	5329.41	7823.66	8718.01	8588.09	Sorting nexin [Source:UniProtKB/TrEMBL;Acc:A0A5K4E8I5]
Smp_003190	377.312	-0.041638	0.276062	-0.150828	0.880111	0.933179	324.054	337.742	452.889	500.985	350.769	297.435	26S proteasome subunit P28-related [Source:UniProtKB/TrEMBL;Acc:A0A3Q0KBL3]
Smp_003230	4197.07	-2.5527	0.208044	-12.27	1.31248e-34	2.79004e-32	880.502	1173.16	1613.6	7146.89	7488.87	6879.4	Sh3 domain grb2-like protein B1 (Endophilin B1) [Source:UniProtKB/TrEMBL;Acc:G4V6X1]
Smp_003250	1662.13	-0.306992	0.232659	-1.3195	0.187004	0.325902	1448.99	1714.54	1293	2536.32	1491.01	1488.96	COX assembly mitochondrial protein [Source:UniProtKB/TrEMBL;Acc:A0A3Q0KBL8]
Smp_003270	3122.01	-0.0518308	0.171298	-0.302576	0.762213	0.852388	3097.04	3264.17	2838.04	2579.01	3498.02	3455.78	Tubulin-specific chaperone cofactor E-like protein [Source:UniProtKB/TrEMBL;Acc:A0A3Q0KBM0]
Smp_003280	191.696	1.35312	0.311584	4.3427	1.40742e-05	0.000116667	288.871	260.26	277.141	124.305	76.3381	123.261	Lim homeobox protein [Source:UniProtKB/TrEMBL;Acc:A0A3Q0KBL9]
Smp_003300	6.94133	6.19872	1.87217	3.31099	0.00092967	0.00455362	7.40696	15.8937	18.3473	0	0	0	Putative serpin [Source:UniProtKB/TrEMBL;Acc:G4V6W4]
Smp_003330	1418.83	0.558429	0.213582	2.61459	0.00893347	0.0299851	1408.25	1585.4	2075.18	1410.04	1042.64	991.448	Putative 13 kDa deflagellation-inducible protein [Source:UniProtKB/TrEMBL;Acc:G4V6W1]
Smp_003340	5921.32	-0.13162	0.203586	-0.646506	0.517952	0.666172	6602.38	5243.93	5109.24	4476.22	6678.14	7418	ER membrane protein complex subunit 1 [Source:UniProtKB/TrEMBL;Acc:A0A3Q0KBM3]
Smp_003410	23504.6	0.0859968	0.1902	0.452139	0.651169	0.773799	23745.8	25873	22994	29903.4	18619.7	19891.5	Putative 60s ribosomal protein L23a [Source:UniProtKB/TrEMBL;Acc:G4V6P4]
Smp_003440	7012.72	0.262971	0.171247	1.53562	0.12463	0.239979	7211.6	7208.8	8531.5	5130.39	7087.85	6906.2	Putative spfh domain / Band 7 family protein [Source:UniProtKB/TrEMBL;Acc:G4V6P0]
Smp_003600	277.685	-0.289107	0.357388	-0.808944	0.418547	0.580055	134.251	325.821	289.694	339.013	358.499	218.833	DUF3421 domain-containing protein [Source:UniProtKB/TrEMBL;Acc:G4V6M4]
Smp_003610	7871.59	0.422384	0.174892	2.41511	0.0157306	0.0477561	7777.31	9684.24	9584.05	8125	5901.23	6157.7	DUF3421 domain-containing protein [Source:UniProtKB/TrEMBL;Acc:G4V6M3]
Smp_003620	7176.49	-0.600844	0.154894	-3.87906	0.00010486	0.000688463	5620.96	5535.98	5954.18	7248.59	9410.85	9288.35	Putative septin [Source:UniProtKB/TrEMBL;Acc:A0A3Q0KBM8]
Smp_003630	6851.81	-0.0725408	0.138338	-0.524375	0.600018	0.733329	6562.57	7125.35	6350.1	7557.47	6652.05	6863.32	Putative splicing factor 3a [Source:UniProtKB/TrEMBL;Acc:A0A3Q0KBM9]
Smp_003660	23111.5	-0.266566	0.170171	-1.56645	0.117242	0.228513	20041.4	23255.5	19649	30737.1	21689.7	23296.4	RNA helicase [Source:UniProtKB/TrEMBL;Acc:G4V6L7]
Smp_003670	3578.26	0.104476	0.150385	0.694725	0.487227	0.641118	4071.05	3718.14	3333.42	3661.34	3246.79	3438.81	PIG-H domain-containing protein [Source:UniProtKB/TrEMBL;Acc:G4V6L6]
Smp_003700	4906.85	0.10818	0.211542	0.511389	0.609078	0.74043	4305.3	5203.21	5762.02	6320.7	3913.54	3936.32	30S ribosomal protein S18 [Source:UniProtKB/TrEMBL;Acc:G4V6L4]
Smp_003710	24028.1	-0.42889	0.141999	-3.02037	0.00252468	0.0105509	20435.8	22727	18284.5	29011.9	27289.4	26419.9	Putative tropomodulin [Source:UniProtKB/TrEMBL;Acc:G4VJX4]
Smp_003770	41564.2	0.236088	0.136266	1.73255	0.0831763	0.176854	40480	45124.3	49268.3	38854.6	37271.4	38386.9	Putative histone h1/h5 [Source:UniProtKB/TrEMBL;Acc:G4V6K8]
Smp_003860	2365.11	-0.383898	0.172854	-2.22094	0.0263549	0.0717242	1723.04	1991.68	2442.12	2737.21	2608.06	2688.52
Smp_003900	1087.59	-0.10719	0.267384	-0.400883	0.688506	0.79756	1250.85	974.484	917.365	671.747	1443.66	1267.45	Putative t-box transcription factor tbx20 [Source:UniProtKB/TrEMBL;Acc:A0A3Q0KBN8]
Smp_003930	1160.25	-0.258234	0.165474	-1.56057	0.118626	0.230833	970.312	1092.69	1107.6	1205.38	1235.9	1349.62	Intraflagellar transport protein 56 [Source:UniProtKB/TrEMBL;Acc:G4V6C8]
Smp_003940	1167.01	-0.502063	0.217703	-2.30618	0.0211007	0.0602896	968.46	1196	732.926	1588.34	1265.86	1250.48	Methyltransf_11 domain-containing protein [Source:UniProtKB/TrEMBL;Acc:A0A3Q0KBN9]
Smp_003970	10402.4	0.447517	0.187661	2.3847	0.0170929	0.0509696	10307.7	12970.3	12729.2	11090.7	7294.64	8021.8	Putative elongation factor-1 beta,delta [Source:UniProtKB/TrEMBL;Acc:A0A3Q0KBP0]
Smp_003980	7319.54	-0.500283	0.170418	-2.93562	0.00332882	0.013246	6154.26	7148.2	4887.14	7975.58	8898.7	8853.37	Family C2 unassigned peptidase (C02 family) [Source:UniProtKB/TrEMBL;Acc:A0A3Q0KBN6]
Smp_003990	44487.4	0.201131	0.147929	1.35965	0.173942	0.308706	41276.2	48569.2	52905.9	38364.9	43369.7	42438.5	Triosephosphate isomerase [Source:UniProtKB/TrEMBL;Acc:G4V6B9]
Smp_004000	830.604	0.399871	0.259824	1.53901	0.123802	0.238528	750.881	1030.11	1052.56	1003.23	554.659	592.189	Probable RNA-binding protein EIF1AD [Source:UniProtKB/TrEMBL;Acc:G4V6B8]
Smp_004060	460.064	0.572793	0.228924	2.50211	0.0123455	0.0390017	604.593	563.234	481.858	440.716	319.847	350.133	Putative cell division cycle 20 (Cdc20) (Fizzy) [Source:UniProtKB/TrEMBL;Acc:A0A3Q0KBP2]
Smp_004070	786.913	-0.173729	0.188175	-0.923231	0.355887	0.518965	681.44	793.693	744.514	725.738	890.933	885.158	Carbonic anhydrase [Source:UniProtKB/TrEMBL;Acc:A0A3Q0KBP5]
Smp_004080	2777.26	0.108069	0.158771	0.68066	0.496087	0.648301	2705.39	2784.38	3153.8	2655.6	2973.32	2391.09	Putative mitochondrial 2-oxoglutarate/malate carrier protein [Source:UniProtKB/TrEMBL;Acc:G4V6B1]
Smp_004160	621.578	0.250231	0.259068	0.965887	0.334101	0.496351	582.372	584.094	858.461	747.083	471.557	485.899
Smp_004170	3456.56	0.0420953	0.168966	0.249135	0.803257	0.881288	3210.92	4015.15	3293.82	3913.71	3243.89	3061.88	protein disulfide-isomerase [Source:UniProtKB/TrEMBL;Acc:G4VCI6]
Smp_004190	8517.6	0.0974654	0.18021	0.540843	0.588616	0.725232	8280.06	8464.4	9672.89	6280.52	9230.15	9177.6	Putative cationic amino acid transporter [Source:UniProtKB/TrEMBL;Acc:G4VCI8]
Smp_004200	8717.06	0.0922527	0.139771	0.660029	0.509235	0.659002	8658.74	8329.3	9999.28	8199.08	8542.14	8573.8	DUF862 domain-containing protein [Source:UniProtKB/TrEMBL;Acc:A0A3Q0KBP8]
Smp_004220	18338.1	1.04572	0.171486	6.09796	1.07429e-09	2.00717e-08	25489.2	26010.1	22626.1	9354.24	13288.6	13260.4	Putative amidase [Source:UniProtKB/TrEMBL;Acc:A0A3Q0KBP6]
Smp_004260	2962.13	-0.317142	0.178517	-1.77654	0.0756447	0.164234	2296.16	2949.28	2667.12	3913.71	3005.21	2941.3	E2F-associated phosphoprotein [Source:UniProtKB/TrEMBL;Acc:A0A3Q0KBQ3]
Smp_004310	39836.4	0.604844	0.15453	3.9141	9.07412e-05	0.000608788	43465.9	46790.1	53943	36009.4	29091.6	29718.4	V-type proton ATPase proteolipid subunit [Source:UniProtKB/TrEMBL;Acc:G4LXI9]
Smp_004350	13584.1	0.124382	0.167317	0.743389	0.457246	0.616509	11979.8	13385.5	17142.2	13897	12188	12912.1	Ubiquitin-conjugating enzyme E2 l, putative [Source:UniProtKB/TrEMBL;Acc:G4LXI7]
Smp_004360	6158.93	-0.581722	0.188512	-3.08586	0.00202965	0.00878534	4140.49	4713.48	5946.46	8862.04	6852.07	6439.06	Coiled-coil domain-containing protein 124 [Source:UniProtKB/TrEMBL;Acc:G4LXI6]
Smp_004420	764.999	-4.55313	0.315332	-14.4391	2.93479e-47	1.07978e-44	99.0681	38.7409	49.248	1903.49	1207.88	1291.56
Smp_004440	961.784	0.334582	0.236564	1.41434	0.157261	0.28649	918.463	924.816	1376.05	665.469	1032.01	853.896	NXPE family member 3-like [Source:UniProtKB/TrEMBL;Acc:A0A3Q0KBR3]
Smp_004470	10796.3	-0.234665	0.145112	-1.61713	0.10585	0.212543	9355.92	10218.7	10184.7	13210.2	10989.8	10818.4	Peroxiredoxin, Prx3 [Source:UniProtKB/TrEMBL;Acc:G4LXH7]
Smp_004480	15486.1	0.289259	0.131365	2.20194	0.0276697	0.0747496	17369.3	17956.9	15773.9	13982.4	13494.5	14339.4	Red protein (Ik factor) (Cytokine ik), putative [Source:UniProtKB/TrEMBL;Acc:G4LXH6]
Smp_004550	7391.03	-0.339286	0.185577	-1.82827	0.0675087	0.150409	5961.68	7235.62	6379.07	10471.7	7045.33	7252.76	NADH dehydrogenase [ubiquinone] 1 alpha subcomplex subunit 13 [Source:UniProtKB/TrEMBL;Acc:G4LXG8]
Smp_004590	1735.53	-0.0389603	0.205819	-0.189294	0.849862	0.912228	1645.27	2017.51	1474.54	1403.76	2150.03	1722.08	ARID domain-containing protein [Source:UniProtKB/TrEMBL;Acc:A0A3Q0KBR6]
Smp_004600	16478.9	0.36335	0.155397	2.33821	0.0193766	0.0564251	19082.2	20876.4	15671.5	13421.1	15395.2	14426.9	T-complex protein 1 subunit delta [Source:UniProtKB/TrEMBL;Acc:G4VHD9]
Smp_004630	891.753	-1.09494	0.17158	-6.38151	1.75346e-10	3.63066e-09	595.334	526.48	584.217	1200.36	1267.79	1176.34	Putative sugar transporter [Source:UniProtKB/TrEMBL;Acc:A0A5K4E8R7]
Smp_004640	1723.65	-0.00645718	0.18911	-0.034145	0.972761	0.987105	1800.82	1982.74	1375.08	1938.65	1635.95	1608.65	Putative dna-directed RNA polymerase I [Source:UniProtKB/TrEMBL;Acc:G4VD46]
Smp_004680	19992.2	0.444125	0.134112	3.3116	0.000927654	0.00454607	21230.2	22984.3	24921.4	17333.6	16237.8	17245.8	Interferon-related developmental regulator-related [Source:UniProtKB/TrEMBL;Acc:G4VD50]
Smp_004690	4102.89	-0.118081	0.16965	-0.696025	0.486413	0.640913	3207.21	4139.32	4458.39	4511.38	4387.03	3913.99	ZZ-type domain-containing protein [Source:UniProtKB/TrEMBL;Acc:A0A5K4E8S2]
Smp_004710	7138.21	0.5108	0.166406	3.0696	0.00214347	0.00921549	7056.98	8163.41	9946.17	5861.15	6312.87	5488.69	Neuropeptide-Like Protein [Source:UniProtKB/TrEMBL;Acc:G4VD53]
Smp_004730	1226.03	0.220458	0.230497	0.956445	0.338847	0.501146	1547.13	1161.24	1251.48	783.496	1301.61	1311.21	Voltage-dependent calcium channel [Source:UniProtKB/TrEMBL;Acc:A0A3Q0KBR4]
Smp_004780	37129.1	0.0283544	0.14134	0.200611	0.841003	0.906993	34071.1	42123.3	36287.1	38290.8	36961.2	35041	peptidylprolyl isomerase [Source:UniProtKB/TrEMBL;Acc:G4VD59]
Smp_004810	19023.8	-0.041219	0.133083	-0.309724	0.756771	0.847988	19138.7	19818.5	17299.6	18353.1	19488.4	20044.2	Serine/threonine-protein phosphatase [Source:UniProtKB/TrEMBL;Acc:Q3ZFF5]
Smp_004820	10337.7	0.598338	0.176073	3.39825	0.000678186	0.00346001	10460.5	12540.1	14351.5	9717.1	7335.22	7621.65	Signal peptidase complex subunit 1 [Source:UniProtKB/TrEMBL;Acc:A0A3Q0KBS6]
Smp_004910	18231.1	0.271259	0.130466	2.07916	0.0376025	0.0955646	19952.5	18951.3	20916.9	15615.9	16649.4	17300.3	Ras-related protein Rab-14 [Source:UniProtKB/TrEMBL;Acc:C4PY91]
Smp_004940	9450.49	0.334619	0.214943	1.55679	0.119521	0.232103	9126.3	10314	12182.6	11323	6374.72	7382.27	60S ribosomal protein L35 [Source:UniProtKB/TrEMBL;Acc:G4V5M1]
Smp_004990	20259.9	0.223208	0.146321	1.52547	0.127143	0.243779	21460.7	24837.9	19173.9	18316.7	18552.1	19218	Putative chaperonin containing t-complex protein 1, zeta subunit, tcpz [Source:UniProtKB/TrEMBL;Acc:G4V5L4]
Smp_005000	4815.04	-0.579014	0.144847	-3.99741	6.40383e-05	0.000447146	3570.15	4272.43	3741.88	6089.67	5539.83	5676.27	DUF1681 domain-containing protein [Source:UniProtKB/TrEMBL;Acc:G4V5L5]
Smp_005010	3653.2	-0.426338	0.138634	-3.07528	0.00210304	0.00905384	2912.79	3182.72	3256.16	4336.85	4165.74	4064.94	Chitobiosyldiphosphodolichol alpha-mannosyltransferase [Source:UniProtKB/TrEMBL;Acc:G4VQX4]
Smp_005020	8569.83	0.216363	0.141512	1.52893	0.126281	0.242522	9212.41	9992.18	8430.1	7385.45	8012.6	8386.22	E3 ubiquitin-protein ligase CBL [Source:UniProtKB/TrEMBL;Acc:G4VQX3]
Smp_005070	4045.15	-0.632171	0.175344	-3.60531	0.000311778	0.00178271	2756.31	2854.91	3907.01	5057.57	5104.99	4590.14	Putative chaperone protein DNAj [Source:UniProtKB/TrEMBL;Acc:G4V5M3]
Smp_005080	2784.94	0.211235	0.208021	1.01545	0.309893	0.471818	2918.34	3447.94	2597.59	3341.16	2045.67	2358.93	Putative nucleolar protein nol1/nop2 [Source:UniProtKB/TrEMBL;Acc:A0A3Q0KBT4]
Smp_005140	130.536	0.0117716	0.40094	0.02936	0.976577	0.989247	136.103	158.937	97.5304	188.34	112.091	90.2129	Ig-like domain-containing protein [Source:UniProtKB/TrEMBL;Acc:A0A3Q0KBT1]
Smp_005160	10022.5	0.0370669	0.159137	0.232924	0.81582	0.889517	11502.1	10495.8	8455.21	10540.8	9314.22	9826.95	Muscleblind-like protein [Source:UniProtKB/TrEMBL;Acc:A0A3Q0KBT3]
Smp_005180	12059.5	0.494966	0.131054	3.77682	0.000158841	0.000991821	13406.6	14934.1	13984.5	9546.34	10150.1	10335.2	Tr-type G domain-containing protein [Source:UniProtKB/TrEMBL;Acc:G4V5Z8]
Smp_005190	11826.4	-0.518832	0.152132	-3.41041	0.00064865	0.00333243	10436.4	10349.8	8381.82	12679.1	14864.7	14246.5	non-specific serine/threonine protein kinase [Source:UniProtKB/TrEMBL;Acc:A0A3Q0KBU0]
Smp_005210	9770.87	0.104772	0.134259	0.780376	0.43517	0.596223	10209.6	10369.7	9798.43	8641.05	9644.69	9961.82	Histone deacetylase [Source:UniProtKB/TrEMBL;Acc:G4V604]
Smp_005230	20271.4	0.572049	0.138601	4.12731	3.67033e-05	0.000269872	22459.8	24222	26034.8	15074.8	17522	16315.1	EF hand containing protein [Source:UniProtKB/TrEMBL;Acc:G4V611]
Smp_005260	7796.92	-0.626086	0.181525	-3.44904	0.000562579	0.00296019	6248.7	7129.33	5014.61	11184.9	8478.36	8725.64	RNA and export factor binding protein, putative [Source:UniProtKB/TrEMBL;Acc:G4LZ20]
Smp_005280	2512.63	0.896226	0.145748	6.14915	7.78969e-10	1.49032e-08	3090.55	3404.24	3311.21	1869.59	1662.04	1738.16	Ubiquitin-specific peptidase 10 (C19 family) [Source:UniProtKB/TrEMBL;Acc:A0A3Q0KBU5]
Smp_005290	8637.51	-0.0488873	0.143405	-0.340904	0.733176	0.829516	7522.69	8827.97	9122.47	9283.92	8475.46	8592.55	Cytochrome C1, putative [Source:UniProtKB/TrEMBL;Acc:G4LZ24]
Smp_005320	2248.41	0.335581	0.206733	1.62326	0.104533	0.210475	2218.38	2159.56	3147.05	2415.78	1737.42	1812.3	Deltameth_res domain-containing protein [Source:UniProtKB/TrEMBL;Acc:A0A3Q0KBU2]
Smp_005330	2262.82	0.125701	0.192681	0.652381	0.514156	0.662859	2452.63	2617.5	2012.41	2648.06	2033.11	1813.19	Methionine--tRNA ligase, mitochondrial [Source:UniProtKB/TrEMBL;Acc:A0A5K4E9F3]
Smp_005390	4115.17	-0.393134	0.149919	-2.6223	0.00873381	0.0294389	3459.05	3656.55	3557.45	5173.08	4102.93	4741.98	2-hydroxyacyl-CoA lyase 2 [Source:UniProtKB/TrEMBL;Acc:A0A3Q0KBV0]
Smp_005470	1560.7	0.208469	0.23782	0.876582	0.380714	0.543325	1427.69	1534.74	2055.86	1956.23	1280.35	1109.35	Dynein light chain [Source:UniProtKB/TrEMBL;Acc:A0A3Q0KBV3]
Smp_005500	3349.8	-0.0422635	0.190824	-0.221479	0.824719	0.896041	3450.72	3333.71	3119.04	2595.33	4212.12	3387.9	Polypeptide N-acetylgalactosaminyltransferase [Source:UniProtKB/TrEMBL;Acc:A0A3Q0KBU6]
Smp_005520	10306.5	-0.984315	0.230178	-4.27633	1.9e-05	0.00015021	7097.72	7746.2	5917.49	19566	10288.3	11223	Zinc finger protein, putative [Source:UniProtKB/TrEMBL;Acc:A0A3Q0KBU4]
Smp_005640	1008.18	-0.100993	0.181796	-0.555526	0.578535	0.718362	1074.01	1000.31	844.942	950.491	1073.57	1105.78	Poly(A) polymerase cid (Pap) (Caffein-induced death protein), putative [Source:UniProtKB/TrEMBL;Acc:G4LZE6]
Smp_005670	18990.8	0.372816	0.137265	2.71603	0.00660695	0.0233908	19796	23019.1	21477	17790.6	15710.2	16151.7	Rab11, putative [Source:UniProtKB/TrEMBL;Acc:G4LZE2]
Smp_005720	19356.7	-0.116808	0.151356	-0.771743	0.440267	0.600712	19329.4	19324.8	17067.8	17216.8	22023.1	21178.6	Putative aquaporin-3 [Source:UniProtKB/TrEMBL;Acc:G4V740]
Smp_005780	2390.5	-0.406894	0.150426	-2.70495	0.00683152	0.0239994	2077.65	2238.03	1851.15	2734.7	2763.63	2677.8	Putative sjcwl01.CXW [Source:UniProtKB/TrEMBL;Acc:G4V735]
Smp_005790	3762.5	-0.0431879	0.584083	-0.0739413	0.941057	0.96912	4642.31	3185.7	3290.93	1356.05	5190.99	4909.01	Putative gtp-binding protein (Q) alpha-11 subunit, gna11 [Source:UniProtKB/TrEMBL;Acc:G4V734]
Smp_005880	7122.59	0.394608	0.224576	1.75713	0.0788962	0.169829	7718.98	8233.94	8320.98	3818.29	7394.17	7249.18	phosphoenolpyruvate carboxykinase (GTP) [Source:UniProtKB/TrEMBL;Acc:G4V721]
Smp_005900	17409.3	0.442048	0.184178	2.40011	0.0163899	0.0494282	17469.3	18571.8	24127.7	11844.1	16459.1	15983.8	Putative bcl2-associated athanogene [Source:UniProtKB/TrEMBL;Acc:A0A3Q0KBW1]
Smp_005910	4732.32	0.339351	0.160568	2.11344	0.0345634	0.0894813	5487.63	5038.31	5332.31	4587.97	3459.37	4488.31	TYR_PHOSPHATASE_2 domain-containing protein [Source:UniProtKB/TrEMBL;Acc:A0A3Q0KBW3]
Smp_005960	848.946	0.610871	0.1821	3.35459	0.000794831	0.00396835	957.35	1115.54	1005.24	691.837	602.008	721.703
Smp_006000	4207.83	-0.373418	0.136807	-2.72952	0.0063427	0.0226228	3510.9	3670.46	3818.17	4501.33	4775.48	4970.64	Eukaryotic translation initiation factor 3 subunit I [Source:UniProtKB/TrEMBL;Acc:A0A3Q0KBV4]
Smp_006060	15053.3	0.346241	0.135787	2.54987	0.0107762	0.0349679	16796.2	18033.4	15724.6	12332.5	13617.2	13816	DUF4773 domain-containing protein [Source:UniProtKB/TrEMBL;Acc:G4V6V0]
Smp_006190	6130.34	-0.539539	0.153735	-3.50955	0.000448874	0.00242595	4542.32	5306.52	5144	6301.87	7687.92	7799.39	Nudix hydrolase domain-containing protein [Source:UniProtKB/TrEMBL;Acc:A0A3Q0KBW7]
Smp_006195	226.639	-1.02857	0.348598	-2.95059	0.00317171	0.0127374	226.838	114.236	106.221	264.932	295.689	351.92
Smp_006250	5186	0.0756319	0.163099	0.463717	0.642851	0.767065	5912.61	5429.69	4624.49	4385.82	5317.58	5445.82	Putative sex comb on midleg homolog [Source:UniProtKB/TrEMBL;Acc:A0A3Q0KBW6]
Smp_006320	11027.5	0.195093	0.156662	1.24531	0.213018	0.359389	11155.8	13737.1	10422.2	11127.1	9842.78	9879.65	Gap associated protein-related [Source:UniProtKB/TrEMBL;Acc:G4VQQ6]
Smp_006340	8404.56	0.57054	0.132999	4.28981	1.78824e-05	0.000143332	9788.3	10593.2	9753.04	7175.77	6511.93	6605.19	ER membrane protein complex subunit 4 [Source:UniProtKB/TrEMBL;Acc:G4VR33]
Smp_006350	11887.7	-0.697463	0.182627	-3.81906	0.000133959	0.000853603	11361.4	8698.83	7145.79	15795.5	14152.5	14172.4	Proteasome-associated protein ECM29 homolog [Source:UniProtKB/TrEMBL;Acc:A0A3Q0KBX2]
Smp_006390	16682.7	0.0772665	0.207451	0.372457	0.709552	0.813556	13259.4	16510.6	21617	20146.1	13987.3	14576.1	Cysteine protease inhibitor [Source:UniProtKB/TrEMBL;Acc:Q7YW72]
Smp_006440	7635.15	0.247762	0.140619	1.76195	0.0780784	0.168301	8656.88	8674.99	7535.91	6711.19	7481.13	6750.78	Heterogeneous nuclear ribonucleoprotein l (Hnrnp l), putative [Source:UniProtKB/TrEMBL;Acc:A0A3Q0KBW8]
Smp_006550	8998.63	0.0554461	0.168239	0.329567	0.741728	0.836915	8532.82	9742.85	9237.38	10696.5	7537.18	8245.1	Putative glutaredoxin, grx [Source:UniProtKB/TrEMBL;Acc:G4V9X6]
Smp_006560	3489.3	0.221762	0.163572	1.35574	0.175181	0.310157	3165.55	3885.02	4219.88	3450.39	3011.97	3203	Rhodanese domain-containing protein [Source:UniProtKB/TrEMBL;Acc:G4V9X4]
Smp_006590	1691.12	0.243886	0.151989	1.60463	0.108575	0.216561	1727.67	1874.47	1898.46	1634.79	1539.32	1471.99	HIT-type domain-containing protein [Source:UniProtKB/TrEMBL;Acc:A0A5K4E8Z5]
Smp_006630	3725.41	-0.185576	0.167793	-1.10598	0.268735	0.425319	3828.47	3754.89	2875.7	3629.95	3985.04	4278.41	Non-specific serine/threonine protein kinase [Source:UniProtKB/TrEMBL;Acc:A0A3Q0KBX5]
Smp_006680	3685.6	-0.438904	0.184104	-2.384	0.0171255	0.0510034	2824.83	2982.06	3579.66	5204.47	3755.06	3767.5
Smp_006690	2761.93	-0.0243427	0.141735	-0.171748	0.863636	0.921252	2597.99	2939.35	2678.71	2776.14	2804.22	2775.16	DNAj-related [Source:UniProtKB/TrEMBL;Acc:G4V9V8]
Smp_006700	4232.66	-0.185622	0.157939	-1.17528	0.239883	0.390938	4216.41	4330.05	3335.35	4742.41	4352.24	4419.54	C2H2-type domain-containing protein [Source:UniProtKB/TrEMBL;Acc:A0A3Q0KBY2]
Smp_006710	3592.89	-0.596764	0.209111	-2.85382	0.00431974	0.0163654	2498.92	3180.73	2899.84	5743.12	3433.28	3801.45	Endonuclease III homolog [Source:UniProtKB/TrEMBL;Acc:G4V9V5]
Smp_006720	3597.45	-0.412109	0.210285	-1.95976	0.0500238	0.119542	2310.97	3591.98	3357.56	5080.17	3721.24	3522.77	Putative synaptobrevin [Source:UniProtKB/TrEMBL;Acc:G4V9V4]
Smp_006730	10422.3	-0.737726	0.182618	-4.03972	5.3515e-05	0.00038118	6082.97	7712.43	9647.78	11969.7	13496.4	13624.8	Fasting-inducible integral membrane protein tm6p1-related [Source:UniProtKB/TrEMBL;Acc:A0A3Q0KBX9]
Smp_006750	4235.49	-0.627615	0.180608	-3.47501	0.000510839	0.00271633	2620.21	3311.85	4053.79	4910.66	5276.03	5240.39	Fasting-inducible integral membrane protein tm6p1-related [Source:UniProtKB/TrEMBL;Acc:C4PYV8]
Smp_006760	1287.24	-2.38644	0.159201	-14.9901	8.51638e-51	3.70308e-48	414.79	394.363	430.679	2229.95	2128.77	2124.92	Fasting-inducible integral membrane protein tm6p1-related [Source:UniProtKB/TrEMBL;Acc:C4PYV9]
Smp_006780	5863.42	0.194462	0.156976	1.2388	0.21542	0.361845	5453.37	6095.24	7224.97	5774.51	5156.2	5476.19	N-acetyltransferase domain-containing protein [Source:UniProtKB/TrEMBL;Acc:G4V884]
Smp_006810	9997.65	0.30264	0.140023	2.16136	0.0306675	0.0813323	10623.4	12307.7	10196.3	9060.42	8680.32	9117.75	Putative lim-only [Source:UniProtKB/TrEMBL;Acc:G4V886]
Smp_006830	5925.36	-0.0904607	0.158717	-0.56995	0.568712	0.710344	5045.99	5855.84	6316.3	6855.59	5501.18	5977.27	SWIB domain-containing protein [Source:UniProtKB/TrEMBL;Acc:G4V889]
Smp_006840	3607.95	0.411148	0.144293	2.84939	0.00438035	0.0165491	4041.42	3865.15	4448.74	3243.22	2897.95	3151.2	Transmembrane protein 42 [Source:UniProtKB/TrEMBL;Acc:G4V891]
Smp_006850	3198.33	0.396272	0.187844	2.10958	0.0348942	0.0900481	3096.11	3657.54	4149.39	3323.58	2654.44	2308.91	DNA-directed RNA polymerases I, II, and III subunit RPABC3 [Source:UniProtKB/TrEMBL;Acc:G4V892]
Smp_006860	41409.6	0.270737	0.147487	1.83567	0.0664063	0.14856	40515.1	42846.5	52489.7	36703.8	38407.7	37494.6	PDZ domain-containing protein [Source:UniProtKB/TrEMBL;Acc:G4V896]
Smp_006920	5742.73	0.0184006	0.148628	0.123803	0.901471	0.946769	6306.1	5817.1	5215.46	5254.69	6168.89	5694.13	Tyrosine-protein kinase [Source:UniProtKB/TrEMBL;Acc:A0A3Q0KBZ0]
Smp_006930	12481.7	0.450672	0.129055	3.4921	0.000479248	0.00256834	14173.2	14050	15022.6	10869.7	10784	9990.41	Hexosyltransferase [Source:UniProtKB/TrEMBL;Acc:A0A3Q0KBZ6]
Smp_007000	201.386	0.630336	0.305123	2.06584	0.0388434	0.0979272	234.245	244.366	254.931	194.618	114.024	166.135	DNA replication complex GINS protein PSF1 [Source:UniProtKB/TrEMBL;Acc:G4VDF5]
Smp_007070	814.828	-0.0326559	0.178436	-0.183012	0.854789	0.915667	799.952	734.091	882.602	832.464	849.382	790.479	Putative g-protein coupled receptor [Source:UniProtKB/TrEMBL;Acc:A0A3Q0KBZ4]
Smp_007170	14068	0.624576	0.12416	5.03042	4.89408e-07	5.76561e-06	16934.2	17097.7	17168.2	10737.9	11155	11315	Calcium-binding protein 39-like [Source:UniProtKB/TrEMBL;Acc:G4VB16]
Smp_007180	5198.08	-0.0136586	0.142021	-0.096173	0.923383	0.960022	5616.33	5152.55	4751.95	4957.12	5469.29	5241.28	Sr-related ctd associated factor [Source:UniProtKB/TrEMBL;Acc:A0A3Q0KC01]
Smp_007190	3186.38	-0.806616	0.152107	-5.30295	1.13949e-07	1.49731e-06	2050.8	2334.39	2569.59	3908.69	4201.5	4053.33	Putative rna lariat debranching enzyme [Source:UniProtKB/TrEMBL;Acc:G4VB14]
Smp_007210	5823.34	0.217886	0.211988	1.02782	0.304034	0.465342	6651.45	5355.19	6781.74	3681.43	6119.61	6350.63	Putative rab6 gtpase activating protein, gapcena (Rabgap1 protein) [Source:UniProtKB/TrEMBL;Acc:A0A5K4E925]
Smp_007260	41729.1	-0.375274	0.175354	-2.14009	0.0323477	0.084917	38486.6	38661.5	31850	36872	51326.3	53178.3	Calcium-transporting ATPase [Source:UniProtKB/TrEMBL;Acc:Q27779]
Smp_007270	14823.9	0.397236	0.156898	2.5318	0.0113477	0.0363538	14766.7	15815.2	19974.4	12281	13255.8	12850.4	Putative alpha-actinin [Source:UniProtKB/TrEMBL;Acc:G4VB07]
Smp_007290	1368.01	-0.087964	0.18462	-0.47646	0.633747	0.759776	1294.37	1124.48	1559.52	1535.6	1301.61	1392.49	Carbohydrate deacetylase [Source:UniProtKB/TrEMBL;Acc:A0A5K4E9L7]
Smp_007300	25344.3	0.238551	0.147696	1.61515	0.106279	0.213227	25619.7	29044.8	27638.8	26622.5	21754.4	21385.8	CHCH domain-containing protein [Source:UniProtKB/TrEMBL;Acc:G4VB03]
Smp_007330	2216.82	-0.292744	0.1546	-1.89356	0.0582834	0.134024	1786	2100.95	2091.59	2371.83	2343.29	2607.24	Zds_C domain-containing protein [Source:UniProtKB/TrEMBL;Acc:A0A3Q0KC04]
Smp_007380	10328.4	0.255533	0.166858	1.53144	0.125661	0.241525	10052.2	11334.2	12334.2	11238.9	8454.2	8556.82	STING ER exit protein [Source:UniProtKB/TrEMBL;Acc:A0A3Q0KC02]
Smp_007450	5208.66	1.09611	0.24503	4.47338	7.69941e-06	6.81337e-05	6207.03	7312.11	7770.57	4910.66	2321.07	2730.5	Rhodanese domain-containing protein [Source:UniProtKB/TrEMBL;Acc:G4VPN9]
Smp_007500	13650.6	0.0417442	0.133455	0.312796	0.754436	0.845767	12638.1	14367.9	14538.8	13129.8	13411.4	13817.8	Trans-golgi protein gmx33-related [Source:UniProtKB/TrEMBL;Acc:G4VF21]
Smp_007510	5200.1	-0.366908	0.183803	-1.9962	0.0459116	0.111583	4808.97	5005.53	3811.41	7144.38	5248	5182.33	Protein kinase [Source:UniProtKB/TrEMBL;Acc:A0A3Q0KC07]
Smp_007540	1957.98	0.263974	0.160208	1.64769	0.0994153	0.20286	2081.36	2315.52	2013.38	1757.84	1615.66	1964.14	3'-5' exoribonuclease csl4-related [Source:UniProtKB/TrEMBL;Acc:G4M024]
Smp_007550	6186.93	-0.38348	0.180863	-2.12028	0.0339823	0.0882875	5710.77	5606.51	4792.51	5498.28	7184.48	8329.06	Leukotriene A4 hydrolase (M01 family) [Source:UniProtKB/TrEMBL;Acc:G4M023]
Smp_007570	151.797	-4.15914	0.552519	-7.52759	5.16835e-14	1.74701e-12	7.40696	10.9269	29.9351	449.506	287.959	125.048	IRS-type PTB domain-containing protein [Source:UniProtKB/TrEMBL;Acc:A0A3Q0KC15]
Smp_007630	14514.4	0.272535	0.14433	1.88828	0.058989	0.135159	14167.7	16418.2	17057.2	14213.4	12239.2	12990.7	Putative polyadenylate binding protein [Source:UniProtKB/TrEMBL;Acc:G4VPZ4]
Smp_007650	16750.4	-0.318041	0.177019	-1.79665	0.0723911	0.158792	16721.2	16399.3	11614.8	16412	19136.7	20218.4	Glycogen debranching enzyme [Source:UniProtKB/TrEMBL;Acc:A0A3Q0KC14]
Smp_007660	5513.04	-0.407691	0.138524	-2.94311	0.00324936	0.0129893	4680.27	4636	4900.66	6785.27	5796.86	6279.17	Transcription elongation factor [Source:UniProtKB/TrEMBL;Acc:G4VPZ1]
Smp_007670	836.114	0.166782	0.172179	0.968652	0.332719	0.495376	890.687	938.723	823.697	793.541	800.101	769.936	Putative ank repeat-containing [Source:UniProtKB/TrEMBL;Acc:G4VPZ0]
Smp_007690	262.432	0.524559	0.24685	2.12501	0.0335859	0.0876386	290.723	334.762	303.213	223.497	223.217	199.183	Tyrosine 3-monooxygenase [Source:UniProtKB/TrEMBL;Acc:A0A3Q0KC16]
Smp_007710	7525.66	-0.100226	0.163611	-0.612584	0.540152	0.686931	8714.29	6886.95	6191.73	7690.56	7628.98	8041.45	RICTOR_N domain-containing protein [Source:UniProtKB/TrEMBL;Acc:A0A3Q0KC18]
Smp_007730	15732.3	0.134892	0.158949	0.848653	0.396075	0.558416	15330.6	16877.1	17192.4	17845.9	13447.1	13700.7	ER lumen protein-retaining receptor [Source:UniProtKB/TrEMBL;Acc:A0A3Q0KC19]
Smp_007760	3660.08	-0.872714	0.149634	-5.83233	5.46597e-09	9.07769e-08	2669.28	2506.24	2582.14	4153.53	4957.15	5092.11	alanine transaminase [Source:UniProtKB/TrEMBL;Acc:G4VPX8]
Smp_007890	2744.22	0.396061	0.170298	2.3257	0.0200348	0.0580414	2717.43	3003.91	3633.73	2582.77	2147.13	2380.37	DNA-directed RNA polymerase III subunit RPC9 [Source:UniProtKB/TrEMBL;Acc:G4V5P7]
Smp_007900	25377.8	0.755339	0.203922	3.70405	0.000212185	0.00127258	28315.9	33288.4	34014	25545.2	15307.2	15796.2	60S ribosomal protein L23 [Source:UniProtKB/TrEMBL;Acc:G4V5P5]
Smp_007960	6667.95	0.70366	0.150435	4.67749	2.90409e-06	2.84346e-05	8419.86	8104.8	8261.11	5803.39	4955.21	4463.3	Putative 4-hydroxyphenylpyruvate dioxygenase [Source:UniProtKB/TrEMBL;Acc:A0A5K4E9E0]
Smp_007970	2563.72	-0.667471	0.175816	-3.79643	0.000146797	0.000924463	1861.92	2047.31	2032.69	3827.08	2768.46	2844.83	Ribosome maturation protein SBDS [Source:UniProtKB/TrEMBL;Acc:G4VJ59]
Smp_008070	40509.5	-0.230544	0.186606	-1.23546	0.216661	0.363164	31205.5	39623	41009.1	54926.3	38085	38208.3	Thioredoxin; Thioredoxin; Thioredoxin, Trx1 [Source:UniProtKB/TrEMBL;Acc:Q8T9N5]
Smp_008120	3560.09	0.135791	0.149736	0.906869	0.364476	0.526992	3627.56	3636.68	3919.56	3007.17	3469.04	3700.51	Mediator of RNA polymerase II transcription subunit 6 [Source:UniProtKB/TrEMBL;Acc:G4V7I9]
Smp_008140	1840.21	-0.233864	0.173702	-1.34635	0.17819	0.314206	1629.53	1689.7	1753.62	2374.34	1804.09	1789.97	RRM domain-containing protein [Source:UniProtKB/TrEMBL;Acc:A0A3Q0KC25]
Smp_008220	1521.23	-0.0680692	0.165171	-0.412114	0.680256	0.793067	1443.43	1475.14	1536.35	1770.4	1488.11	1413.93	Palmitoyltransferase [Source:UniProtKB/TrEMBL;Acc:G4V7H9]
Smp_008230	17119.5	0.388198	0.137718	2.8188	0.00482041	0.0179634	17956.3	19025.8	21244.2	15672.4	14112.9	14705.6	Putative rab-18 [Source:UniProtKB/TrEMBL;Acc:G4V7H8]
Smp_008260	8997.56	-0.0846146	0.153656	-0.550677	0.581855	0.721005	9941.99	7838.58	8421.41	8368.59	9731.66	9683.15	Putative glycogen synthase kinase 3-related (Gsk3) [Source:UniProtKB/TrEMBL;Acc:G4V7H6]
Smp_008290	4960.66	-0.684947	0.181569	-3.77237	0.000161707	0.0010084	4731.2	3493.64	3189.53	5512.09	6310.94	6526.59	TPR_REGION domain-containing protein [Source:UniProtKB/TrEMBL;Acc:A0A3Q0KC37]
Smp_008310	12795.4	0.0923088	0.129267	0.714096	0.475168	0.632124	12392.8	13757	13464	12518.4	12022.8	12617.3	Succinate dehydrogenase cytochrome b560 subunit, mitochondrial [Source:UniProtKB/TrEMBL;Acc:G4V7H1]
Smp_008320	15535.8	0.193061	0.148743	1.29796	0.194303	0.335384	16853.6	17701.6	15164.5	16447.1	13600.7	13447.1	Putative pap-inositol-1,4-phosphatase [Source:UniProtKB/TrEMBL;Acc:G4V7H0]
Smp_008360	11783.9	1.14725	0.183604	6.24852	4.14348e-10	8.16671e-09	12197.4	17013.2	19501.3	6900.79	7761.36	7329.57	Adenosine kinase [Source:UniProtKB/TrEMBL;Acc:A0A3Q0KC34]
Smp_008400	544.219	0.000571286	0.221346	0.00258097	0.997941	0.999257	484.23	490.719	658.572	489.685	539.198	602.908	Adenosine kinase [Source:UniProtKB/TrEMBL;Acc:A0A3Q0KC36]
Smp_008430	8986.95	-0.211579	0.150706	-1.40393	0.160341	0.29045	7490.29	8781.28	8714.97	10813.2	8781.78	9340.16	SHSP domain-containing protein [Source:UniProtKB/TrEMBL;Acc:G4V5H1]
Smp_008440	3135.6	0.0854633	0.216072	0.395532	0.69245	0.800542	2667.43	3321.79	3694.57	4046.81	2582.93	2500.06	DNA-directed RNA polymerases I, II, and III subunit RPABC5 [Source:UniProtKB/TrEMBL;Acc:G4V5H2]
Smp_008450	81.272	-0.636512	0.48757	-1.30548	0.19173	0.332303	74.9955	60.5948	55.0419	119.282	129.485	48.2326	Putative leucine-rich repeat-containing protein [Source:UniProtKB/TrEMBL;Acc:G4V5H3]
Smp_008470	8207.28	-0.0660961	0.13715	-0.481925	0.629859	0.756654	7376.41	8015.4	8666.69	8101.14	8368.2	8715.81	Putative erythroblast macrophage protein emp [Source:UniProtKB/TrEMBL;Acc:A0A3Q0KC39]
Smp_008490	16676.2	-0.300696	0.18758	-1.60303	0.108928	0.216957	14551.9	14110.6	16172.7	13485.2	19977.4	21759.2	Glycogenin-related [Source:UniProtKB/TrEMBL;Acc:A0A3Q0KC44]
Smp_008500	9115.83	0.558427	0.144455	3.86576	0.000110744	0.00072214	11159.5	11750.4	9666.13	6855.59	7584.53	7678.81	Putative transcription factor IWS1 [Source:UniProtKB/TrEMBL;Acc:A0A3Q0KC45]
Smp_008545	43410.3	0.252039	0.162877	1.54742	0.121762	0.235543	47549	55607.2	38422.1	38319.7	39305.4	41258.5	Heat shock protein HSP60, putative [Source:UniProtKB/TrEMBL;Acc:A0A3Q0KC41]
Smp_008580	6403.94	-0.133666	0.144656	-0.924029	0.355471	0.518518	5460.78	6151.86	6710.28	6450.03	7035.67	6615.01	Sugar transporter, putative [Source:UniProtKB/TrEMBL;Acc:G4LWI0]
Smp_008610	11106.3	-0.00931014	0.183639	-0.0506982	0.959566	0.978759	8732.81	11612.4	12865.3	12967.9	9842.78	10616.5	Deoxyribonuclease II-related [Source:UniProtKB/TrEMBL;Acc:A0A3Q0KC43]
Smp_008620	4126.25	-0.0716581	0.132963	-0.538931	0.589934	0.726295	4080.31	3994.29	3996.82	4248.96	4061.38	4375.77	Rhomboid-like protein [Source:UniProtKB/TrEMBL;Acc:A0A3Q0KC48]
Smp_008660	37505.4	0.149704	0.161191	0.928733	0.353027	0.515604	32542.5	39728.3	46078.8	33326.2	36154.3	37202.5	Putative gelsolin [Source:UniProtKB/TrEMBL;Acc:G4VIJ1]
Smp_008710	6401.7	0.418853	0.180075	2.326	0.0200187	0.0580125	7616.21	5930.34	8428.17	4624.38	5801.7	6009.43	LRRCT domain-containing protein [Source:UniProtKB/TrEMBL;Acc:A0A3Q0KC46]
Smp_008770	4985.58	0.347732	0.178885	1.94388	0.0519096	0.122852	4619.17	5433.67	6696.77	4969.67	4179.27	4014.92	Putative mitochondrial 28S ribosomal protein S32 (S32mt) (MRP-S32) [Source:UniProtKB/TrEMBL;Acc:G4VII4]
Smp_008830	8118.15	0.12518	0.159665	0.784016	0.43303	0.594058	8842.98	9174.65	7393.96	6870.65	7659.9	8766.73	Putative helicase [Source:UniProtKB/TrEMBL;Acc:A0A3Q0KC53]
Smp_008850	531.565	0.324752	0.223954	1.45008	0.147036	0.272006	563.855	541.38	667.262	548.698	484.119	384.075	Putative peptide (FMRFamide/somatostatin)-like receptor [Source:UniProtKB/TrEMBL;Acc:G4VIE4]
Smp_008900	28985.3	-0.0826556	0.139359	-0.593112	0.553107	0.697839	30070.4	29165	25230.4	29371	28301.1	31773.7	Putative eukaryotic translation initiation factor 4 gamma [Source:UniProtKB/TrEMBL;Acc:A0A3Q0KC52]
Smp_009020	653.434	0.610999	0.225322	2.71167	0.00669455	0.023631	849.949	752.965	767.69	381.703	602.008	566.287	Putative rac guanyl-nucleotide exchange factor [Source:UniProtKB/TrEMBL;Acc:G4VIG1]
Smp_009030	5361.81	0.642402	0.176417	3.64139	0.000271167	0.00157021	6965.32	7189.92	5454.94	3476.76	4487.52	4596.39	Ribonucleoside-diphosphate reductase [Source:UniProtKB/TrEMBL;Acc:G4VIG3]
Smp_009070	6778.79	-0.560056	0.156788	-3.57206	0.000354179	0.00198831	6039.45	5793.26	4605.17	7906.53	8615.58	7712.75	Putative zinc finger protein [Source:UniProtKB/TrEMBL;Acc:A0A3Q0KC57]
Smp_009150	2817.88	0.0376157	0.160522	0.234333	0.814726	0.888737	2676.69	2917.49	2968.4	3213.09	2517.23	2614.39	beta-ketoacyl-[acyl-carrier-protein] synthase I [Source:UniProtKB/TrEMBL;Acc:A0A3Q0KC61]
Smp_009230	3369.7	1.50935	0.163621	9.22467	2.84425e-20	1.91606e-18	4781.19	5234.99	4945.08	1859.55	1943.24	1454.12	Energy transducer TonB [Source:UniProtKB/TrEMBL;Acc:A0A3Q0KC59]
Smp_009250	12389	-0.130788	0.151598	-0.862726	0.388288	0.550602	12337.2	12051.4	11096.3	11016.7	14258.8	13573.9	Brain-enriched guanylate kinase-associated protein [Source:UniProtKB/TrEMBL;Acc:A0A3Q0KC55]
Smp_009310	123895	0.607692	0.167242	3.6336	0.00027949	0.00161255	148344	168220	132262	117172	87439	89932.4	HABP4_PAI-RBP1 domain-containing protein [Source:UniProtKB/TrEMBL;Acc:G4VL28]
Smp_009320	8428.35	0.0889419	0.149701	0.594132	0.552424	0.697254	8046.74	7996.53	10020.5	8515.49	7955.59	8035.2	Elongin-C [Source:UniProtKB/TrEMBL;Acc:G4VL25]
Smp_009340	2977.73	0.330277	0.159725	2.06779	0.0386602	0.0976246	2951.67	3564.17	3436.74	2356.77	2662.17	2894.85	KRR1 small subunit processome component [Source:UniProtKB/TrEMBL;Acc:A0A3Q0KC66]
Smp_009390	2547.97	-0.273098	0.210697	-1.29616	0.194919	0.336084	1834.15	2298.63	2788.79	3493.09	2407.07	2466.12	Putative prefoldin subunit [Source:UniProtKB/TrEMBL;Acc:G4VL14]
Smp_009400	5072.05	-0.385212	0.152506	-2.52588	0.0115409	0.0368862	4658.05	4772.09	3766.99	5475.68	5827.79	5931.72	Serine/arginine repetitive matrix protein 2 [Source:UniProtKB/TrEMBL;Acc:G4VL13]
Smp_009420	1001.67	0.280514	0.199727	1.40449	0.160173	0.290318	1209.19	1152.29	933.781	1055.96	769.179	889.624	Cytochrome c oxidase assembly factor 7B [Source:UniProtKB/TrEMBL;Acc:A0A3Q0KC63]
Smp_009430	4637.6	0.683597	0.164133	4.16489	3.11507e-05	0.000233899	5010.81	5334.33	6803.95	3402.68	3749.26	3524.55	Steroid dehydrogenase, putative [Source:UniProtKB/TrEMBL;Acc:A0A3Q0KC68]
Smp_009520	2291.27	-0.00100161	0.177232	-0.00565143	0.995491	0.99789	2309.12	2388.03	2172.71	2793.71	2070.79	2013.27	Probable glutamate--tRNA ligase, mitochondrial [Source:UniProtKB/TrEMBL;Acc:G4V9R9]
Smp_009540	10411.4	0.0865098	0.17458	0.495531	0.620225	0.749184	12053.9	9226.31	10891.5	8194.06	10940.5	11162.3	Putative ring finger-containing [Source:UniProtKB/TrEMBL;Acc:A0A5K4E9U5]
Smp_009550	3234.1	0.284422	0.135303	2.10211	0.0355441	0.0913281	3620.15	3452.91	3582.55	2919.27	2842.87	2986.85	Putative DNA mismatch repair protein MLH1 [Source:UniProtKB/TrEMBL;Acc:G4V9Y8]
Smp_009560	3328.14	-0.275233	0.1511	-1.82153	0.0685258	0.152269	3203.51	2968.15	2862.18	4055.59	3328.92	3550.46	BTB domain-containing protein [Source:UniProtKB/TrEMBL;Acc:A0A5K4E9V0]
Smp_009600	626.861	-0.908247	0.21511	-4.22225	2.4188e-05	0.000186599	518.487	434.097	354.393	882.688	819.427	752.072	Serine/threonine-protein kinase PLK [Source:UniProtKB/TrEMBL;Acc:Q5UES2]
Smp_009630	84.9409	0.416963	0.580134	0.718736	0.472304	0.629804	74.0696	61.5882	155.469	89.1478	104.361	25.0095	Six/sine homebox transcription factors,putative [Source:UniProtKB/TrEMBL;Acc:A0A3Q0KC74]
Smp_009650	15338.8	0.0118335	0.148615	0.0796256	0.936535	0.966529	15809.2	17247.7	13148.3	15165.2	15130.4	15531.8	Mitochondrial processing peptidase beta-subunit (M16 family) [Source:UniProtKB/TrEMBL;Acc:A0A3Q0KC72]
Smp_009690	46109	-0.0209538	0.155663	-0.13461	0.89292	0.942256	43265.9	49576.5	44478.7	54601.1	41623.6	43108.4	60S acidic ribosomal protein P0 [Source:UniProtKB/TrEMBL;Acc:C4PZS5]
Smp_009760	103477	0.28558	0.142379	2.00577	0.0448803	0.109634	99994.9	114578	126484	89135.2	94327.8	96342.9	14-3-3 protein homolog 1 [Source:UniProtKB/Swiss-Prot;Acc:Q26540]
Smp_009800	619.319	-0.116627	0.198431	-0.587744	0.556704	0.700078	615.704	605.948	562.007	549.954	703.47	678.83	Serine/threonine kinase [Source:UniProtKB/TrEMBL;Acc:A0A3Q0KC75]
Smp_009810	17.6858	1.02357	1.43968	0.710968	0.477104	0.633548	0	28.8074	42.4885	0	11.5957	23.2231	Branching Xylosyltransferase [Source:UniProtKB/TrEMBL;Acc:A0A5K4E9E2]
Smp_009830	6647.82	0.47028	0.161335	2.91493	0.00355772	0.0139709	6898.66	7220.72	9045.22	6123.57	5243.17	5355.61	Translocon-associated protein subunit beta [Source:UniProtKB/TrEMBL;Acc:A0A3Q0KC79]
Smp_009990	7875.59	-0.163498	0.161164	-1.01448	0.310353	0.472008	8684.66	7308.13	6296.99	7787.24	8422.32	8754.22	receptor protein-tyrosine kinase [Source:UniProtKB/TrEMBL;Acc:A0A3Q0KC77]
Smp_010090	8395.77	-0.0875049	0.145392	-0.601857	0.54727	0.692851	7301.41	8995.85	8125.92	9236.21	8475.46	8239.74	Snf7-related [Source:UniProtKB/TrEMBL;Acc:A0A3Q0KC76]
Smp_010100	4965.96	0.00291491	0.133418	0.0218479	0.982569	0.991558	4887.67	5169.43	4855.28	5200.7	4881.77	4800.93	Lipoyl synthase, mitochondrial [Source:UniProtKB/TrEMBL;Acc:A0A3Q0KC81]
Smp_010110	4642.52	0.267923	0.136356	1.96488	0.0494278	0.118473	4734.9	5315.46	5167.18	4094.52	4351.27	4191.77	RING-CH-type domain-containing protein [Source:UniProtKB/TrEMBL;Acc:G4VET4]
Smp_010140	4129.21	0.137731	0.164782	0.835839	0.403245	0.565691	3852.54	4474.08	4650.56	4580.44	3620.75	3596.9	G-patch domain-containing protein [Source:UniProtKB/TrEMBL;Acc:G4VES8]
Smp_010160	6462.72	0.402796	0.152825	2.63567	0.00839717	0.028495	6570.9	7074.69	8431.07	5932.72	5329.17	5437.78	Putative chaperone binding protein [Source:UniProtKB/TrEMBL;Acc:A0A3Q0KC80]
Smp_010230	14918.3	0.130315	0.130587	0.997914	0.318321	0.480268	16071.3	15608.6	15096	13236.6	14694.6	14802.9	Smp_010230 [Source:UniProtKB/TrEMBL;Acc:A0A3Q0KC86]
Smp_010250	12469.9	0.139909	0.165275	0.84652	0.397263	0.559678	14886.1	12704.1	11633.2	10071.2	12191.9	13332.7	Smp_010250 [Source:UniProtKB/TrEMBL;Acc:G4LUH0]
Smp_010260	2679.82	-0.181794	0.165464	-1.09869	0.271902	0.428715	2265.6	2537.04	2729.89	3273.35	2686.33	2586.7	Smp_010260 [Source:UniProtKB/TrEMBL;Acc:G4LUH1]
Smp_010280	4171.48	0.588437	0.160878	3.65765	0.000254537	0.00148676	4864.52	4429.38	5738.84	3005.91	3530.88	3459.35	Lysophosphatidylserine lipase ABHD12 [Source:UniProtKB/TrEMBL;Acc:G4LUH2]
Smp_010290	14707.9	-0.0661161	0.166336	-0.397485	0.69101	0.799492	15645.4	15226.2	12242.5	12701.7	16667.8	15764	Ubiquilin 1,2, putative [Source:UniProtKB/TrEMBL;Acc:G4M0X2]
Smp_010370	3558.94	-0.826284	0.203499	-4.06037	4.89943e-05	0.000352656	2063.76	2368.16	3267.75	5380.26	3990.84	4282.88	Receptor expression-enhancing protein [Source:UniProtKB/TrEMBL;Acc:G4VML4]
Smp_010380	1294.34	-1.00456	0.186484	-5.38687	7.16936e-08	9.75571e-07	793.471	886.075	902.88	2071.74	1605.03	1506.82	Isochorismatase domain-containing protein [Source:UniProtKB/TrEMBL;Acc:A0A3Q0KC93]
Smp_010400	2342.48	-0.0250974	0.197578	-0.127026	0.89892	0.945888	1851.74	2547.96	2565.73	2835.15	2007.02	2247.28	Reactive oxygen species modulator 1 [Source:UniProtKB/TrEMBL;Acc:G4VML9]
Smp_010450	175.497	-0.462821	0.330678	-1.39961	0.16163	0.292057	150.917	124.17	167.057	271.21	168.137	171.494
Smp_010550	11702.7	-1.45179	0.251383	-5.77521	7.6859e-09	1.23569e-07	4095.12	5162.48	9539.63	17928.7	16303.5	17186.9	Secreted protein [Source:UniProtKB/TrEMBL;Acc:A0A5K4E9M7]
Smp_010620	1830.46	-0.609824	0.204065	-2.98838	0.00280456	0.0115193	1511.02	1651.95	1183.88	2722.15	1850.47	2063.28	DUF1907 domain-containing protein [Source:UniProtKB/TrEMBL;Acc:A0A3Q0KC96]
Smp_010690	8633.86	-0.982116	0.150691	-6.51741	7.15298e-11	1.61001e-09	6250.55	5974.05	5186.49	10484.3	12733	11174.8	Arp2/3 complex 34 kDa subunit [Source:UniProtKB/TrEMBL;Acc:G4VMP1]
Smp_010710	10458.3	0.244423	0.154538	1.58164	0.113732	0.223814	11429.9	11845.8	10752.5	8014.51	10215.8	10491.5	NADH dehydrogenase [ubiquinone] flavoprotein 1, mitochondrial [Source:UniProtKB/TrEMBL;Acc:A0A3Q0KC95]
Smp_010720	124.809	1.11177	0.398781	2.78793	0.00530468	0.0194573	208.321	144.037	160.297	46.4573	99.5294	90.2129	Elongation of very long chain fatty acids protein [Source:UniProtKB/TrEMBL;Acc:A0A3Q0KC98]
Smp_010800	997.903	0.229151	0.175832	1.30324	0.192494	0.333164	983.274	1145.34	1101.8	981.881	948.912	826.207	Trimethylguanosine synthase [Source:UniProtKB/TrEMBL;Acc:G4VMQ5]
Smp_010820	14354	0.967154	0.214782	4.50296	6.70145e-06	6.00807e-05	16998	17961.9	22020.6	6524.11	11862.4	10756.8	peptidylamidoglycolate lyase [Source:UniProtKB/TrEMBL;Acc:C0L926]
Smp_010930	10483.2	0.508738	0.1847	2.7544	0.0058799	0.0212414	12815	11598.4	12526.4	6369.67	9786.74	9802.83	Putative heat shock protein 70 (Hsp70)-interacting protein [Source:UniProtKB/TrEMBL;Acc:G4VMR7]
Smp_010940	53980.1	0.230584	0.140665	1.63925	0.101162	0.205416	51265.4	61416.3	62172.2	51969.4	47234.9	49822.5	Acidic leucine-rich nuclear phosphoprotein 32-related protein [Source:UniProtKB/TrEMBL;Acc:G4VMR9]
Smp_011000	1816.15	-0.836575	0.167635	-4.99045	6.02394e-07	6.9012e-06	1312.88	1226.8	1372.19	2258.83	2058.23	2667.98	Lipase [Source:UniProtKB/TrEMBL;Acc:A0A3Q0KCA5]
Smp_011010	2685.95	-0.0319739	0.149052	-0.214516	0.830145	0.899834	2606.32	2694.98	2666.15	3010.93	2639.95	2497.38	RRF domain-containing protein [Source:UniProtKB/TrEMBL;Acc:A0A3Q0KCA4]
Smp_011030	557.04	0.347854	0.264177	1.31675	0.187923	0.327028	523.117	614.888	732.926	612.734	333.375	525.2	Heme-binding protein 2 [Source:UniProtKB/TrEMBL;Acc:G4VKU2]
Smp_011120	14071.5	0.192404	0.126224	1.52431	0.12743	0.244078	14294.5	15545.1	15185.8	13289.3	12988.1	13126.4	Methionine aminopeptidase 2 [Source:UniProtKB/TrEMBL;Acc:G4VD99]
Smp_011150	3255.04	1.29489	0.177798	7.28295	3.26598e-13	1.00136e-11	4416.4	5346.25	4110.76	2223.67	1743.21	1689.93	Taspase-1 (T02 family) [Source:UniProtKB/TrEMBL;Acc:G4VD96]
Smp_011220	3453.44	0.094363	0.173948	0.542479	0.587489	0.724777	3259.06	3463.84	3977.5	2733.45	3755.06	3531.7	Putative glucosamine-fructose-6-phosphate aminotransferase [Source:UniProtKB/TrEMBL;Acc:A0A3Q0KCB0]
Smp_011230	2662.06	0.029776	0.168023	0.177214	0.85934	0.917973	2479.48	2423.79	3165.39	2653.09	2437.02	2813.57	GPI-anchor transamidase [Source:UniProtKB/TrEMBL;Acc:A0A5K4E9U8]
Smp_011270	29719.5	-2.21967	0.172778	-12.8469	8.94908e-38	2.25281e-35	8444.86	11170.3	11901.6	51816.2	52767	42216.9	Putative sj-Ts4 protein [Source:UniProtKB/TrEMBL;Acc:A0A3Q0KCB2]
Smp_011560	49922.7	0.565163	0.160379	3.52392	0.000425215	0.00232967	54114.3	54451.9	70168.8	35748.2	41781.1	43271.8	Tetraspanin [Source:UniProtKB/TrEMBL;Acc:G4VS95]
Smp_011570	49274.3	0.283853	0.156635	1.81219	0.0699563	0.154663	52035.7	52727.4	57553.6	52774.2	39294.8	41260.3	40S ribosomal protein S4 [Source:UniProtKB/TrEMBL;Acc:G4VS96]
Smp_011640	7822.06	0.161394	0.127622	1.26463	0.206006	0.350276	8339.31	8381.95	8056.4	7296.3	7226.03	7632.37	Protein kinase domain-containing protein [Source:UniProtKB/TrEMBL;Acc:A0A3Q0KCB7]
Smp_011660	19224.8	-0.264946	0.147218	-1.79968	0.0719105	0.157992	19685.8	16860.3	15846.3	22825.6	20064.4	20066.6	calcium/calmodulin-dependent protein kinase [Source:UniProtKB/TrEMBL;Acc:A0A3Q0KCB6]
Smp_011680	66469.2	-0.886312	0.17593	-5.03787	4.7075e-07	5.5595e-06	49891.4	44702.1	45419.2	65467.1	94570.4	98765.2	CD36-like class B scavenger receptor [Source:UniProtKB/TrEMBL;Acc:A0A3Q0KCC0]
Smp_011700	6527.81	0.322763	0.214606	1.50398	0.132586	0.251515	8258.76	7044.89	6463.08	3921.25	6370.85	7108.06	receptor protein-tyrosine kinase [Source:UniProtKB/TrEMBL;Acc:A0A3Q0KCC2]
Smp_011710	6100.58	0.241661	0.128167	1.88552	0.0593599	0.135734	6747.74	6555.17	6527.78	5701.69	5488.61	5582.48	Protein AAR2 homolog [Source:UniProtKB/TrEMBL;Acc:G4VSZ6]
Smp_011720	6419.72	0.558927	0.180605	3.09475	0.00196977	0.00857271	6556.09	7515.74	8870.44	6224.02	4844.09	4507.96	PHD finger-like domain-containing protein 5A [Source:UniProtKB/TrEMBL;Acc:G4VSZ9]
Smp_011830	22510.1	1.69759	0.192522	8.81764	1.16899e-18	6.94568e-17	28225.1	30102.7	44906.5	9708.32	10334.6	11783.1
Smp_011860	10089.2	0.343063	0.134513	2.55041	0.0107596	0.0349258	12033.5	11122.6	10692.6	9361.77	8398.16	8926.61	Putative transcription factor LCR-F1 [Source:UniProtKB/TrEMBL;Acc:A0A3Q0KCC5]
Smp_011870	56.4038	-0.268816	0.76097	-0.353255	0.723897	0.822521	43.5159	47.6812	61.8014	148.161	20.2924	16.9707	Secreted protein [Source:UniProtKB/TrEMBL;Acc:G4VT12]
Smp_011960	2085.36	0.0525755	0.180878	0.290668	0.771305	0.859541	2419.3	2189.36	1760.38	2321.61	1882.36	1939.13	Inositol-pentakisphosphate 2-kinase [Source:UniProtKB/TrEMBL;Acc:A0A3Q0KCB9]
Smp_011980	2848.27	0.0969502	0.180398	0.537425	0.590974	0.72692	3031.3	3314.83	2484.61	3208.06	2393.54	2657.26	BSD domain-containing protein [Source:UniProtKB/TrEMBL;Acc:A0A3Q0KCC8]
Smp_011990	3658.71	-0.150664	0.183774	-0.819831	0.412312	0.575121	3149.81	3432.05	3823	3216.85	3573.4	4757.17	Putative beta-galactosidase [Source:UniProtKB/TrEMBL;Acc:A0A3Q0KCC6]
Smp_012000	361.694	-0.387052	0.242425	-1.59658	0.110358	0.219078	328.684	279.133	333.148	330.223	454.163	444.812	Acetylcholine receptor-related [Source:UniProtKB/TrEMBL;Acc:A0A3Q0KCD0]
Smp_012010	6302.26	0.245637	0.165372	1.48536	0.137448	0.258214	8183.76	5796.24	6532.61	5492	5879	5929.93	Forkhead transcription factor [Source:UniProtKB/TrEMBL;Acc:A6XDL3]
Smp_012030	4459.75	-0.31353	0.199085	-1.57486	0.11529	0.225626	4125.68	4069.79	3734.16	6482.67	3827.53	4518.68	Putative zinc finger protein [Source:UniProtKB/TrEMBL;Acc:G4VS02]
Smp_012050	2227.72	-0.437648	0.227496	-1.92376	0.0543846	0.12723	1444.36	2194.33	2037.52	3366.27	2253.42	2070.43	Bola-like protein my016 [Source:UniProtKB/TrEMBL;Acc:G4VS05]
Smp_012070	3528.41	-0.0317543	0.190182	-0.166968	0.867395	0.924376	3053.52	3148.94	4265.27	4206.27	3096.04	3400.4	RRP15-like protein [Source:UniProtKB/TrEMBL;Acc:G4VS07]
Smp_012110	10283.5	0.307685	0.152413	2.01876	0.0435117	0.107056	10252.2	11811	12063.8	10136.5	8033.86	9403.58	Ribonuclease pH related [Source:UniProtKB/TrEMBL;Acc:G4VS08]
Smp_012150	5320.67	-0.449779	0.13497	-3.33244	0.000860876	0.0042547	4263.63	4753.22	4476.74	6378.46	5915.72	6136.26	C4H2-type domain-containing protein [Source:UniProtKB/TrEMBL;Acc:G4VS13]
Smp_012200	8675.93	-0.720965	0.156163	-4.61674	3.8981e-06	3.69566e-05	6970.87	6734.96	5949.35	12497	9885.3	10018.1	Putative zinc finger protein [Source:UniProtKB/TrEMBL;Acc:A0A5K4EA46]
Smp_012280	10684.9	-0.484042	0.159003	-3.04423	0.00233279	0.00988723	8594.85	10339.9	7791.81	13672.3	12154.2	11556.2	BAT2_N domain-containing protein [Source:UniProtKB/TrEMBL;Acc:A0A3Q0KCD9]
Smp_012340	7648.78	0.068737	0.129767	0.529695	0.596324	0.730869	7749.53	7655.81	8087.3	7656.66	7111.04	7632.37	U3 small nucleolar RNA-associated protein 14 homolog A [Source:UniProtKB/TrEMBL;Acc:A0A3Q0KCD7]
Smp_012350	9055.75	-0.719257	0.16447	-4.37317	1.22456e-05	0.000103639	5802.43	6979.33	7751.25	9857.73	11756.1	12187.7	Venom allergen-like (VAL) 11 protein [Source:UniProtKB/TrEMBL;Acc:G4VC55]
Smp_012380	2189.46	0.225192	0.157899	1.42618	0.153817	0.281556	2099.87	2332.4	2647.81	2001.43	2091.08	1964.14	Putative potassium channel beta [Source:UniProtKB/TrEMBL;Acc:G4VC52]
Smp_012400	2632.45	0.474179	0.158195	2.99744	0.00272262	0.0112309	2878.53	3018.81	3286.1	2301.52	1924.88	2384.84	Pten-related phosphatase (Plip) [Source:UniProtKB/TrEMBL;Acc:A0A3Q0KCE3]
Smp_012410	4952.79	0.368361	0.136484	2.69894	0.00695599	0.0243829	5182.09	5966.11	5596.89	4353.17	4309.72	4308.78	28S ribosomal protein S22, mitochondrial [Source:UniProtKB/TrEMBL;Acc:A0A3Q0KCE2]
Smp_012440	72354.3	-0.133224	0.165467	-0.80514	0.420739	0.582206	68676.4	67033.8	71339.1	59413.8	84074.4	83588	Glucose transport protein [Source:UniProtKB/TrEMBL;Acc:Q26579]
Smp_012470	14185.3	0.26775	0.149559	1.79026	0.0734116	0.160699	14865.8	17915.2	13713.2	12643.9	12712.7	13261.3	26S proteasome regulatory subunit 7 [Source:UniProtKB/TrEMBL;Acc:G4V969]
Smp_012480	2713.88	-0.380897	0.159694	-2.38516	0.0170716	0.0509513	2680.39	2351.28	2041.38	2993.36	3166.58	3050.27	Exonuclease 1 [Source:UniProtKB/TrEMBL;Acc:A0A3Q0KCD8]
Smp_012530	6734.93	0.269785	0.138256	1.95135	0.0510157	0.121397	6961.62	7545.54	7580.33	6632.09	5759.18	5930.83	Transcription elongation factor SPT4 [Source:UniProtKB/TrEMBL;Acc:Q15ER1]
Smp_012540	4402.76	0.423852	0.149323	2.83849	0.00453276	0.017052	4748.79	4727.39	5657.73	3992.81	3748.3	3541.53	U3 small nucleolar RNA-associated protein 23 [Source:UniProtKB/TrEMBL;Acc:G4V975]
Smp_012570	7325.04	-0.169837	0.160097	-1.06084	0.288764	0.448153	8055.07	6827.35	5800.64	7699.35	7536.21	8031.62	Vang-like protein [Source:UniProtKB/TrEMBL;Acc:G4V978]
Smp_012580	10453.9	-0.635547	0.134759	-4.71619	2.40306e-06	2.40961e-05	7936.56	7782.96	8844.37	12057.5	13068.3	13033.5	Putative guanine-nucleotide-exchange-factor [Source:UniProtKB/TrEMBL;Acc:A0A3Q0KCF1]
Smp_012670	733.45	-0.513281	0.251961	-2.03714	0.0416358	0.103667	569.41	686.41	556.213	1185.29	639.694	763.683	Intraflagellar transport protein 43 homolog [Source:UniProtKB/TrEMBL;Acc:A0A3Q0KCE4]
Smp_012690	4834.15	0.182346	0.174156	1.04702	0.295089	0.455234	4577.5	5307.51	5531.23	5474.43	3925.13	4189.09	Putative zinc finger protein [Source:UniProtKB/TrEMBL;Acc:G4V9F8]
Smp_012720	16526.7	-0.0159611	0.158454	-0.10073	0.919765	0.957917	18135	16643.7	14528.2	14213.4	17982.9	17656.7	Coronin [Source:UniProtKB/TrEMBL;Acc:A0A3Q0KCF9]
Smp_012740	6665.52	-0.637833	0.135141	-4.71976	2.36126e-06	2.37766e-05	4883.04	5117.78	5646.14	8074.78	8170.11	8101.29	Putative ankyrin repeat and mynd domain containing [Source:UniProtKB/TrEMBL;Acc:A0A3Q0KCF5]
Smp_012750	20226.3	-0.000911819	0.227329	-0.00401101	0.9968	0.998783	18283.2	23379.7	18995.3	28900.2	15786.5	16013.2	60S ribosomal protein L12 [Source:UniProtKB/TrEMBL;Acc:G4V9G5]
Smp_012780	14617.4	-0.74001	0.213381	-3.46802	0.000524311	0.00278024	11976.1	10260.4	10610.5	11960.9	21120.5	21776.1	ADP-ribosyl cyclase/cyclic ADP-ribose hydrolase [Source:UniProtKB/TrEMBL;Acc:A0A3Q0KCF6]
Smp_012790	3750.01	-0.0682701	0.153547	-0.444619	0.656595	0.776343	3377.57	3566.15	4039.3	4238.91	3557.94	3720.16
Smp_012800	3654.36	0.376024	0.217791	1.72653	0.0842516	0.178822	3186.84	4175.08	5020.4	4078.2	2847.7	2617.96	Barrier-to-autointegration factor [Source:UniProtKB/TrEMBL;Acc:G4V9G9]
Smp_012810	9616.4	0.0606984	0.154653	0.392481	0.694703	0.802427	8292.09	9979.27	11185.1	9108.14	9700.74	9433.05	Putative four and A half lim domains [Source:UniProtKB/TrEMBL;Acc:A0A3Q0KCF3]
Smp_012860	3140.88	0.781942	0.159196	4.91182	9.02355e-07	9.99065e-06	3550.71	3742.97	4621.59	2353	2305.6	2271.4	tRNA (adenine(58)-N(1))-methyltransferase non-catalytic subunit TRM6 [Source:UniProtKB/TrEMBL;Acc:G4V9H5]
Smp_012900	3877.59	0.247351	0.155249	1.59325	0.111105	0.220139	4102.53	4814.8	3710.02	3676.4	3426.52	3535.27	Putative fuse-binding protein-interacting repressor siahbp1 [Source:UniProtKB/TrEMBL;Acc:A0A3Q0KCG1]
Smp_012920	487.439	0.427941	0.244036	1.7536	0.0794992	0.170705	444.418	541.38	692.369	381.703	379.758	485.006	G_PROTEIN_RECEP_F1_2 domain-containing protein [Source:UniProtKB/TrEMBL;Acc:A0A3Q0KCG8]
Smp_012930	6050.73	0.662333	0.150495	4.40102	1.07745e-05	9.24382e-05	6819.03	7677.66	7752.22	4095.77	4989.03	4970.64	Inosine-5'-monophosphate dehydrogenase [Source:UniProtKB/TrEMBL;Acc:G4V9I5]
Smp_012980	9462.27	-0.613477	0.151822	-4.04078	5.32737e-05	0.000379869	7375.48	8506.12	6558.68	12258.4	11079.7	10995.3	Eukaryotic translation initiation factor 3 subunit J [Source:UniProtKB/TrEMBL;Acc:A0A3Q0KCF8]
Smp_013040	85301.1	0.231423	0.146909	1.57528	0.115191	0.225525	87275.3	97419.6	91691.1	67897.9	80034.2	87488.6	Cathepsin D (A01 family) [Source:UniProtKB/TrEMBL;Acc:G4VEV6]
Smp_013050	2703.13	0.0619342	0.162815	0.380396	0.703652	0.808923	2648.91	2716.83	2916.26	3087.53	2433.16	2416.1	TLDc domain-containing protein [Source:UniProtKB/TrEMBL;Acc:G4VEV9]
Smp_013060	5250.24	0.329763	0.150397	2.19262	0.028335	0.0763312	6597.75	5810.15	5135.31	4521.42	4665.32	4771.46	Mothers against decapentaplegic homolog [Source:UniProtKB/TrEMBL;Acc:Q9GQN9]
Smp_013070	7823	-0.356951	0.158526	-2.25168	0.0243424	0.0675935	7731.01	7022.04	5827.68	8122.49	9517.14	8717.6	One cut domain family member [Source:UniProtKB/TrEMBL;Acc:G4VEW1]
Smp_013080	1478.25	0.237604	0.161844	1.46811	0.142075	0.265056	1458.25	1689.7	1651.26	1340.98	1460.09	1269.23	ATPase_AAA_core domain-containing protein [Source:UniProtKB/TrEMBL;Acc:A0A3Q0KCG3]
Smp_013150	843.633	-0.758475	0.229345	-3.30714	0.000942542	0.00460488	578.669	738.065	562.973	1368.61	924.754	888.731	riboflavin kinase [Source:UniProtKB/TrEMBL;Acc:G4M0L1]
Smp_013200	32642.4	0.316866	0.183164	1.72996	0.0836375	0.177676	30851.8	38593.9	39190.8	36352.2	24920	25945.6	60S ribosomal protein L10, putative [Source:UniProtKB/TrEMBL;Acc:G4M0K4]
Smp_013210	101.421	1.07119	0.42677	2.51	0.012073	0.0383045	125.918	112.249	174.782	40.1793	70.5403	84.8537	Kinase [Source:UniProtKB/TrEMBL;Acc:A0A3Q0KCH5]
Smp_013300	5993.11	-0.965255	0.146612	-6.58372	4.5883e-11	1.04504e-09	4105.31	3993.3	4079.86	8991.37	7215.4	7573.42	Protein YIPF [Source:UniProtKB/TrEMBL;Acc:G4VEH9]
Smp_013360	7588.82	-0.0135883	0.180152	-0.0754267	0.939875	0.968424	7653.24	8316.39	6688.07	9429.57	6474.24	6971.4	U1 small nuclear ribonucleoprotein 70 kDa [Source:UniProtKB/TrEMBL;Acc:A0A3Q0KCH6]
Smp_013370	5680.54	-0.149739	0.13523	-1.10729	0.268169	0.42472	5283.01	5685.98	5188.42	6324.47	5826.82	5774.52	Tetraspanin [Source:UniProtKB/TrEMBL;Acc:A0A3Q0KCI4]
Smp_013440	7196.09	0.0873653	0.183924	0.475008	0.634781	0.760847	7307.89	6708.14	8227.32	5312.45	7715.95	7904.79	Putative solute carrier protein [Source:UniProtKB/TrEMBL;Acc:A0A3Q0KCI0]
Smp_013460	12857.6	-0.162485	0.13125	-1.23798	0.215723	0.361973	11649.3	12762.7	11991.4	13541.7	12883.7	14317.1	Secretory carrier-associated membrane protein [Source:UniProtKB/TrEMBL;Acc:G4VH48]
Smp_013470	41315.9	0.561507	0.171063	3.28245	0.00102909	0.00495935	43889	51087.4	52790	40695.3	28429.7	31003.8	40S ribosomal protein S2 [Source:UniProtKB/TrEMBL;Acc:G4VH46]
Smp_013520	3312.7	-0.299709	0.177516	-1.68834	0.091345	0.189905	3222.03	3098.28	2587.94	4370.75	3176.25	3420.94	Nuclear cap-binding protein subunit 3 [Source:UniProtKB/TrEMBL;Acc:G4VH39]
Smp_013540	84.1003	2.67215	1.6002	1.66989	0.0949408	0.195649	101.846	171.851	162.229	59.0133	9.66305	0	Tyrosinase; Tyrosinase 2 [Source:UniProtKB/TrEMBL;Acc:A0A3Q0KCI9]
Smp_013600	57.8764	6.08993	0.878245	6.9342	4.0852e-12	1.06482e-10	157.398	90.3955	94.6335	0	4.83153	0
Smp_013610	748.999	-0.0824872	0.192933	-0.427543	0.668984	0.785408	769.398	674.49	739.686	665.469	774.977	869.974	Coiled-coil domain-containing protein [Source:UniProtKB/TrEMBL;Acc:A0A3Q0KCH8]
Smp_013690	6941.61	0.306036	0.144331	2.12037	0.0339747	0.0882875	6985.69	7513.76	8526.67	5874.96	6268.42	6480.14	BRO1 domain-containing protein [Source:UniProtKB/TrEMBL;Acc:G4V6A5]
Smp_013790	17625.5	-0.0716094	0.164417	-0.435537	0.663173	0.780309	19177.5	16733.1	15655.1	14873.9	19563.8	19749.5	RNA helicase [Source:UniProtKB/TrEMBL;Acc:A0A3Q0KCI5]
Smp_013810	3419.73	-1.05831	0.550117	-1.9238	0.0543797	0.12723	2111.91	2936.37	1607.8	8027.06	3010.04	2825.18	Interleukin-18 receptor 1 [Source:UniProtKB/TrEMBL;Acc:A0A3Q0KCJ3]
Smp_013815	1674.15	-1.05826	0.546757	-1.93553	0.0529255	0.124517	1051.79	1424.47	782.174	3921.25	1462.02	1403.21	PBPe domain-containing protein [Source:UniProtKB/TrEMBL;Acc:A0A5K4E9Z0]
Smp_013840	29838.3	-0.0785162	0.190243	-0.412715	0.679816	0.793063	35933	26106.4	25041.2	24616.1	32635	34698	non-specific serine/threonine protein kinase [Source:UniProtKB/TrEMBL;Acc:G4LVH6]
Smp_013860	7846.55	-0.805118	0.167898	-4.79528	1.62445e-06	1.69275e-05	6344.99	4708.52	6083.58	8757.82	10477.6	10706.7	Glutamate--cysteine ligase [Source:UniProtKB/TrEMBL;Acc:A0A3Q0KCJ1]
Smp_013870	5701.96	-1.05965	0.146839	-7.2164	5.33825e-13	1.59083e-11	3922.91	3847.27	3321.83	7266.17	8373.03	7480.52	Suppressor protein SRP40-like [Source:UniProtKB/TrEMBL;Acc:G4LVI0]
Smp_013930	4301.63	-0.17181	0.138455	-1.24091	0.21464	0.361008	3938.65	3833.37	4365.69	4427.25	4559.99	4684.82	SAP30-binding protein [Source:UniProtKB/TrEMBL;Acc:A0A3Q0KCJ7]
Smp_013950	3927.19	0.719018	0.165384	4.34757	1.37654e-05	0.000114704	5018.22	4502.89	5138.21	2542.59	3469.04	2892.17	Selectively expressed in embryonic epithelia protein-1, putative [Source:UniProtKB/TrEMBL;Acc:A0A3Q0KCJ5]
Smp_014010	16678.4	0.0713099	0.1544	0.461853	0.644187	0.767983	16405.5	19887	14979.1	16007.7	17352.9	15438	Adenylyl cyclase-associated protein [Source:UniProtKB/TrEMBL;Acc:G4LVI8]
Smp_014020	4677.69	0.256341	0.145497	1.76183	0.0780984	0.168301	4674.72	5198.24	5402.8	4618.1	3960.89	4211.42	Cdc50-related [Source:UniProtKB/TrEMBL;Acc:G4LVJ0]
Smp_014050	5329.16	0.229967	0.140212	1.64014	0.100977	0.205341	6191.29	5703.86	5363.21	5156.76	4627.64	4932.23	Putative f-box protein [Source:UniProtKB/TrEMBL;Acc:A0A3Q0KCK2]
Smp_014080	1119.96	-1.07175	0.200876	-5.33539	9.53368e-08	1.27373e-06	601.815	658.596	905.777	1600.89	1461.05	1491.64	Putative lipopolysaccharide-induced transcription factor regulating tumor necrosis factor alpha [Source:UniProtKB/TrEMBL;Acc:G4VS33]
Smp_014170	30265	0.283335	0.200696	1.41176	0.158019	0.287495	38407.9	31360.3	29915.8	19385.2	32193.4	30327.6	non-specific serine/threonine protein kinase [Source:UniProtKB/TrEMBL;Acc:A0A3Q0KCJ4]
Smp_014260	3472.72	0.529691	0.159658	3.31766	0.000907765	0.00446691	4236.78	4586.33	3485.99	2940.62	2899.88	2686.74	Hexosyltransferase [Source:UniProtKB/TrEMBL;Acc:A0A3Q0KCK1]
Smp_014280	3004.11	-0.352977	0.147538	-2.39245	0.0167363	0.0502036	2455.41	2805.24	2655.53	3096.31	3513.49	3498.65	Hexosyltransferase [Source:UniProtKB/TrEMBL;Acc:G4V8T3]
Smp_014290	5440.26	-0.187655	0.222141	-0.844756	0.398247	0.560652	4065.49	4821.76	6372.31	7644.11	4903.03	4834.87
Smp_014400	9485.82	-0.15249	0.164061	-0.929469	0.352646	0.51534	10240.1	9040.55	7673.04	11314.2	9287.16	9359.81	Enhancer of polycomb-like protein [Source:UniProtKB/TrEMBL;Acc:G4LXP3]
Smp_014410	17.3096	-0.200634	0.845627	-0.237261	0.812455	0.887613	15.7398	22.8472	9.65648	23.8564	18.3598	13.398	TIR domain-containing protein [Source:UniProtKB/TrEMBL;Acc:A0A3Q0KCK6]
Smp_014430	257.499	0.0984558	0.300137	0.328036	0.742884	0.837726	207.395	347.675	243.343	302.6	225.149	218.833	TIR domain-containing protein [Source:UniProtKB/TrEMBL;Acc:A0A3Q0KCK9]
Smp_014570	75976.8	0.331709	0.210862	1.57311	0.115694	0.226187	62702.7	88744.6	102570	85080.9	57556	59206.4	Smp_014570.2 [Source:UniProtKB/TrEMBL;Acc:G4VBU3]
Smp_014620	2470.28	-0.685315	0.185622	-3.69199	0.000222505	0.00132616	1804.52	2142.67	1735.27	3552.1	2445.72	3141.37	Putative translation initiation factor eif-2b beta subunit [Source:UniProtKB/TrEMBL;Acc:A0A3Q0KCL1]
Smp_014650	15897.3	0.441843	0.203203	2.17439	0.0296756	0.0792509	16325.9	18871.8	19738.8	18144.7	10797.5	11505.3	40S ribosomal protein S30 [Source:UniProtKB/TrEMBL;Acc:G4VBV1]
Smp_014660	20839.7	-0.270756	0.155905	-1.73667	0.0824448	0.17565	16664.7	19903.9	20100	26160.5	20792	21417.1	Rab-related GTP-binding protein [Source:UniProtKB/TrEMBL;Acc:Q26554]
Smp_014670	23539.5	-0.0682527	0.165776	-0.411717	0.680547	0.793067	25070.7	23638.9	20240	19797.1	25706.6	26783.4	Adducin related protein [Source:UniProtKB/TrEMBL;Acc:A0A3Q0KCL7]
Smp_014680	678.708	0.680798	0.221591	3.07231	0.00212407	0.00913619	674.033	893.028	940.541	567.532	429.04	568.073	DUF4201 domain-containing protein [Source:UniProtKB/TrEMBL;Acc:A0A3Q0KCL4]
Smp_014730	729.628	0.51634	0.204247	2.52801	0.011471	0.0367182	830.505	967.53	777.346	706.904	560.457	535.025	ANK_REP_REGION domain-containing protein [Source:UniProtKB/TrEMBL;Acc:G4VBW2]
Smp_014780	56054.7	-0.329591	0.200257	-1.64584	0.0997976	0.203553	54031.9	48071.6	46936.3	42867.5	71849.6	72571.3	Putative alpha-actinin [Source:UniProtKB/TrEMBL;Acc:G4VBW4]
Smp_014800	5114.84	0.493248	0.15917	3.09888	0.00194251	0.00847331	5307.09	5677.04	6957.49	4581.69	4086.5	4079.23	PRA1 family protein [Source:UniProtKB/TrEMBL;Acc:A0A3Q0KCM1]
Smp_014840	4116.1	-0.0439273	0.230019	-0.190972	0.848547	0.911407	4994.14	3336.69	3830.72	2828.87	4589.95	5116.23	WW domain-containing protein [Source:UniProtKB/TrEMBL;Acc:A0A3Q0KCM0]
Smp_014850	7198.64	0.144699	0.146104	0.990389	0.321984	0.483836	8136.55	7372.7	7169.93	6100.97	6988.32	7423.36	Putative dreadlocks/dock [Source:UniProtKB/TrEMBL;Acc:G4VBX5]
Smp_015020	7975.51	1.17053	0.193283	6.05606	1.39497e-09	2.56621e-08	12829.8	10212.7	10092.9	3673.89	5292.45	5751.29	Sodium/potassium-transporting ATPase subunit alpha [Source:UniProtKB/TrEMBL;Acc:G4VGA5]
Smp_015050	8994.1	0.480981	0.175614	2.73885	0.00616542	0.0220976	9542.94	9714.04	12183.6	6097.2	8158.51	8268.32	Choline kinase [Source:UniProtKB/TrEMBL;Acc:A0A3Q0KCM7]
Smp_015090	26152.2	1.66893	0.155096	10.7606	5.27969e-27	6.15921e-25	39374.5	39826.7	40173.8	10257	13476.1	13805.2	Beta'-coat protein [Source:UniProtKB/TrEMBL;Acc:A0A3Q0KCM5]
Smp_015100	269.961	-1.28546	0.286245	-4.49076	7.097e-06	6.34485e-05	163.879	120.196	187.336	307.623	428.073	412.657	DUF5746 domain-containing protein [Source:UniProtKB/TrEMBL;Acc:G4VGB5]
Smp_015160	0						0	0	0	0	0	0	Retrovirus-related Pol polyprotein from transposon TNT 1-94 [Source:UniProtKB/TrEMBL;Acc:G4LYR7]
Smp_015220	3091.41	-0.367166	0.180022	-2.03957	0.0413933	0.103171	2884.08	2856.9	2358.11	4206.27	3218.76	3024.36	Transcription initiation factor, putative [Source:UniProtKB/TrEMBL;Acc:A0A5K4EA28]
Smp_015390	7371.54	-0.151115	0.132814	-1.13779	0.255207	0.408313	7219.01	7277.34	6461.15	7760.88	7704.35	7806.54	Putative wd-repeat protein [Source:UniProtKB/TrEMBL;Acc:G4VRS2]
Smp_015440	2040.14	0.53974	0.152647	3.53587	0.00040643	0.00224216	2556.33	2518.16	2177.54	1664.93	1716.16	1607.75	Putative syntaxin-31 (AtSYP31) (AtSED5) [Source:UniProtKB/TrEMBL;Acc:G4VRR8]
Smp_015480	9706.94	-1.706	0.170075	-10.0308	1.11553e-23	1.00671e-21	4822.86	4532.69	4308.72	11701	16145	16731.4	XPG_I_2 domain-containing protein [Source:UniProtKB/TrEMBL;Acc:A0A5K4EAA0]
Smp_015490	0.915213	0.276776	3.92781	0.0704657	0.943823	0.970297	0	2.98007	0	2.5112	0	0	DNA primase [Source:UniProtKB/TrEMBL;Acc:G4VSD2]
Smp_015530	23768.3	-0.060032	0.147116	-0.40806	0.68323	0.794526	23832.8	25440.9	20547	26587.4	23168.1	23033.8	Mucin-5AC-like [Source:UniProtKB/TrEMBL;Acc:G4VSD6]
Smp_015630	3257.09	0.220177	0.257681	0.854456	0.392853	0.555182	3850.69	3579.07	3087.18	1683.76	3939.63	3402.19	Putative cys-loop ligand gated ion channel subunit [Source:UniProtKB/TrEMBL;Acc:A0A3Q0KCN4]
Smp_015670	2931.12	0.153059	0.153634	0.996261	0.319123	0.480821	2773.91	2985.04	3500.47	2784.93	2799.39	2743.01	Putative paraxis [Source:UniProtKB/TrEMBL;Acc:G4VSK8]
Smp_015690	18000.4	0.443378	0.124181	3.57042	0.000356409	0.00199614	21236.7	20857.5	20140.5	14924.1	15590.4	15253.1	Nucleolar protein 12 [Source:UniProtKB/TrEMBL;Acc:G4VSL0]
Smp_015710	4119.08	0.506536	0.143525	3.52925	0.000416743	0.00229244	4643.24	5003.54	4859.14	3076.23	3484.5	3647.82	Putative 6-phosphofructo-2-kinase/fructose-2,6-bisphosph at ase [Source:UniProtKB/TrEMBL;Acc:G4VSL5]
Smp_015720	8838.87	-0.0154261	0.143629	-0.107402	0.91447	0.954586	8991.12	9619.67	7763.81	9174.68	8542.14	8941.79	Obg-like ATPase 1 [Source:UniProtKB/TrEMBL;Acc:G4VSL7]
Smp_015730	12650.6	0.0505201	0.151374	0.333743	0.738573	0.83434	12469.6	14138.5	12006.9	14146.9	11485.5	11656.2	NADH dehydrogenase [ubiquinone] 1 beta subcomplex subunit 6 [Source:UniProtKB/TrEMBL;Acc:G4VSL8]
Smp_015760	441.947	-0.399654	0.264521	-1.51086	0.130825	0.249347	440.714	362.576	340.874	347.802	559.491	600.228	SOCS box domain-containing protein [Source:UniProtKB/TrEMBL;Acc:A0A3Q0KCP0]
Smp_015780	2578.66	-0.494306	0.18432	-2.68179	0.00732303	0.025492	2145.24	2287.7	1989.23	3739.18	2769.43	2541.14
Smp_015800	2559.62	-0.228728	0.151033	-1.51443	0.129917	0.248011	2259.12	2559.88	2251.89	2928.06	2815.81	2542.93	Elongator complex protein 4 [Source:UniProtKB/TrEMBL;Acc:G4VSM8]
Smp_015820	32.911	-0.310293	0.663114	-0.467933	0.639832	0.76508	39.8124	29.8007	18.3473	51.4797	23.1913	34.8347	Putative notum [Source:UniProtKB/TrEMBL;Acc:A0A3Q0KCP5]
Smp_015840	5191.74	0.00805992	0.139353	0.057838	0.953878	0.976123	5202.46	5508.17	4907.42	5529.67	4873.08	5129.63	Putative zinc finger protein [Source:UniProtKB/TrEMBL;Acc:G4VSN3]
Smp_015850	8990.83	0.633931	0.210996	3.00447	0.00266047	0.0110126	9570.72	11756.4	11475.8	9570.2	5402.61	6169.31	RNA-binding protein Luc7-like 2 [Source:UniProtKB/TrEMBL;Acc:G4VSN5]
Smp_015860	3685.69	0.000605998	0.167779	0.00361188	0.997118	0.998893	3240.54	3799.59	4018.06	4282.86	3446.81	3326.26	Acyl carrier protein [Source:UniProtKB/TrEMBL;Acc:G4VSN6]
Smp_015880	5223.74	0.502986	0.150074	3.3516	0.000803473	0.00400314	5917.23	6202.52	6257.4	3758.02	4807.37	4399.89	Putative ecsit (Evolutionarily conserved signaling intermediate in toll pathways) [Source:UniProtKB/TrEMBL;Acc:G4VSP0]
Smp_015900	5699.93	0.462101	0.149214	3.0969	0.00195557	0.00852253	5982.05	6295.9	7536.88	4952.09	4752.29	4680.35	Mitochondrial assembly of ribosomal large subunit protein 1 [Source:UniProtKB/TrEMBL;Acc:G4VJP1]
Smp_015980	6870.65	0.155469	0.197465	0.787325	0.431092	0.592073	6087.59	7214.76	8417.55	8276.93	5720.53	5506.56	ATP synthase subunit e, mitochondrial [Source:UniProtKB/TrEMBL;Acc:G4VJN6]
Smp_016050	13897.5	-0.559266	0.161584	-3.46115	0.000537881	0.00284589	12336.3	12168.6	9206.48	15289.5	17782.9	16601	Fragile X related 2, frx2 [Source:UniProtKB/TrEMBL;Acc:A0A3Q0KCP9]
Smp_016090	10258.7	0.0750413	0.202954	0.369745	0.711573	0.814515	13140.9	9361.4	9075.16	7651.64	11646.9	10676.4	F-box domain-containing protein [Source:UniProtKB/TrEMBL;Acc:A0A3Q0KCP3]
Smp_016130	2844.81	0.141838	0.195396	0.725899	0.4679	0.626005	2440.59	3027.75	3484.06	3267.08	2552.98	2296.41	Putative mitochondrial import inner membrane translocase subunit tim10 [Source:UniProtKB/TrEMBL;Acc:G4V5G1]
Smp_016180	3777.25	0.0106777	0.211206	0.0505557	0.95968	0.978759	5097.84	3027.75	3248.44	3279.63	4009.2	4000.63	Putative nuclear hormone receptor [Source:UniProtKB/TrEMBL;Acc:A0A3Q0KCQ5]
Smp_016200	6356.98	0.0643469	0.130922	0.491489	0.623081	0.751247	6263.51	6867.08	6365.55	6276.76	6233.63	6135.37	Putative flotillin-1 [Source:UniProtKB/TrEMBL;Acc:A0A3Q0KCQ0]
Smp_016250	2222.58	0.0383666	0.189683	0.202267	0.839708	0.906108	2015.62	2430.75	2308.86	2676.94	1771.24	2132.06	Putative gtp-binding protein (I) alpha-2 subunit, gnai2 [Source:UniProtKB/TrEMBL;Acc:G4VHF0]
Smp_016340	3975.42	0.344983	0.188483	1.83031	0.067203	0.149852	3637.74	4300.25	5408.59	2969.5	3879.72	3656.75	Mediator of RNA polymerase II transcription subunit 8 [Source:UniProtKB/TrEMBL;Acc:G4VHF6]
Smp_016380	2418.96	0.0686731	0.158125	0.434298	0.664072	0.781079	2653.54	2390.02	2387.08	2062.95	2484.37	2535.79	Cytohesin-related guanine nucleotide-exchange protein [Source:UniProtKB/TrEMBL;Acc:A0A3Q0KCQ4]
Smp_016410	13387.3	0.0197148	0.179809	0.109643	0.912692	0.953539	14963	12920.6	12554.4	10208	14281	15396.9
Smp_016490	36322.7	0.165416	0.202112	0.818437	0.413108	0.575727	30770.4	39537.6	44898.7	44045.3	29128.3	29555.9	Saposin B-type domain-containing protein [Source:UniProtKB/TrEMBL;Acc:G4VHH4]
Smp_016510	1843.57	-0.679264	0.177033	-3.83693	0.000124583	0.000800526	1302.7	1542.68	1405.98	2688.24	2026.34	2095.44	B box-type domain-containing protein [Source:UniProtKB/TrEMBL;Acc:A0A3Q0KCQ9]
Smp_016540	39.5338	-0.0350788	0.589127	-0.0595437	0.952519	0.975358	23.1467	50.6612	43.4541	37.6681	36.7196	45.553	MutL_C domain-containing protein [Source:UniProtKB/TrEMBL;Acc:G4VHI0]
Smp_016550	3577.98	0.0659975	0.147622	0.447072	0.654823	0.7752	3521.08	3545.29	3912.8	3510.66	3794.68	3183.35	Putative gtp-binding protein hflx [Source:UniProtKB/TrEMBL;Acc:A0A3Q0KCR8]
Smp_016600	10105.4	0.080949	0.481059	0.168272	0.866369	0.923728	11069.7	9464.71	10632.7	4232.63	12514.6	12718.2	Amino acid transporter [Source:UniProtKB/TrEMBL;Acc:A0A3Q0KCR1]
Smp_016630	20449.4	-0.0463092	0.17771	-0.260589	0.79441	0.876407	22739.4	20697.6	16927.8	16751	23276.4	22304	Putative trimeric G-protein alpha o subunit [Source:UniProtKB/TrEMBL;Acc:A0A3Q0KCR4]
Smp_016640	4396.38	0.349967	0.153321	2.28258	0.0224552	0.063421	5054.32	4387.66	5338.1	4215.06	3529.91	3853.25	Prostatic acid phosphatase, putative [Source:UniProtKB/TrEMBL;Acc:A0A3Q0KCR2]
Smp_016670	2929.15	0.0798231	0.198206	0.402727	0.687149	0.796663	2629.47	3084.38	3315.07	3656.31	2436.06	2453.61	4a-hydroxytetrahydrobiopterin dehydratase [Source:UniProtKB/TrEMBL;Acc:G4VKX2]
Smp_016730	1149.29	-0.441768	0.208687	-2.1169	0.0342687	0.0888627	1144.38	894.022	884.533	1629.77	1112.22	1230.83	Putative heme binding protein [Source:UniProtKB/TrEMBL;Acc:G4VKX8]
Smp_016750	6.88963	0.315037	1.29647	0.242996	0.808009	0.884372	10.1846	8.94022	3.86259	3.76681	3.86522	10.7184	C2H2-type domain-containing protein [Source:UniProtKB/TrEMBL;Acc:A0A3Q0KCR5]
Smp_016780	26623.8	0.0301187	0.129604	0.232391	0.816234	0.889609	25292	27499.1	27914.9	25030.4	26519.3	27487.2	Tubulin alpha chain [Source:UniProtKB/TrEMBL;Acc:G4VKY4]
Smp_016810	1511.23	-0.548099	0.174399	-3.14279	0.00167347	0.0075051	1261.96	1157.26	1264.03	1565.74	2089.15	1729.23	Trafficking protein particle complex subunit 13 [Source:UniProtKB/TrEMBL;Acc:A0A3Q0KCR6]
Smp_016870	1272.56	0.840614	0.174427	4.81928	1.44074e-06	1.5212e-05	1584.16	1580.43	1736.23	777.218	996.261	961.08	Protein regulator of cytokinesis 1 [Source:UniProtKB/TrEMBL;Acc:G4VKZ6]
Smp_016900	1108.96	-0.104492	0.204683	-0.510509	0.609695	0.740798	838.838	1120.51	1246.65	1271.92	1169.23	1006.63	WKF domain-containing protein [Source:UniProtKB/TrEMBL;Acc:A0A3Q0KCS8]
Smp_016910	700.346	-0.271937	0.254436	-1.06878	0.285168	0.443997	559.225	656.609	686.575	1071.03	620.368	608.267	Putative adrenodoxin [Source:UniProtKB/TrEMBL;Acc:A0A3Q0KCS0]
Smp_016920	2935.61	0.199714	0.190346	1.04922	0.294079	0.454028	3602.56	3463.84	2348.45	2931.83	2700.82	2566.15	RING-type domain-containing protein [Source:UniProtKB/TrEMBL;Acc:A0A3Q0KCS1]
Smp_016990	2431.61	0.00518927	0.150551	0.0344685	0.972504	0.986948	2273.94	2711.87	2322.38	2408.24	2466.98	2406.27	Methylosome subunit pICln [Source:UniProtKB/TrEMBL;Acc:A0A3Q0KCS4]
Smp_017010	26771.9	-0.255774	0.153079	-1.67087	0.0947483	0.195463	27085.4	25900.8	20228.4	29310.8	28521.5	29584.5	MIF4G domain-containing protein [Source:UniProtKB/TrEMBL;Acc:G4VTK4]
Smp_017020	4.04576	-0.342217	2.08534	-0.164106	0.869648	0.926088	3.70348	6.9535	0	10.0448	0	3.57279	Homeobox protein vsx-1-related [Source:UniProtKB/TrEMBL;Acc:A0A3Q0KCT4]
Smp_017070	15439.4	0.21739	0.129118	1.68365	0.0922491	0.191297	16059.2	17729.4	16012.4	14649.1	14197.9	13988.4	Putative 26s protease regulatory subunit S10b [Source:UniProtKB/TrEMBL;Acc:G4VTJ6]
Smp_017230	4150.57	0.135329	0.175089	0.772913	0.439574	0.60028	4100.68	4015.15	4920.94	3216.85	4227.59	4422.22	Nicotinate phosphoribosyltransferase related pre-B cell enhancing factor [Source:UniProtKB/TrEMBL;Acc:G4VE80]
Smp_017280	19053.1	0.216833	0.197408	1.0984	0.272031	0.428777	18244.3	20643	22557.5	23316.5	14765.1	14792.2	Ubiquitin and ribosomal protein S27-like protein [Source:UniProtKB/TrEMBL;Acc:Q15ER5]
Smp_017290	3253.79	0.480647	0.183696	2.61654	0.00888261	0.0298668	3170.18	3870.12	4330.93	3226.9	2413.83	2510.78	Signal recognition particle receptor subunit beta [Source:UniProtKB/TrEMBL;Acc:A0A5K4EA31]
Smp_017360	18181.1	0.432907	0.152312	2.84223	0.00447991	0.0168853	20485.8	22063.5	20118.3	13259.2	15487	17672.8	T-complex protein 1 subunit alpha [Source:UniProtKB/TrEMBL;Acc:A0A3Q0KCS6]
Smp_017420	1499.99	-1.40861	0.191129	-7.36997	1.70663e-13	5.40584e-12	688.847	918.856	855.564	1829.41	2457.31	2249.96	Voltage-gated hydrogen channel 1 [Source:UniProtKB/TrEMBL;Acc:G4LWE5]
Smp_017430	152868	-0.22864	0.139076	-1.644	0.100177	0.204066	126115	147034	149191	177582	158275	159011	Tetraspanin [Source:UniProtKB/TrEMBL;Acc:G4LW70]
Smp_017470	4017.43	0.428045	0.186818	2.29124	0.0219494	0.0622129	3690.52	4581.37	5554.4	3923.76	3144.36	3210.15	Selenoprotein S [Source:UniProtKB/TrEMBL;Acc:G4LW66]
Smp_017520	2926.13	0.240402	0.226571	1.06105	0.288669	0.448153	3307.21	2808.22	3394.25	1728.96	3241.95	3076.17	Inositol polyphosphate 1-phosphatase [Source:UniProtKB/TrEMBL;Acc:A0A5K4EAJ8]
Smp_017610	6067.54	0.329608	0.182042	1.81061	0.0702008	0.155126	5925.57	5985.97	8362.51	4663.31	5645.16	5822.75
Smp_017640	2993.14	0.405611	0.15202	2.66815	0.0076271	0.0263492	3246.1	3162.85	3823.96	2673.18	2619.65	2433.07	Putative nucleolar complex protein [Source:UniProtKB/TrEMBL;Acc:A0A3Q0KCU5]
Smp_017650	4143.89	-0.689711	0.162356	-4.24814	2.15552e-05	0.000168462	3019.26	3150.93	3344.04	6041.96	4746.49	4560.66	Farnesylated proteins-converting enzyme 2 [Source:UniProtKB/TrEMBL;Acc:A0A3Q0KCT3]
Smp_017660	6618.57	0.342212	0.168373	2.03246	0.0421069	0.104584	6105.19	7316.08	8778.7	5652.72	6253.93	5604.81	Proteasome activator PA28-gamma [Source:UniProtKB/TrEMBL;Acc:C1LZ83]
Smp_017710	15187.3	-2.26621	0.133197	-17.0139	6.47597e-65	6.19491e-62	5594.11	5298.57	4789.61	24814.5	25673.8	24953.2	Putative rab [Source:UniProtKB/TrEMBL;Acc:A0A3Q0KCU2]
Smp_017730	92691.8	-0.709239	0.231822	-3.05941	0.00221775	0.00946673	81377.5	65558.6	64132.5	70035	135796	139251	200-kDa GPI-anchored surface glycoprotein [Source:UniProtKB/TrEMBL;Acc:A0A3Q0KCT5]
Smp_017750	8680.52	-0.725696	0.137454	-5.27954	1.29506e-07	1.681e-06	6633.86	6539.27	6454.39	9722.13	11307.7	11425.8	Putative phospholipase A-2-activating protein [Source:UniProtKB/TrEMBL;Acc:A0A3Q0KCV0]
Smp_017830	20834.5	0.084238	0.16338	0.515596	0.606137	0.738264	19083.1	23037.9	22205.1	24031	18464.2	18185.5	NADH dehydrogenase [ubiquinone] iron-sulfur protein 5 [Source:UniProtKB/TrEMBL;Acc:G4VNQ8]
Smp_017860	609.022	-1.00256	0.21662	-4.6282	3.6885e-06	3.52138e-05	343.498	378.469	494.412	885.199	793.337	759.217	Metallo phosphoesterase related [Source:UniProtKB/TrEMBL;Acc:A0A3Q0KCU1]
Smp_017870	1324.49	-0.508641	0.162614	-3.12791	0.00176056	0.0078296	1165.67	1037.07	1076.7	1687.53	1526.76	1453.23	EF-hand domain-containing protein [Source:UniProtKB/TrEMBL;Acc:A0A3Q0KCU7]
Smp_017880	2609.12	0.565122	0.165504	3.41456	0.000638853	0.00328739	2810.94	2961.2	3568.07	2317.84	1930.68	2065.96
Smp_017890	4043.45	-0.3619	0.142935	-2.53193	0.0113437	0.0363538	3591.45	3820.45	3204.98	4526.45	4670.15	4447.23	Family C19 non-peptidase homologue (C19 family) [Source:UniProtKB/TrEMBL;Acc:G4VNY2]
Smp_017990	1407.61	0.347737	0.221651	1.56885	0.116684	0.227749	1373.99	1525.8	1827.97	1633.54	1010.76	1073.62
Smp_018010	1808.3	-0.0525659	0.219039	-0.239985	0.810342	0.886115	1984.14	1704.6	1638.7	1261.88	2123.94	2136.53	Cytospin-A [Source:UniProtKB/TrEMBL;Acc:G4VNZ4]
Smp_018020	7756.32	0.178812	0.156393	1.14335	0.252894	0.405699	7165.31	8755.45	8787.39	8161.41	6702.29	6966.04	NADH dehydrogenase [ubiquinone] iron-sulfur protein 4, mitochondrial [Source:UniProtKB/TrEMBL;Acc:A0A3Q0KCV2]
Smp_018030	2181.39	0.129308	0.153776	0.840886	0.400412	0.562612	2036.91	2299.62	2501.03	2044.12	2109.44	2097.23	Vacuolar protein sorting-associated protein 72 homolog [Source:UniProtKB/TrEMBL;Acc:G4VNZ6]
Smp_018160	2146.39	-0.138066	0.200681	-0.687988	0.491461	0.64428	1706.38	1753.28	2671.95	2142.06	2269.85	2334.82	PIH1 domain-containing protein 1 [Source:UniProtKB/TrEMBL;Acc:A0A3Q0KCV9]
Smp_018170	3541.28	0.279857	0.149717	1.86924	0.0615887	0.140042	3968.28	3676.42	4007.44	2836.41	3474.83	3284.28	Putative zinc finger protein [Source:UniProtKB/TrEMBL;Acc:A0A3Q0KCU9]
Smp_018210	4203.26	-0.248971	0.154618	-1.61023	0.107347	0.214828	3808.1	4360.84	3355.63	4512.63	4773.55	4408.82	FIT family protein [Source:UniProtKB/TrEMBL;Acc:G4VP16]
Smp_018220	5241.66	-0.0689273	0.150745	-0.457244	0.647496	0.770391	5449.67	5363.14	4535.65	5878.73	5066.34	5156.42	TFIIS N-terminal domain-containing protein [Source:UniProtKB/TrEMBL;Acc:G4M0P2]
Smp_018240	44259	0.181138	0.169302	1.06991	0.284661	0.443593	47751.7	52963.8	40387.2	34260.4	45960.4	44230.2	vesicle-fusing ATPase [Source:UniProtKB/TrEMBL;Acc:G4M0P7]
Smp_018250	123830	0.275307	0.145602	1.89082	0.0586481	0.134636	135986	133575	137269	95489.8	123666	116994	Putative troponin I [Source:UniProtKB/TrEMBL;Acc:A0A3Q0KCV6]
Smp_018260	17213.6	0.351666	0.212808	1.6525	0.098432	0.201326	20536.7	19013.9	18355	9842.67	17202.2	18331.1	Glycogen [starch] synthase [Source:UniProtKB/TrEMBL;Acc:A0A3Q0KCW2]
Smp_018280	2502.04	-0.479244	0.146498	-3.27134	0.0010704	0.0051274	2164.68	2105.92	2000.82	2680.71	2995.55	3064.56	CLP1_P domain-containing protein [Source:UniProtKB/TrEMBL;Acc:G4VGQ3]
Smp_018290	2416.79	0.697244	0.176046	3.96059	7.47659e-05	0.000512696	2518.37	3224.44	3225.26	2051.65	1880.43	1600.61	Serine/threonine kinase [Source:UniProtKB/TrEMBL;Acc:A0A3Q0KCX0]
Smp_018310	2496.69	0.595309	0.264269	2.25266	0.0242807	0.0675004	2533.18	2878.75	3599.93	3002.14	1555.75	1410.36	Coiled-coil domain-containing protein 86 [Source:UniProtKB/TrEMBL;Acc:G4VGQ0]
Smp_018360	20282.1	-0.318735	0.139383	-2.28675	0.0222102	0.0628517	17237.8	17054	19859.5	24254.5	21578.6	21708.3	Varsurf_PPLC domain-containing protein [Source:UniProtKB/TrEMBL;Acc:G4VGP6]
Smp_018400	3215.69	-0.0221364	0.177359	-0.124811	0.900673	0.946563	3048.89	3564.17	2958.74	3893.62	2770.4	3058.31	WD_REPEATS_REGION domain-containing protein [Source:UniProtKB/TrEMBL;Acc:G4VGP3]
Smp_018430	1706.58	-1.31375	0.234533	-5.60154	2.12455e-08	3.22083e-07	886.058	1090.71	959.854	3413.98	1899.76	1989.15	Mitochondrial signal peptidase (S26 family) [Source:UniProtKB/TrEMBL;Acc:A0A5K4EAL6]
Smp_018440	1297.64	-0.137594	0.233605	-0.589004	0.555859	0.699651	1217.52	1058.92	1432.06	942.957	1714.23	1420.18	Homeobox domain-containing protein [Source:UniProtKB/TrEMBL;Acc:A0A3Q0KCX5]
Smp_018460	2892.96	-0.749766	0.155536	-4.82054	1.43171e-06	1.51334e-05	2274.86	2320.48	1878.18	3410.22	3715.44	3758.57	Phosphatidylinositol 4-kinase type 2 [Source:UniProtKB/TrEMBL;Acc:G4VGN6]
Smp_018500	327.915	0.35458	0.240742	1.47286	0.140788	0.263094	332.387	362.576	408.469	331.479	262.835	269.745	Gluconokinase [Source:UniProtKB/TrEMBL;Acc:A0A3Q0KCW4]
Smp_018530	25842.8	0.273076	0.167344	1.63183	0.102716	0.20791	25068.9	29283.2	30490.3	28175.7	20703.1	21335.8	Putative nascent polypeptide associated complex alpha subunit (Nac alpha) [Source:UniProtKB/TrEMBL;Acc:G4VGM8]
Smp_018550	20366.9	0.27044	0.152814	1.76974	0.0767713	0.166152	20048.8	20568.5	26194.2	17695.2	18834.3	18860.7	Endosome-associated-trafficking regulator 1 [Source:UniProtKB/TrEMBL;Acc:A0A3Q0KCW3]
Smp_018570	1454.38	-0.134027	0.184193	-0.727643	0.466832	0.625188	1575.83	1231.76	1353.84	1305.83	1531.59	1727.44	Putative serine-rich repeat protein 2 [Source:UniProtKB/TrEMBL;Acc:A0A3Q0KCY0]
Smp_018580	1874.82	0.481587	0.162583	2.9621	0.00305551	0.0123591	2339.67	2182.41	2033.65	1384.93	1591.5	1716.72	Putative wd-repeat protein [Source:UniProtKB/TrEMBL;Acc:A0A3Q0KCX1]
Smp_018590	32.5307	0.186495	0.634618	0.29387	0.768857	0.858113	31.4796	26.8207	45.3854	40.1793	28.9892	22.3299	Putative gata binding factor [Source:UniProtKB/TrEMBL;Acc:A0A3Q0KCW8]
Smp_018610	7621	-0.209781	0.139128	-1.50783	0.131599	0.250445	7213.45	7562.43	6427.35	8573.25	7823.21	8126.3	Mediator of RNA polymerase II transcription subunit 7 [Source:UniProtKB/TrEMBL;Acc:G4VGM0]
Smp_018620	7763.71	-0.218574	0.17028	-1.28361	0.199277	0.341751	7787.49	7657.79	6083.58	9798.72	7647.34	7607.36	Paraplegin (M41 family) [Source:UniProtKB/TrEMBL;Acc:A0A3Q0KCW9]
Smp_018640	2413.66	0.686673	0.161494	4.25201	2.11857e-05	0.000165844	2731.32	2924.44	3277.41	1769.14	1707.46	2072.22	RUN domain-containing protein [Source:UniProtKB/TrEMBL;Acc:A0A3Q0KCY5]
Smp_018680	3598.52	-0.553727	0.159578	-3.46994	0.000520578	0.00276198	2619.29	2859.88	3270.65	3830.84	4355.14	4655.34	Isocitrate dehydrogenase [NAD] subunit, mitochondrial [Source:UniProtKB/TrEMBL;Acc:A0A3Q0KCX7]
Smp_018710	5808.57	-0.0325094	0.152905	-0.212612	0.83163	0.899834	5042.29	5801.21	6386.79	5390.3	6201.75	6029.08	Putative wd-repeat protein [Source:UniProtKB/TrEMBL;Acc:G4VGK8]
Smp_018760	22936.3	-0.106731	0.170182	-0.627155	0.530558	0.677975	22944	23898.2	19424	19091.4	26065.1	26194.8	Neutral alpha-glucosidase ab (Glucosidase II alpha subunit) (Alpha glucosidase 2),putative [Source:UniProtKB/TrEMBL;Acc:G4M039]
Smp_018790	6455.62	-0.353385	0.155792	-2.26831	0.0233103	0.0654112	5253.39	6019.75	5734.98	6154.96	7667.63	7903	PPM-type phosphatase domain-containing protein [Source:UniProtKB/TrEMBL;Acc:A0A3Q0KCX4]
Smp_018800	16.8297	-0.352439	0.873928	-0.403281	0.686741	0.796526	15.7398	14.9004	13.5191	32.6457	12.562	11.6116	Subfamily A1A unassigned peptidase (A01 family) [Source:UniProtKB/TrEMBL;Acc:A0A3Q0KCZ1]
Smp_018870	388.085	-0.53263	0.236486	-2.25227	0.0243055	0.0675333	339.794	265.226	346.667	439.461	524.704	412.657	DUF4537 domain-containing protein [Source:UniProtKB/TrEMBL;Acc:A0A3Q0KCY4]
Smp_018880	6.15179	1.20873	1.53359	0.788174	0.430595	0.59165	11.1104	10.9269	3.86259	0	3.86522	7.14557
Smp_018930	904.484	1.63978	0.234874	6.98156	2.91921e-12	7.757e-11	990.681	1477.12	1639.67	522.33	382.657	414.443
Smp_018940	316.274	-0.292481	0.33177	-0.881577	0.378006	0.540832	252.762	296.021	303.213	529.864	300.521	215.26	Putative calmodulin [Source:UniProtKB/TrEMBL;Acc:G4VG24]
Smp_018950	2191.34	-0.221909	0.150521	-1.47427	0.140409	0.26259	1848.96	2033.4	2187.19	2337.93	2448.62	2291.94	La-related protein 7 [Source:UniProtKB/TrEMBL;Acc:A0A3Q0KCZ6]
Smp_018980	1207.21	-0.216599	0.214062	-1.01185	0.311608	0.473368	1347.14	939.716	1064.14	1019.55	1490.04	1382.67	C2H2-type domain-containing protein [Source:UniProtKB/TrEMBL;Acc:A0A3Q0KCY9]
Smp_018990	18484.8	0.316112	0.1674	1.88836	0.0589781	0.135159	18778.5	20190	22535.3	19906.3	14509.1	14989.6	60S ribosomal protein L9 [Source:UniProtKB/TrEMBL;Acc:G4VG38]
Smp_019010	13934.8	0.0434066	0.175189	0.24777	0.804312	0.881552	14689.9	15098	12647.1	10828.3	14286.8	16058.8	Dipeptidyl peptidase 3 [Source:UniProtKB/TrEMBL;Acc:G4VG40]
Smp_019030	29102	0.514925	0.146274	3.52028	0.000431089	0.00234974	30212.1	34403	38109.3	22215.4	24317.1	25355.2	Dipeptidyl peptidase 1 [Source:UniProtKB/TrEMBL;Acc:G4VG42]
Smp_019040	2031.71	0.206134	0.227158	0.907446	0.364171	0.52671	2292.45	2346.31	1892.67	1244.3	2188.68	2225.85	Putative transcription factor lbp1,cp2 [Source:UniProtKB/TrEMBL;Acc:A0A3Q0KCZ9]
Smp_019050	3657.69	-0.4269	0.220169	-1.93897	0.0525053	0.123772	2458.18	2998.95	3903.15	5416.67	3617.85	3551.35	Tubulin-specific chaperone A [Source:UniProtKB/TrEMBL;Acc:A0A3Q0KCZ4]
Smp_019060	9237.24	0.840303	0.201773	4.16459	3.11907e-05	0.000234016	10371.6	11688.8	13498.8	8732.71	5649.99	5481.55	Protein transport protein Sec61 subunit beta [Source:UniProtKB/TrEMBL;Acc:G4VG47]
Smp_019100	8057.21	0.489444	0.16651	2.93942	0.00328822	0.0131227	9645.71	10253.4	8335.47	5532.18	7324.59	7251.86	Eh domain containing/past-1-related [Source:UniProtKB/TrEMBL;Acc:A0A3Q0KCZ7]
Smp_019130	1708.98	0.583937	0.154173	3.78756	0.000152136	0.000954944	2014.69	2043.34	2093.52	1270.67	1337.37	1494.32	Protein CLP1 homolog [Source:UniProtKB/TrEMBL;Acc:G4LUE4]
Smp_019170	11403.6	-0.119359	0.176887	-0.674774	0.499819	0.651839	12732.6	11129.6	8935.14	10072.4	13071.2	12480.6	[histone H3]-trimethyl-L-lysine(4) demethylase [Source:UniProtKB/TrEMBL;Acc:G4LUD8]
Smp_019190	4772.51	0.2025	0.147372	1.37408	0.169417	0.302802	4580.28	5239.96	5501.29	4210.03	4332.91	4770.56	Pre-mRNA-splicing factor SLU7 [Source:UniProtKB/TrEMBL;Acc:G4LUD6]
Smp_019260	5447.14	-1.18533	0.135352	-8.7574	1.99812e-18	1.15145e-16	3200.73	3262.19	3518.82	7958.01	7284.01	7459.09	Multiple ankyrin repeats single kh domain protein, putative [Source:UniProtKB/TrEMBL;Acc:A0A3Q0KCZ3]
Smp_019280	2546.47	-0.214514	0.149848	-1.43155	0.152274	0.279212	2110.98	2512.2	2449.85	2646.81	2747.21	2811.78	Camp-dependent protein kinase regulatory chain,putative [Source:UniProtKB/TrEMBL;Acc:G4LUC8]
Smp_019310	11693.4	-0.394547	0.148765	-2.65214	0.00799823	0.0274037	8564.3	10892.2	10856.8	13411.1	13189.1	13247	Dynein light chain [Source:UniProtKB/TrEMBL;Acc:G4LUC6]
Smp_019340	9755.02	-0.653748	0.150552	-4.34235	1.40964e-05	0.00011675	7024.58	7728.32	7991.7	13640.9	11270	10874.7	Tetraspanin [Source:UniProtKB/TrEMBL;Acc:A0A3Q0KD09]
Smp_019350	28276	0.620092	0.194877	3.18197	0.00146278	0.00669197	26131.8	32202.7	44447.8	24357.4	20452.8	22063.7	UPAR/Ly6 domain-containing protein [Source:UniProtKB/TrEMBL;Acc:A0A3Q0KD07]
Smp_019380	5713.16	0.742324	0.132874	5.58669	2.31435e-08	3.47552e-07	7013.46	7515.74	6925.62	4138.46	4241.11	4444.55	eIF-2B GDP-GTP exchange factor subunit epsilon [Source:UniProtKB/TrEMBL;Acc:G4LUC1]
Smp_019430	9675.93	0.219477	0.144878	1.51491	0.129795	0.247878	9331.84	10109.4	11790.6	8811.82	9063.94	8948.04	C2H2-type domain-containing protein [Source:UniProtKB/TrEMBL;Acc:A0A3Q0KD05]
Smp_019440	7184.09	0.31265	0.183205	1.70656	0.0879037	0.184723	6511.64	8250.83	9114.75	7667.96	5697.34	5862.05	Translation factor sui1, putative [Source:UniProtKB/TrEMBL;Acc:G4LUB6]
Smp_019460	1.90714	2.38995	3.45533	0.691671	0.489144	0.64274	0	0	9.65648	0	0	1.78639	BHLH domain-containing protein [Source:UniProtKB/TrEMBL;Acc:A0A3Q0KD14]
Smp_019490	4591.43	-0.16566	0.158258	-1.04677	0.295206	0.455328	3695.15	4504.88	4783.82	5210.75	4846.02	4507.96	Protein RER1 [Source:UniProtKB/TrEMBL;Acc:G4LUA8]
Smp_019620	3172	-0.231327	0.154334	-1.49887	0.133906	0.253552	2898.9	2970.14	2884.39	3919.99	3269.01	3089.57	DRMBL domain-containing protein [Source:UniProtKB/TrEMBL;Acc:C4Q2I6]
Smp_019630	6063.1	-0.348414	0.15558	-2.23945	0.0251269	0.0691695	4522.87	5745.58	5735.95	6320.7	6929.37	7124.14	N-acyl-aliphatic-L-amino acid amidohydrolase [Source:UniProtKB/TrEMBL;Acc:C4Q2I8]
Smp_019640	6546.28	0.0372919	0.175687	0.212263	0.831902	0.899834	5571.89	7238.6	7081.09	7634.06	5611.33	6140.73	Calcyphosine/tpp, putative [Source:UniProtKB/TrEMBL;Acc:C4Q2F2]
Smp_019680	5460.28	-0.854341	0.17992	-4.74844	2.04995e-06	2.08837e-05	3994.2	4336.01	3336.31	8533.07	6353.46	6208.61	ANAPC4_WD40 domain-containing protein [Source:UniProtKB/TrEMBL;Acc:G4M0R1]
Smp_019690	8908.65	-1.44083	0.172869	-8.33478	7.76451e-17	3.75128e-15	4366.4	5889.62	4132.97	14125.5	12918.5	12018.9	Splicing factor U2AF subunit [Source:UniProtKB/TrEMBL;Acc:C4Q2F6]
Smp_019730	23876.3	-0.00331068	0.184689	-0.0179257	0.985698	0.993592	20060.8	23269.4	28215.3	29151.3	21563.1	20998.2	NADH dehydrogenase [ubiquinone] 1 alpha subcomplex subunit 7 [Source:UniProtKB/TrEMBL;Acc:C4Q2F9]
Smp_019750	19199.3	0.031742	0.146951	0.216004	0.828985	0.899611	17822.1	20203.9	20204.2	21502.2	17469.8	17993.4	ATP synthase subunit d, mitochondrial [Source:UniProtKB/TrEMBL;Acc:G4LYX7]
Smp_019760	653.621	-0.186488	0.218862	-0.852082	0.394169	0.556453	679.589	648.663	505.999	721.971	575.918	789.586	DNA polymerase theta, putative [Source:UniProtKB/TrEMBL;Acc:A0A3Q0KD23]
Smp_019790	9717.16	0.294741	0.153696	1.91768	0.055151	0.128489	12409.4	10109.4	9600.47	8387.42	8443.57	9352.66	Guanylate cyclase [Source:UniProtKB/TrEMBL;Acc:A0A5K4EAI8]
Smp_019820	2060.75	0.0282437	0.152696	0.184967	0.853255	0.91475	1896.18	2057.24	2289.55	2017.75	2036.01	2067.75	Thioredoxin domain-containing protein [Source:UniProtKB/TrEMBL;Acc:A0A3Q0KD13]
Smp_019840	5039.95	-0.647009	0.17583	-3.67975	0.00023346	0.00138369	4377.51	4199.92	3206.92	7001.24	5427.74	6026.4	DNA ligase [Source:UniProtKB/TrEMBL;Acc:A0A3Q0KD12]
Smp_019880	4197.26	-1.20019	0.155114	-7.73748	1.01406e-14	3.66057e-13	2210.05	2620.48	2806.17	6163.75	5421.94	5961.19	Derlin [Source:UniProtKB/TrEMBL;Acc:G4V8G7]
Smp_019890	3969.76	0.242259	0.161081	1.50395	0.132593	0.251515	4263.63	3756.88	4887.14	3284.66	3862.32	3763.93	Putative syntaxin [Source:UniProtKB/TrEMBL;Acc:A0A3Q0KD32]
Smp_019900	10911.5	-0.190369	0.168546	-1.12948	0.258695	0.412653	11527.1	9959.4	9092.54	9585.27	12518.5	12786.1	Putative zygin [Source:UniProtKB/TrEMBL;Acc:A0A3Q0KD17]
Smp_019920	1697.35	-0.444553	0.183301	-2.42527	0.0152971	0.0465728	1187.89	1410.57	1714.99	2066.72	1980.93	1823.01
Smp_019950	6350.2	0.144733	0.16508	0.876742	0.380627	0.543325	5702.43	6539.27	7762.84	6691.1	5706.03	5699.49	Protein phosphatase 1 regulatory subunit 14B [Source:UniProtKB/TrEMBL;Acc:A0A3Q0KD16]
Smp_019980	13844.6	0.789367	0.125733	6.27812	3.42697e-10	6.85824e-09	17623.9	17746.3	17251.3	9905.45	9946.18	10594.2	Putative vacuole membrane protein [Source:UniProtKB/TrEMBL;Acc:G4V8G5]
Smp_019990	4822.42	-0.0150042	0.192244	-0.0780478	0.93779	0.967422	4107.16	4717.46	5565.99	6055.77	4310.69	4177.48	AP complex subunit sigma [Source:UniProtKB/TrEMBL;Acc:G4V8G4]
Smp_020040	16413.5	0.320019	0.127128	2.51729	0.0118262	0.0376596	17791.5	17888.4	19000.1	14161.9	14402.8	15236.1	PPM-type phosphatase domain-containing protein [Source:UniProtKB/TrEMBL;Acc:G4V8G2]
Smp_020050	11886.5	0.338789	0.162804	2.08097	0.0374367	0.0952192	12787.2	11713.7	15327.7	9138.27	10883.5	11468.6	COP9 signalosome complex subunit 2 [Source:UniProtKB/TrEMBL;Acc:G4V8G0]
Smp_020060	4300.67	0.521923	0.133417	3.91196	9.15507e-05	0.000612858	5158.95	5053.21	4999.16	3386.36	3518.32	3688.01	NudC domain-containing protein 1 [Source:UniProtKB/TrEMBL;Acc:A0A3Q0KD39]
Smp_020070	32307.9	-0.0665885	0.219743	-0.303028	0.761868	0.852202	32081.4	31395.1	31212.6	20613.2	40202.2	38343.1	Centrosomal protein of 162 kDa [Source:UniProtKB/TrEMBL;Acc:A0A3Q0KD41]
Smp_020080	1626.33	-2.35922	0.195561	-12.0639	1.63852e-33	3.13481e-31	517.561	585.088	488.618	3361.25	2279.51	2525.96	Putative gtp-binding protein (I) alpha-1subunit, gnai1 [Source:UniProtKB/TrEMBL;Acc:G4V8F7]
Smp_020090	3048.99	0.147633	0.146162	1.01007	0.312463	0.474222	3172.96	3056.56	3384.59	3044.84	2641.88	2993.1	Rhomboid-like protein [Source:UniProtKB/TrEMBL;Acc:A0A3Q0KD37]
Smp_020120	1081.98	-0.140999	0.217555	-0.648108	0.516915	0.66543	810.136	1157.26	1119.19	1394.97	1011.72	998.594	Transmembrane protein 188 [Source:UniProtKB/TrEMBL;Acc:A0A5K4EAJ5]
Smp_020130	1336.05	0.31473	0.206741	1.52234	0.127923	0.244769	1755.45	1380.77	1308.45	936.679	1381.82	1253.16	SET domain-containing protein [Source:UniProtKB/TrEMBL;Acc:A0A3Q0KD44]
Smp_020200	3452.24	0.0620654	0.159408	0.389349	0.697018	0.803818	4041.42	3518.47	3019.58	3329.86	3337.62	3466.5	RNA helicase [Source:UniProtKB/TrEMBL;Acc:A0A3Q0KD46]
Smp_020220	4042.73	-0.259177	0.175317	-1.47833	0.139318	0.26101	3458.12	4084.69	3497.58	5327.52	4093.27	3795.19	Coatomer subunit zeta [Source:UniProtKB/TrEMBL;Acc:G4V8D5]
Smp_020270	4509.01	-0.19939	0.200471	-0.99461	0.319926	0.481651	4835.82	4196.94	3562.27	3613.62	5067.3	5778.09	Voltage-dependent L-type calcium channel subunit alpha [Source:UniProtKB/TrEMBL;Acc:A0A5K4EAX0]
Smp_020300	9883.11	-0.232097	0.169595	-1.36854	0.171144	0.304815	10864.2	8908.43	7497.29	9778.63	11318.3	10931.8	Putative dishevelled [Source:UniProtKB/TrEMBL;Acc:A0A3Q0KD31]
Smp_020340	7767.81	0.285693	0.21825	1.30902	0.190528	0.330676	8679.1	8244.87	8681.17	4454.88	8221.32	8325.49	Putative alpha-glucosidase [Source:UniProtKB/TrEMBL;Acc:A0A3Q0KD49]
Smp_020370	49815.2	0.425957	0.120832	3.5252	0.000423163	0.00232242	57870.6	57114.1	56363.9	42803.5	42688.5	42050.8	Reticulon-like protein [Source:UniProtKB/TrEMBL;Acc:A0A3Q0KD50]
Smp_020400	2237.32	0.340566	0.151864	2.24257	0.0249247	0.0687911	2414.67	2633.39	2451.78	2133.27	1795.4	1995.4	Zinc metalloproteinase YIL108W [Source:UniProtKB/TrEMBL;Acc:G4V8B8]
Smp_020450	8359.26	-0.0107026	0.150593	-0.0710695	0.943342	0.970297	8635.59	9093.2	7256.84	7703.12	8610.75	8856.05	UBX domain-containing protein [Source:UniProtKB/TrEMBL;Acc:A0A5K4EAY8]
Smp_020480	3416.36	-0.636599	0.14275	-4.45954	8.21368e-06	7.24166e-05	2480.41	2624.45	2919.15	4123.4	4158.98	4191.77	XPG_I_2 domain-containing protein [Source:UniProtKB/TrEMBL;Acc:A0A3Q0KD33]
Smp_020540	563.876	-1.38502	0.327389	-4.2305	2.33168e-05	0.000180753	243.504	355.622	337.011	1312.1	551.76	583.257	Pinch, putative [Source:UniProtKB/TrEMBL;Acc:A0A3Q0KD53]
Smp_020550	2978.63	0.588773	0.1579	3.72878	0.000192412	0.00116938	3779.4	3886.01	3068.83	2386.9	2487.27	2263.36	Low-density lipoprotein receptor (Ldl) [Source:UniProtKB/TrEMBL;Acc:A0A3Q0KD55]
Smp_020590	4749.95	-0.438175	0.145567	-3.01013	0.00261135	0.0108468	4037.72	4327.07	3737.06	5873.71	5012.23	5511.92	WD_REPEATS_REGION domain-containing protein [Source:UniProtKB/TrEMBL;Acc:A0A3Q0KD40]
Smp_020760	17167.6	-0.452147	0.136925	-3.30216	0.000959428	0.0046683	13156.6	14563.6	15777.7	19189.4	20613.2	19704.8	Ankyrin repeat-containing, putative [Source:UniProtKB/TrEMBL;Acc:G4LYA6]
Smp_020770	10481.6	0.635927	0.177543	3.58182	0.000341209	0.00193022	11092.8	11781.2	15389.5	9567.69	7494.66	7563.59	Dolichyl-diphosphooligosaccharide--protein glycosyltransferase subunit DAD1 [Source:UniProtKB/TrEMBL;Acc:G4LYA4]
Smp_020800	6048.4	-0.235105	0.162403	-1.44766	0.147712	0.272933	5233.94	5087.98	6349.13	5729.31	6598.9	7291.16	Cysteine and histidine-rich domain (Chord)-containing, zinc binding protein, putative [Source:UniProtKB/TrEMBL;Acc:G4LYA2]
Smp_020920	24.2881	1.39587	3.73472	0.373755			105.549	0	0	40.1793	0	0	Putative dnaj homolog subfamily B member 4 [Source:UniProtKB/TrEMBL;Acc:A0A3Q0KD57]
Smp_021040	8776.28	0.153041	0.159135	0.961707	0.336197	0.498382	8058.77	9372.33	10291.9	9398.18	7618.35	7918.19	Protein FAM32A-like [Source:UniProtKB/TrEMBL;Acc:G4VDL2]
Smp_021060	20.4571	-0.589086	0.752682	-0.78265	0.433833	0.594647	17.5915	17.8804	13.5191	25.112	28.9892	19.6503
Smp_021070	1500.4	-0.0638275	0.186691	-0.341888	0.732435	0.828874	1561.02	1391.69	1447.51	1870.85	1309.34	1421.97	Putative gtp-binding protein-animal [Source:UniProtKB/TrEMBL;Acc:G4VDL0]
Smp_021080	4478.22	0.0051488	0.144747	0.0355709	0.971625	0.986788	4325.66	4287.33	4846.58	4079.45	4686.58	4643.73	39S ribosomal protein L15, mitochondrial [Source:UniProtKB/TrEMBL;Acc:A0A3Q0KD51]
Smp_021100	4667.47	-0.206216	0.188412	-1.09449	0.273739	0.431186	4913.59	4046.94	4044.13	3798.2	5530.16	5671.8	SAM domain-containing protein [Source:UniProtKB/TrEMBL;Acc:A0A3Q0KD62]
Smp_021130	3867.53	0.185394	0.152843	1.21297	0.225141	0.373351	4292.33	4306.21	3749.61	3288.42	3549.24	4019.39	YTH domain-containing protein [Source:UniProtKB/TrEMBL;Acc:A0A3Q0KD48]
Smp_021140	22557.2	0.279483	0.200106	1.39668	0.162511	0.293223	20866.3	23343.9	29994	26019.8	17393.5	17725.5	40S ribosomal protein S7 [Source:UniProtKB/TrEMBL;Acc:G4VDK2]
Smp_021160	4093.44	-0.270217	0.190821	-1.41607	0.156754	0.285838	3462.75	4380.71	3289	5530.93	3961.85	3935.42	RING-type E3 ubiquitin transferase [Source:UniProtKB/TrEMBL;Acc:G4VDK0]
Smp_021170	10687	-0.341302	0.179152	-1.9051	0.0567674	0.131295	11203	8407.78	8676.34	9740.96	12857.7	13236.3	VPS13C protein, putative [Source:UniProtKB/TrEMBL;Acc:A0A5K4EB16]
Smp_021220	18274.3	0.268826	0.138829	1.93638	0.0528214	0.124327	18272	19721.1	21922.1	17486.8	16485.2	15758.7	Ig-like domain-containing protein [Source:UniProtKB/TrEMBL;Acc:A0A3Q0KD67]
Smp_021290	8868.1	0.0984675	0.145571	0.676421	0.498773	0.650923	9900.33	8829.96	8782.56	7626.53	9289.09	8780.12	Putative hiv-1 rev binding protein, hrbl [Source:UniProtKB/TrEMBL;Acc:G4V8H9]
Smp_021300	6769.13	0.529892	0.162266	3.26557	0.00109243	0.00521466	8082.84	7317.07	8597.16	4592.99	5992.06	6032.65	Ubiquitin carboxyl-terminal hydrolase [Source:UniProtKB/TrEMBL;Acc:G4V8H8]
Smp_021330	2109.14	-0.485836	0.180933	-2.68517	0.0072493	0.0252721	1763.78	1989.7	1518	2761.07	2077.56	2544.72	Putative abc1 family [Source:UniProtKB/TrEMBL;Acc:G4V8H4]
Smp_021340	25639	-0.275324	0.138149	-1.99295	0.0462671	0.112276	21844	22220.4	25534.6	29820.6	26428.4	27985.6	Mxi neural development protein; Putative max binding protein, mnt [Source:UniProtKB/TrEMBL;Acc:G4VF67]
Smp_021370	3876.88	-0.414727	0.168453	-2.46198	0.0138173	0.0427252	3446.09	3690.32	2833.21	4978.46	3922.23	4390.96	Beta-1,4-galactosyltransferase [Source:UniProtKB/TrEMBL;Acc:A0A3Q0KD59]
Smp_021390	858.269	-1.15776	0.2383	-4.85842	1.18327e-06	1.27424e-05	479.601	668.53	445.164	1502.96	990.463	1062.9	Subfamily M23B non-peptidase homologue (M23 family) [Source:UniProtKB/TrEMBL;Acc:A0A5K4EB28]
Smp_021460	42.1295	-1.02476	0.684177	-1.49779	0.134187	0.253883	26.8502	43.7077	12.5534	92.9146	46.3827	30.3687	Glutamine synthetase bacteria, putative [Source:UniProtKB/TrEMBL;Acc:A0A3Q0KD81]
Smp_021540	5481.26	0.211634	0.15991	1.32346	0.185683	0.324053	6137.59	6379.34	5129.52	5751.91	4815.1	4674.1	Branchpoint-bridging protein [Source:UniProtKB/TrEMBL;Acc:G4VNH1]
Smp_021550	2296.5	0.160037	0.182474	0.877038	0.380466	0.543215	2686.87	2311.54	2274.1	1728.96	2465.04	2312.49	Putative dna repair protein xp-C / rad4 [Source:UniProtKB/TrEMBL;Acc:A0A3Q0KD76]
Smp_021590	440.912	-0.195139	0.243208	-0.802355	0.422347	0.583672	408.309	353.635	472.202	366.636	526.636	518.054	Putative rac gtpase activating protein [Source:UniProtKB/TrEMBL;Acc:A0A3Q0KD63]
Smp_021600	3341.26	0.116706	0.151941	0.768104	0.442425	0.602626	3842.36	3133.05	3454.12	2984.57	3266.11	3367.35	Trimeric intracellular cation channel type B [Source:UniProtKB/TrEMBL;Acc:A0A3Q0KD79]
Smp_021730	24531.4	0.128562	0.137929	0.932087	0.351291	0.51391	22799.5	27517	26554.3	24289.6	22828	23199.9
Smp_021750	3984.07	-0.0662674	0.13861	-0.478084	0.63259	0.758982	3990.5	3974.42	3712.91	4095.77	3825.6	4305.21	RNA methyltransferase [Source:UniProtKB/TrEMBL;Acc:G4VDU5]
Smp_021760	10542.6	0.0988412	0.167772	0.58914	0.555767	0.699651	9249.44	11041.2	12419.2	11693.4	9679.48	9173.13	60S ribosome subunit biogenesis protein NIP7 homolog [Source:UniProtKB/TrEMBL;Acc:G4VDU6]
Smp_021790	773.515	-0.446865	0.228924	-1.95202	0.0509359	0.121267	503.673	620.848	839.148	998.204	861.944	817.275	RYDR_ITPR domain-containing protein [Source:UniProtKB/TrEMBL;Acc:G4VDV0]
Smp_021800	2920.26	-0.179386	0.151069	-1.18745	0.235052	0.386009	2405.41	2848.95	2962.61	3121.43	3051.59	3131.55	Prefoldin subunit 3 [Source:UniProtKB/TrEMBL;Acc:G4VDV2]
Smp_021830	2076.03	0.503388	0.163036	3.08759	0.00201788	0.00874713	2145.24	2434.72	2724.09	1707.62	1609.86	1834.63	phosphatidylserine decarboxylase [Source:UniProtKB/TrEMBL;Acc:A0A3Q0KD90]
Smp_021910	2941.35	-0.278744	0.151285	-1.84251	0.0654008	0.146722	2369.3	2670.15	2934.6	3334.88	3212.96	3126.19	2-methoxy-6-polyprenyl-1,4-benzoquinol methylase, mitochondrial [Source:UniProtKB/TrEMBL;Acc:A0A3Q0KD80]
Smp_021920	101236	0.0585804	0.259507	0.225737	0.821406	0.893007	122861	95076.2	91936.4	53422.1	125706	118413	Paramyosin [Source:UniProtKB/TrEMBL;Acc:A0A3Q0KD88]
Smp_021960	1373.13	-0.0258078	0.19428	-0.132838	0.894321	0.942737	1422.14	1307.26	1351.91	1695.06	1108.35	1354.09	Importin N-terminal domain-containing protein [Source:UniProtKB/TrEMBL;Acc:A0A3Q0KD71]
Smp_022020	5342.48	-0.246689	0.157314	-1.56813	0.11685	0.227934	5592.25	4460.18	4608.07	5504.56	6404.67	5485.12	Putative cpg binding protein [Source:UniProtKB/TrEMBL;Acc:A0A3Q0KD89]
Smp_022070	313.535	-0.0747374	0.263579	-0.283549	0.776756	0.863805	303.685	361.582	251.068	306.367	380.724	277.784
Smp_022090	6945.03	0.059111	0.14732	0.401241	0.688243	0.797351	6930.14	7171.05	7162.21	5892.54	7045.33	7468.91	ribose-phosphate diphosphokinase [Source:UniProtKB/TrEMBL;Acc:G4VE33]
Smp_022110	5147.57	0.466789	0.144682	3.22631	0.00125397	0.00587438	6439.43	6163.78	5315.89	4439.81	4132.89	4393.63	Pak inhibitor skb15, putative [Source:UniProtKB/TrEMBL;Acc:C4Q352]
Smp_022130	5076.58	-0.205725	0.138093	-1.48976	0.136287	0.256841	5077.47	4670.77	4397.56	5370.21	5301.15	5642.32	Rab-GAP TBC domain-containing protein [Source:UniProtKB/TrEMBL;Acc:A0A3Q0KD75]
Smp_022140	2022.44	0.576099	0.163583	3.52174	0.000428716	0.00234335	2176.72	2350.28	2736.65	1501.7	1725.82	1643.48	Serine/threonine-protein kinase RIO1 [Source:UniProtKB/TrEMBL;Acc:A0A3Q0KD94]
Smp_022170	5851.93	-0.821835	0.157448	-5.21972	1.79191e-07	2.27038e-06	3776.62	4057.87	4851.41	8204.1	7026.01	7195.59	Tropomyosin, putative [Source:UniProtKB/TrEMBL;Acc:G4M1N6]
Smp_022320	3872.35	0.234412	0.173317	1.35251	0.176213	0.311697	4215.49	4406.53	3935.01	4346.89	3082.51	3247.66	Holocytochrome c-type synthase [Source:UniProtKB/TrEMBL;Acc:G4VPI1]
Smp_022330	17440.2	-0.0218125	0.135907	-0.160496	0.87249	0.92767	17428.6	18740.7	15755.5	18291.6	17098.8	17326.2	Putative dnaj homolog subfamily B member 2, 6, 8 [Source:UniProtKB/TrEMBL;Acc:G4VPH9]
Smp_022340	29162	0.246628	0.151533	1.62755	0.10362	0.209208	31609.2	32035.8	31302.4	22455.2	30323.6	27246.1	Putative pdz and lim domain protein [Source:UniProtKB/TrEMBL;Acc:G4VPH8]
Smp_022400	43489.7	0.16015	0.147466	1.08601	0.277475	0.434993	43714.9	47624.5	46365.6	35185.7	42451.7	45595.9	Glucose-6-phosphate isomerase [Source:UniProtKB/TrEMBL;Acc:G4VPH5]
Smp_022430	3028.72	-0.185801	0.184369	-1.00776	0.313568	0.475597	2448.93	3014.84	3036.96	3928.78	2756.87	2985.96	Mitochondrial pyruvate carrier [Source:UniProtKB/TrEMBL;Acc:G4VPA2]
Smp_022450	10290.3	0.586374	0.212775	2.75584	0.00585417	0.0211804	8126.36	14331.2	14602.5	7657.92	8940.26	8083.43	Conserved plasma membrane protein [Source:UniProtKB/TrEMBL;Acc:A0A5K4EB74]
Smp_022470	3100.76	-0.533161	0.174431	-3.05658	0.00223881	0.00953114	2393.37	2435.71	2772.37	4427.25	3330.85	3244.98	Putative excision repair cross-complementing 1 ercc1 [Source:UniProtKB/TrEMBL;Acc:A0A3Q0KD97]
Smp_022500	7795.54	0.281517	0.152129	1.85051	0.06424	0.144627	7252.34	8924.32	9484.59	7139.35	6804.72	7167.9	Single-stranded DNA-binding protein [Source:UniProtKB/TrEMBL;Acc:A0A3Q0KDA2]
Smp_022540	10261.7	-1.41541	0.144035	-9.8268	8.6321e-23	7.1804e-21	5792.24	6123.06	4873.62	14834.9	14856.9	15089.7	Phosphatidylinositol-4,5-bisphosphate 4-phosphatase [Source:UniProtKB/TrEMBL;Acc:A0A3Q0KD87]
Smp_022570	4454.31	-0.0490833	0.168657	-0.291025	0.771032	0.859358	3958.09	4486	4690.15	5405.37	4062.35	4123.89	SAGA-associated factor 11 [Source:UniProtKB/TrEMBL;Acc:G4VEB2]
Smp_022640	24991.3	0.271431	0.187176	1.45014	0.14702	0.272006	25428.1	29508.7	27067.1	29398.7	19125.1	19419.9	60S ribosomal protein L13 [Source:UniProtKB/TrEMBL;Acc:G4V5V3]
Smp_022660	5751.73	-0.0160605	0.165022	-0.0973231	0.92247	0.959481	6074.63	6224.38	4859.14	6532.9	5183.26	5636.07	Putative wd-repeat protein [Source:UniProtKB/TrEMBL;Acc:G4VEB8]
Smp_022700	3812.67	-0.803297	0.198801	-4.0407	5.32913e-05	0.000379869	2400.78	3174.77	2756.92	6207.7	4221.79	4114.06	Very-long-chain (3R)-3-hydroxyacyl-CoA dehydratase [Source:UniProtKB/TrEMBL;Acc:Q15ES5]
Smp_022740	136.67	1.37058	0.38355	3.57339	0.000352385	0.0019794	156.472	172.844	262.656	56.5021	71.5066	100.038	Putative tumor necrosis factor induced protein [Source:UniProtKB/TrEMBL;Acc:G4VEC4]
Smp_022810	9920.24	-1.37111	0.125644	-10.9127	1.00263e-27	1.27883e-25	5445.97	5670.09	5479.08	14423.1	14030.8	14472.5	Putative rab-2,4,14 [Source:UniProtKB/TrEMBL;Acc:G4VQ12]
Smp_022850	6093.97	0.13649	0.164152	0.831484	0.4057	0.568218	5588.55	6767.75	6788.5	6677.29	5668.35	5073.36	28S ribosomal protein S31, mitochondrial [Source:UniProtKB/TrEMBL;Acc:G4VQ06]
Smp_022870	141.099	-0.320298	0.35813	-0.894362	0.371128	0.533465	103.697	138.077	134.225	210.941	138.182	121.475	CRC domain-containing protein [Source:UniProtKB/TrEMBL;Acc:A0A3Q0KDB2]
Smp_022890	7649.39	0.487968	0.20094	2.42843	0.0151644	0.0461982	9514.24	7499.85	9780.08	4609.32	7399.97	7092.88	Rho-GAP domain-containing protein [Source:UniProtKB/TrEMBL;Acc:A0A5K4EB14]
Smp_022960	7355.88	0.275548	0.152453	1.80743	0.0706948	0.156001	8448.56	8586.58	7132.27	7430.65	6332.2	6205.04	Putative aldehyde dehydrogenase [Source:UniProtKB/TrEMBL;Acc:G4VN20]
Smp_022990	9581.52	0.370216	0.139724	2.64963	0.00805807	0.0275495	9981.8	10831.6	11600.3	7709.4	8660.03	8705.99	Voltage-dependent anion-selective channel protein 1 [Source:UniProtKB/TrEMBL;Acc:G4VN15]
Smp_023010	1993.44	0.0500634	0.252049	0.198626	0.842556	0.908361	1602.68	2331.41	2148.57	2818.83	1475.55	1583.64	ATPase inhibitor-like protein trans-spliced [Source:UniProtKB/TrEMBL;Acc:Q26549]
Smp_023150	6098.09	0.494534	0.155884	3.17246	0.00151153	0.00687556	6452.39	6976.35	7969.49	5679.09	4657.59	4853.63	Serine/threonine-protein phosphatase [Source:UniProtKB/TrEMBL;Acc:G4VCC1]
Smp_023170	9516.6	0.547452	0.155455	3.52161	0.000428936	0.00234335	9482.76	12046.4	12372.8	8235.49	7356.48	7605.57	RAB3GAP2_C domain-containing protein [Source:UniProtKB/TrEMBL;Acc:A0A3Q0KDB9]
Smp_023230	4918.88	0.385115	0.13603	2.83111	0.00463869	0.017381	5605.22	5301.55	5807.4	4424.74	4022.73	4351.65	Protein YIF1 [Source:UniProtKB/TrEMBL;Acc:A0A3Q0KDC4]
Smp_023250	3909.48	0.248117	0.141235	1.75677	0.0789565	0.169883	4257.15	4553.55	3924.39	3432.82	3595.62	3693.37	Kin17_mid domain-containing protein [Source:UniProtKB/TrEMBL;Acc:A0A3Q0KDB8]
Smp_023270	5009.18	-1.01152	0.242958	-4.16335	3.13613e-05	0.000234845	3362.76	3810.52	2790.72	9776.12	5021.89	5293.08	RNA-binding region-containing protein 3 [Source:UniProtKB/TrEMBL;Acc:G4VCA6]
Smp_023360	13095.9	0.152333	0.129108	1.17989	0.238044	0.38912	13376	14436.5	13547.1	12942.7	11848.8	12424.4	histidine--tRNA ligase [Source:UniProtKB/TrEMBL;Acc:A0A3Q0KDC5]
Smp_023470	814.241	0.368452	0.189065	1.94881	0.0513179	0.12187	1058.27	840.381	854.598	662.958	754.684	714.557	Kynureninase [Source:UniProtKB/TrEMBL;Acc:A0A3Q0KDC9]
Smp_023550	30576.4	0.0423885	0.168886	0.250988	0.801823	0.88029	34596.1	29822.6	28659.5	24269.5	31719	34391.6	Putative beta-catenin [Source:UniProtKB/TrEMBL;Acc:G4VFS7]
Smp_023620	4319.3	0.0661391	0.172262	0.383945	0.701019	0.806504	5002.48	4058.86	4194.77	3471.74	4540.67	4647.3	Putative 4.1 G protein [Source:UniProtKB/TrEMBL;Acc:G4VFT3]
Smp_023660	5361.58	-0.114486	0.138574	-0.82617	0.408708	0.571419	4783.04	5055.2	5608.48	5674.07	5593.94	5454.75	Putative u3 small nucleolar ribonucleoprotein protein MPP10 [Source:UniProtKB/TrEMBL;Acc:G4VFT6]
Smp_023700	3392.49	-0.118385	0.148599	-0.796677	0.425638	0.587033	3174.81	3501.59	3083.31	3771.83	3203.3	3620.13	AD domain-containing protein [Source:UniProtKB/TrEMBL;Acc:A0A3Q0KDD1]
Smp_023710	136.904	0.37938	0.378383	1.00264	0.316037	0.478106	99.0681	176.818	188.301	141.883	95.6642	119.688	Putative g-protein coupled receptor [Source:UniProtKB/TrEMBL;Acc:A0A3Q0KDD4]
Smp_023840	2981.73	-0.00936929	0.229707	-0.040788	0.967465	0.983922	2266.53	3005.9	3642.42	3958.91	2590.66	2425.92	Zf-CHCC domain-containing protein [Source:UniProtKB/TrEMBL;Acc:A0A3Q0KDC8]
Smp_023930	2919.7	0.41571	0.163195	2.54733	0.0108551	0.0351762	3098.89	3099.28	3813.34	2703.31	2558.78	2244.6
Smp_023940	5513.16	-0.423383	0.196554	-2.15403	0.0312379	0.0824564	4496.02	4916.13	4719.12	4512.63	7675.36	6759.71	GRIP domain-containing protein [Source:UniProtKB/TrEMBL;Acc:A0A3Q0KDD5]
Smp_024000	4002.72	-0.0882447	0.138704	-0.636206	0.524642	0.672714	4136.79	3865.15	3638.56	4285.37	4036.26	4054.22	Putative vacuolar protein sorting (Vps33) [Source:UniProtKB/TrEMBL;Acc:A0A3Q0KDD9]
Smp_024010	81.0299	0.239103	0.542693	0.440586	0.659513	0.77756	101.846	80.462	80.1487	139.372	40.5848	43.7666	glutathione transferase [Source:UniProtKB/TrEMBL;Acc:G4VQ47]
Smp_024030	2231.44	-0.236032	0.206009	-1.14574	0.251903	0.404562	1927.66	2317.5	1901.36	3151.56	2062.1	2028.45	39S ribosomal protein L49, mitochondrial [Source:UniProtKB/TrEMBL;Acc:A0A3Q0KDD8]
Smp_024110	139942	0.181422	0.142398	1.27405	0.202647	0.346103	147666	166456	132067	129046	126396	138022	Enolase [Source:UniProtKB/Swiss-Prot;Acc:Q27877]
Smp_024120	29724.7	0.567764	0.185037	3.06839	0.00215217	0.00924846	29326	36649.9	40520.5	29471.5	20824.8	21555.5	Cytochrome b-c1 complex subunit 7 [Source:UniProtKB/Swiss-Prot;Acc:O01374]
Smp_024140	71772.3	0.54287	0.12599	4.30884	1.64114e-05	0.000133383	82705.2	89296.9	83353.7	60307.8	59133	55837.3	Polyadenylate-binding protein [Source:UniProtKB/TrEMBL;Acc:G4VQ61]
Smp_024150	13913.5	0.232563	0.135496	1.71639	0.0860914	0.181879	14236.2	14608.3	16253.8	11997.3	13343.7	13041.6	Putative ubx domain-containing [Source:UniProtKB/TrEMBL;Acc:A0A3Q0KDE0]
Smp_024180	5008.14	0.194154	0.230755	0.841388	0.400131	0.562434	4227.52	5221.09	6583.78	6345.81	3622.68	4047.97	Putative placenta-specificprotein 8 protein (C15 protein) [Source:UniProtKB/TrEMBL;Acc:A0A3Q0KDE4]
Smp_024240	1380.06	-0.571323	0.224973	-2.53952	0.0111004	0.0357651	1130.49	1083.75	1115.32	2252.55	1438.83	1259.41	Rcc1-related guanine nucleotide exchange factor [Source:UniProtKB/TrEMBL;Acc:G4VQ76]
Smp_024360	5026.3	0.476344	0.168144	2.83295	0.00461213	0.0173196	5301.53	6740.92	5502.26	4834.07	3744.43	4034.57	Mitochondrial import inner membrane translocase subunit TIM50 [Source:UniProtKB/TrEMBL;Acc:G4VQ87]
Smp_024370	23526.8	0.338228	0.16981	1.9918	0.046393	0.112467	25966.9	23470.1	29380.8	16766.1	22876.3	22700.6	Vps54 domain-containing protein [Source:UniProtKB/TrEMBL;Acc:A0A3Q0KDE9]
Smp_024380	2511.43	0.811563	0.151461	5.35824	8.40354e-08	1.13064e-06	3115.55	3067.49	3417.43	1652.37	1864.97	1950.74	Putative arginine N-methyltransferase 2 [Source:UniProtKB/TrEMBL;Acc:A0A3Q0KDE6]
Smp_024390	5323.27	0.402829	0.194249	2.07378	0.0380999	0.0966233	5019.14	5908.49	7255.88	5611.29	4235.32	3909.52	Signal peptidase complex subunit 2 [Source:UniProtKB/TrEMBL;Acc:A0A3Q0KDE8]
Smp_024490	4400	-0.427188	0.148471	-2.87725	0.00401157	0.0154487	3985.87	3909.86	3363.35	5469.4	4851.82	4819.69	Metal dependent hydrolase-related [Source:UniProtKB/TrEMBL;Acc:A0A3Q0KDD0]
Smp_024500	6673.29	-0.390412	0.182231	-2.1424	0.0321611	0.0844737	5970.01	6445.9	4910.32	9258.81	6582.47	6872.26	ApaG domain-containing protein [Source:UniProtKB/TrEMBL;Acc:G4V8R3]
Smp_024520	12444.6	0.0783865	0.169844	0.461519	0.644426	0.768076	11733.5	12520.3	14095.6	9702.04	13668.4	12947.8	Rab GDP dissociation inhibitor [Source:UniProtKB/TrEMBL;Acc:G4VC26]
Smp_024580	7734.87	-0.536447	0.170135	-3.15307	0.00161561	0.00727291	7236.6	6706.16	4996.26	9685.71	8713.17	9071.31	Mannosyl-oligosaccharide glucosidase [Source:UniProtKB/TrEMBL;Acc:A0A3Q0KDF2]
Smp_024590	5654.7	-0.49345	0.191111	-2.582	0.0098229	0.0323909	3934.95	4782.02	5372.86	8222.94	5658.68	5956.73	Putative signal recognition particle 19 kD protein [Source:UniProtKB/TrEMBL;Acc:G4VIQ2]
Smp_024660	3110.17	0.298555	0.202908	1.47138	0.141189	0.26374	4127.53	3138.02	3028.27	2109.41	3128.9	3128.87	Putative cell adhesion molecule [Source:UniProtKB/TrEMBL;Acc:A0A3Q0KDD3]
Smp_024800	557.622	-0.847649	0.285067	-2.9735	0.00294421	0.0120001	424.048	432.111	337.977	1052.19	576.884	522.52	Putative n6-DNA-methyltransferase [Source:UniProtKB/TrEMBL;Acc:A0A3Q0KDF5]
Smp_024820	22647.7	0.297933	0.148751	2.00289	0.0451889	0.110247	22886.6	23128.3	28919.2	19601.2	21361.1	19989.7	Tetraspanin [Source:UniProtKB/TrEMBL;Acc:A0A3Q0KDF8]
Smp_024850	21013.9	0.383881	0.182258	2.10625	0.0351829	0.0906099	20732.1	23327	27319.1	22594.6	15802	16308.9	60S ribosomal protein L17 [Source:UniProtKB/TrEMBL;Acc:G4VMA5]
Smp_024860	295.591	-0.423551	0.235977	-1.79488	0.0726724	0.159263	250.911	264.233	242.378	335.246	368.162	312.619	Basic helix-loop-helix transcription factor,hes-related [Source:UniProtKB/TrEMBL;Acc:A0A3Q0KDG3]
Smp_024870	20825.6	-0.549716	0.185249	-2.96745	0.00300279	0.0121818	16443.5	16135.1	18138.7	18147.2	28593.9	27495.3	Rab GTPase domain-containing protein [Source:UniProtKB/TrEMBL;Acc:A0A3Q0KDD7]
Smp_024880	19360.3	0.457627	0.141046	3.24451	0.00117651	0.00556054	19782.1	23166.1	24267.7	16931.8	15609.7	16404.5	Eukaryotic translation initiation factor 4C [Source:UniProtKB/TrEMBL;Acc:G4VMA1]
Smp_024900	4919.94	-0.002769	0.177578	-0.0155931	0.987559	0.99454	5663.55	4478.06	4605.17	4119.63	4852.78	5800.42	Putative retinoblastoma-like protein [Source:UniProtKB/TrEMBL;Acc:A0A3Q0KDG1]
Smp_024930	835.735	-0.145836	0.302184	-0.482608	0.629374	0.756292	683.292	485.752	1210.92	1093.63	779.808	761.004	Enoyl hydratase [Source:UniProtKB/TrEMBL;Acc:A0A3Q0KDF9]
Smp_024970	5437.4	-0.317559	0.169083	-1.87812	0.060365	0.137751	5645.95	4563.48	4315.48	5191.91	6327.37	6580.18	Ccr4 not-related [Source:UniProtKB/TrEMBL;Acc:A0A3Q0KDG7]
Smp_025010	17042	0.415309	0.133575	3.10919	0.00187604	0.00823596	17937.8	19757.9	20739.2	14247.3	14265.6	15304	Casein kinase II subunit beta [Source:UniProtKB/TrEMBL;Acc:G4VM90]
Smp_025020	3029	-0.579778	0.158677	-3.65382	0.000258364	0.00150427	2346.15	2481.41	2456.61	4211.29	3389.8	3288.75	DUF5641 domain-containing protein [Source:UniProtKB/TrEMBL;Acc:A0A3Q0KDG6]
Smp_025030	7140.54	0.248419	0.12998	1.9112	0.0559789	0.129853	8061.55	7380.65	7818.85	6595.68	6615.33	6371.17	Glutamate-cysteine ligase [Source:UniProtKB/TrEMBL;Acc:A0A3Q0KDG5]
Smp_025100	4922.84	0.481206	0.140425	3.42679	0.000610755	0.00317354	5690.4	5643.26	5874.03	4507.61	3813.04	4008.67	U5 snrnp-specific protein-related [Source:UniProtKB/TrEMBL;Acc:G4VPH0]
Smp_025130	3404.69	0.579336	0.194778	2.97434	0.00293622	0.0119778	4113.64	4425.41	3700.36	2044.12	3321.19	2823.39	Pre-mRNA-splicing factor RBM22 [Source:UniProtKB/TrEMBL;Acc:A0A3Q0KDH1]
Smp_025150	6590.72	-0.533208	0.13619	-3.91519	9.03322e-05	0.000607678	5534.85	5683	4941.22	8019.53	7792.29	7573.42	Sugar nucleotide epimerase related [Source:UniProtKB/TrEMBL;Acc:A0A5K4EB17]
Smp_025160	7085.25	-0.514504	0.161502	-3.18573	0.00144388	0.00661817	5686.69	6362.46	5454.94	9668.14	8186.54	7152.72	palmitoyl-protein hydrolase [Source:UniProtKB/TrEMBL;Acc:A0A3Q0KDH3]
Smp_025260	2490.58	-0.21979	0.211073	-1.0413	0.297735	0.458359	2445.22	2583.72	1873.36	3459.18	2371.31	2210.66	proline--tRNA ligase [Source:UniProtKB/TrEMBL;Acc:A0A3Q0KDH6]
Smp_025340	4679.19	-0.526636	0.156867	-3.35722	0.000787316	0.00394111	3662.74	3966.48	3873.21	6436.22	4941.68	5194.83	Mediator of RNA polymerase II transcription subunit 10 [Source:UniProtKB/TrEMBL;Acc:G4VPE5]
Smp_025360	8904.66	0.00995961	0.149922	0.0664318	0.947034	0.972135	9868.85	9058.43	7879.68	8109.93	9131.58	9379.46	F-box domain-containing protein [Source:UniProtKB/TrEMBL;Acc:G4VPE3]
Smp_025370	17746.4	-0.758858	0.147999	-5.12744	2.93703e-07	3.59279e-06	11914.1	14225.9	13410.9	24975.2	20554.3	21398.3	Putative lipopolysaccharide-induced transcription factor regulating tumor necrosis factor alpha [Source:UniProtKB/TrEMBL;Acc:A0A3Q0KDH5]
Smp_025380	10248.8	-0.602835	0.18637	-3.23462	0.00121806	0.00573987	6692.19	8164.41	9557.01	14980.6	11039.1	11059.6	Similar to 16 kDa calcium-binding protein [Source:UniProtKB/TrEMBL;Acc:G4VPE1]
Smp_025510	16841.3	-0.327433	0.128932	-2.53957	0.0110988	0.0357651	15373.1	14885.5	14557.1	17527	19342.5	19362.7	vesicle-fusing ATPase [Source:UniProtKB/TrEMBL;Acc:G4VPD0]
Smp_025550	4445.84	-0.0709769	0.141381	-0.502025	0.61565	0.745293	4722.86	4282.36	4004.54	4397.12	4585.12	4683.03	Protein arginine N-methyltransferase [Source:UniProtKB/TrEMBL;Acc:A0A5K4EBL2]
Smp_025560	6955.47	0.150345	0.160526	0.936577	0.348976	0.511689	7806.94	7997.52	6147.31	7259.89	6178.56	6342.59	Zinc finger protein 207 [Source:UniProtKB/TrEMBL;Acc:A0A3Q0KDI3]
Smp_025570	6786.27	0.656858	0.160996	4.07997	4.50416e-05	0.00032721	7526.4	8032.29	9355.19	5947.79	4621.84	5234.13	diphthine methyl ester synthase [Source:UniProtKB/TrEMBL;Acc:A0A3Q0KDI0]
Smp_025620	1125.34	-0.178072	0.194788	-0.914185	0.36062	0.523632	1034.2	1201.96	930.884	1412.55	1053.27	1119.18	Putative DNA double-strand break repair rad50 ATPase [Source:UniProtKB/TrEMBL;Acc:G4VAX9]
Smp_025670	2996.62	-0.111594	0.143289	-0.7788	0.436098	0.597021	2881.31	2869.81	2891.15	3187.97	2842.87	3306.61	C2H2-type domain-containing protein [Source:UniProtKB/TrEMBL;Acc:G4VAX3]
Smp_025680	3282.1	0.879451	0.158367	5.55325	2.80404e-08	4.16513e-07	3779.4	4349.91	4628.35	2403.22	2061.13	2470.58	CSN8_PSD8_EIF3K domain-containing protein [Source:UniProtKB/TrEMBL;Acc:G4VAX2]
Smp_025700	641.393	0.120008	0.189821	0.63222	0.527243	0.675272	746.251	607.935	649.881	610.223	621.334	612.733	Putative rab9p40 [Source:UniProtKB/TrEMBL;Acc:G4VAX0]
Smp_025740	12410	0.00791786	0.147573	0.0536538	0.957211	0.97755	10845.6	12723.9	13763.4	11706	13080.9	12340.4	Putative rho GTPase [Source:UniProtKB/TrEMBL;Acc:G4VAQ9]
Smp_025750	3799.64	0.160603	0.15592	1.03003	0.302994	0.464484	4015.5	4380.71	3635.66	3966.45	3229.39	3570.11	DUF4801 domain-containing protein [Source:UniProtKB/TrEMBL;Acc:G4VAQ8]
Smp_025830	7960.46	0.104201	0.203303	0.51254	0.608273	0.739921	6691.26	7078.67	10973.6	7797.29	6741.91	8480.01	ADP-ribosyl cyclase/cyclic ADP-ribose hydrolase [Source:UniProtKB/TrEMBL;Acc:A0A3Q0KDJ1]
Smp_025860	33539.4	-0.172535	0.193223	-0.892933	0.371893	0.534083	25137.4	30972.9	38497.5	42868.8	33422.6	30337.4	Thymosin beta [Source:UniProtKB/TrEMBL;Acc:G4VAQ2]
Smp_025890	1491.64	0.30022	0.164022	1.83036	0.0671965	0.149852	1628.61	1511.89	1799	1227.98	1429.17	1353.19	Putative tbc1 domain family member [Source:UniProtKB/TrEMBL;Acc:A0A3Q0KDJ2]
Smp_026030	228.487	-0.00512048	0.282602	-0.0181191	0.985544	0.993584	193.507	286.087	204.717	229.775	241.576	215.26	DNA repair and recombination protein rad54-related [Source:UniProtKB/TrEMBL;Acc:A0A3Q0KDJ0]
Smp_026090	4098.81	-0.204764	0.150995	-1.3561	0.175069	0.310053	3684.04	3875.09	3867.42	3796.94	4742.63	4626.76	Ras-related GTP binding rag C,d/gtr2 [Source:UniProtKB/TrEMBL;Acc:A0A3Q0KDI7]
Smp_026160	22296.2	0.242614	0.193133	1.2562	0.209044	0.35412	23698.6	22707.2	26095.7	14548.7	22515.9	24211	Putative growth hormone inducible transmembrane protein [Source:UniProtKB/TrEMBL;Acc:G4VKQ6]
Smp_026190	4491.14	-0.837508	0.160929	-5.2042	1.94834e-07	2.44912e-06	3026.67	3099.28	3542	6647.16	5502.14	5129.63	U3 small nucleolar RNA-associated protein 11 [Source:UniProtKB/TrEMBL;Acc:G4VJW9]
Smp_026200	0						0	0	0	0	0	0	DUF4806 domain-containing protein [Source:UniProtKB/TrEMBL;Acc:A0A3Q0KDJ7]
Smp_026230	10562.2	0.391026	0.176	2.22174	0.0263007	0.0716379	9695.71	11782.2	14476	10061.1	8981.81	8376.4	Secretory peptide [Source:UniProtKB/TrEMBL;Acc:G4VEZ6]
Smp_026250	5982.89	-0.582538	0.159121	-3.66096	0.000251268	0.00147181	5284.87	4836.66	4252.71	6220.25	7657.97	7644.87	Peptide alpha-n-acetyltransferase-related [Source:UniProtKB/TrEMBL;Acc:A0A3Q0KDJ3]
Smp_026260	8183.72	-0.507639	0.13863	-3.66182	0.000250427	0.00146878	6476.46	6374.38	7424.86	9771.1	9149.94	9905.55	RING-type E3 ubiquitin transferase [Source:UniProtKB/TrEMBL;Acc:G4VEZ0]
Smp_026270	6593.25	0.136376	0.159902	0.852872	0.39373	0.556012	7518.99	6902.84	6293.12	5412.9	7150.66	6280.96	Putative early growth response protein [Source:UniProtKB/TrEMBL;Acc:G4VEY8]
Smp_026280	8585.37	0.357871	0.138565	2.58269	0.00980331	0.0323486	9791.07	9342.53	9799.39	8303.3	6965.13	7310.82	GIT2 [Source:UniProtKB/TrEMBL;Acc:G4VEY7]
Smp_026300	6755.22	0.116689	0.172355	0.67703	0.498387	0.650508	6309.8	7267.4	7505.98	7891.46	5767.88	5788.81	rRNA biogenesis protein RRP36 [Source:UniProtKB/TrEMBL;Acc:A0A3Q0KDJ8]
Smp_026320	5418.84	0.00984801	0.178636	0.0551291	0.956036	0.977288	6619.97	4796.92	4895.83	4662.05	5736.95	5801.31	Med25_VWA domain-containing protein [Source:UniProtKB/TrEMBL;Acc:A0A3Q0KDK6]
Smp_026340	3105.96	0.0625235	0.232517	0.268898	0.788008	0.871153	2628.54	3212.52	3677.19	4221.33	2286.28	2609.92	XRN2-binding (XTBD) domain-containing protein [Source:UniProtKB/TrEMBL;Acc:G4VEY1]
Smp_026390	1449.59	-0.0229166	0.219317	-0.10449	0.91678	0.956162	1555.46	1534.74	1222.51	1917.3	1305.48	1162.05	Putative arsenite inducuble rna associated protein aip-1 [Source:UniProtKB/TrEMBL;Acc:A0A3Q0KDK8]
Smp_026400	34.5771	0.674532	0.612641	1.10102	0.270887	0.427451	42.59	35.7609	49.248	22.6008	36.7196	20.5435	Thyrotroph embryonic factor related [Source:UniProtKB/TrEMBL;Acc:A0A3Q0KDK5]
Smp_026420	4613.53	-0.37099	0.156046	-2.37744	0.0174334	0.0517109	3480.35	4071.77	4518.26	5579.9	4986.13	5044.78	Putative calcineurin B subunit [Source:UniProtKB/TrEMBL;Acc:G4VT56]
Smp_026510	5124.18	-0.265069	0.153598	-1.72573	0.0843955	0.179088	4733.97	5231.02	3999.71	5377.74	5738.89	5663.76	Protein kinase [Source:UniProtKB/TrEMBL;Acc:A0A3Q0KDI9]
Smp_026540	2524.44	-0.376643	0.208481	-1.8066	0.0708245	0.156188	2586.88	2042.34	1962.2	2094.34	3074.78	3386.11	Putative clathrin coat associated protein ap-50 [Source:UniProtKB/TrEMBL;Acc:A0A3Q0KDL4]
Smp_026560	88456.5	-0.0785436	0.139108	-0.564621	0.572331	0.713066	78355.4	93826.6	85964.8	97964.6	88205.3	86422.1	Calmodulin [Source:UniProtKB/TrEMBL;Acc:E9LZR8]
Smp_026630	6712.07	-0.231325	0.168584	-1.37216	0.170013	0.303422	5209.87	6098.22	7218.22	6409.85	7710.15	7626.11	26S proteasome non-ATPase regulatory subunit 7 (M67 family) [Source:UniProtKB/TrEMBL;Acc:A0A3Q0KDL7]
Smp_026700	1495.43	0.5924	0.158104	3.7469	0.000179036	0.00109856	1867.48	1841.68	1685.05	1221.7	1257.16	1099.53	tRNA-dihydrouridine synthase, putative [Source:UniProtKB/TrEMBL;Acc:A0A3Q0KDJ4]
Smp_026770	10078.8	0.441705	0.161314	2.73817	0.00617817	0.0221267	10938.2	13418.3	10471.5	9685.71	8006.8	7952.13	Putative small nuclear ribonucleoprotein-associated protein [Source:UniProtKB/TrEMBL;Acc:G4VKW3]
Smp_026790	193.747	3.37352	0.430352	7.83898	4.54216e-15	1.74499e-13	406.457	361.582	290.66	61.5245	15.4609	26.7959	HTH_48 domain-containing protein [Source:UniProtKB/TrEMBL;Acc:G4LUS5]
Smp_026820	462.872	-0.38051	0.231754	-1.64187	0.100617	0.204744	378.681	339.728	487.652	587.622	497.647	485.899	Centrosomal protein of 135 kDa (Cep135 protein) (Centrosomal protein 4), putative [Source:UniProtKB/TrEMBL;Acc:A0A3Q0KDL1]
Smp_026830	4577.31	-0.133218	0.187509	-0.710464	0.477416	0.633772	3566.45	4463.16	5067.72	5744.38	4299.09	4323.07	SSXT domain-containing protein [Source:UniProtKB/TrEMBL;Acc:G4LUT0]
Smp_026880	0						0	0	0	0	0	0	Putative histone H3 [Source:UniProtKB/TrEMBL;Acc:G4VFY4]
Smp_026910	22575.9	-0.0724485	0.16859	-0.429733	0.66739	0.783921	23856	22061.5	20111.5	18447.3	24848.5	26130.5	Lipase maturation factor [Source:UniProtKB/TrEMBL;Acc:A0A3Q0KDM3]
Smp_026920	710.527	0.21644	0.192346	1.12526	0.260477	0.414596	834.209	712.237	744.514	652.913	732.459	586.83	GTP cyclohydrolase 1 [Source:UniProtKB/TrEMBL;Acc:A0A3Q0KDM0]
Smp_026930	7568.15	-0.644147	0.150284	-4.2862	1.81755e-05	0.000144769	5577.44	6828.34	5312.99	9055.4	9255.27	9379.46	Alpha-1,3-mannosyl-glycoprotein 2-beta-N-acetylglucosaminyltransferase [Source:UniProtKB/TrEMBL;Acc:A0A3Q0KDL6]
Smp_027000	9350.34	0.27565	0.133436	2.06578	0.0388495	0.0979272	10793.8	9855.1	10074.6	7901.5	8698.68	8778.34	Family S9 unassigned peptidase (S09 family) [Source:UniProtKB/TrEMBL;Acc:G4VFZ6]
Smp_027010	4956.11	-0.526251	0.13343	-3.94402	8.01267e-05	0.000545158	4179.38	4061.84	3944.67	5974.15	6031.68	5544.97	Putative clathrin coat adaptor ap3 medium chain [Source:UniProtKB/TrEMBL;Acc:G4VFZ8]
Smp_027040	6764.28	-0.137144	0.137366	-0.998386	0.318092	0.4801	6421.83	6897.88	6009.22	7273.7	6682.97	7300.1	Receptor expression-enhancing protein [Source:UniProtKB/TrEMBL;Acc:A0A5K4EBE7]
Smp_027080	2741.28	-0.530442	0.187955	-2.82218	0.00476983	0.0178166	1757.3	2194.33	2777.2	3317.3	3294.13	3107.43	Golgi membrane protein sb140 (Yip1b), putative [Source:UniProtKB/TrEMBL;Acc:A0A3Q0KDM4]
Smp_027210	147.015	-0.33843	0.359864	-0.940438	0.346993	0.509602	115.734	136.09	137.122	232.286	130.451	130.407	Flavoprotein domain-containing protein [Source:UniProtKB/TrEMBL;Acc:G4VHC6]
Smp_027220	3702.44	0.303443	0.164936	1.83976	0.0658042	0.147385	3596.08	3917.8	4756.78	3562.14	3010.04	3371.82	DUF775 domain-containing protein [Source:UniProtKB/TrEMBL;Acc:G4VHC5]
Smp_027240	1921.05	0.00249663	0.233447	0.0106946	0.991467	0.99563	1598.05	1872.48	2296.31	2586.54	1432.06	1740.84	28S ribosomal protein S18c, mitochondrial [Source:UniProtKB/TrEMBL;Acc:G4VHC3]
Smp_027250	5397.17	0.414968	0.185126	2.24155	0.0249906	0.0689332	5286.72	5898.56	7317.68	5497.03	3912.57	4470.45	Small acidic protein [Source:UniProtKB/TrEMBL;Acc:G4VHC2]
Smp_027300	1979.02	-1.23825	0.152738	-8.10697	5.18982e-16	2.24642e-14	1235.11	1208.92	1091.18	2635.51	2731.74	2971.67	Histone-lysine N-methyltransferase [Source:UniProtKB/TrEMBL;Acc:G4VHB6]
Smp_027340	2257.23	0.0762223	0.170942	0.445896	0.655672	0.775769	2012.84	2240.02	2697.05	2401.97	2086.25	2105.26	Putative insulin-inducedprotein [Source:UniProtKB/TrEMBL;Acc:A0A3Q0KDM8]
Smp_027370	5075.04	-0.0360229	0.157379	-0.228894	0.818952	0.891437	4281.22	5255.86	5497.43	5577.38	4837.32	5001.01	Putative nedd8-conjugating enzyme nce2 [Source:UniProtKB/TrEMBL;Acc:G4VHA9]
Smp_027390	6559.75	-0.360971	0.152621	-2.36515	0.0180228	0.0531953	5900.57	5946.24	5384.45	6316.93	8085.08	7725.26	Exocyst complex component Sec8 [Source:UniProtKB/TrEMBL;Acc:A0A3Q0KDL3]
Smp_027400	3172.19	-0.0472429	0.188378	-0.250787	0.801978	0.88029	3666.45	3177.75	2517.44	2704.57	3518.32	3448.63	Tyrosine-protein kinase [Source:UniProtKB/TrEMBL;Acc:G4VHA4]
Smp_027430	3975.04	-0.468168	0.15597	-3.00166	0.00268508	0.0111	2970.19	3766.81	3269.68	4991.02	4333.88	4518.68	Putative ef hand domain family, member A2 [Source:UniProtKB/TrEMBL;Acc:A0A3Q0KDN4]
Smp_027450	3656.08	0.142822	0.188364	0.758223	0.448317	0.608291	3749.77	4231.7	3527.51	4400.89	3012.94	3013.65	Tubulin_3 domain-containing protein [Source:UniProtKB/TrEMBL;Acc:G4VIB7]
Smp_027480	9921.8	0.180989	0.143304	1.26298	0.206597	0.351031	9623.49	11341.2	10664.6	10098.8	8611.71	9190.99	NADH dehydrogenase [ubiquinone] 1 alpha subcomplex subunit 8 [Source:UniProtKB/TrEMBL;Acc:G4VIB9]
Smp_027500	328.706	0.523305	0.2765	1.8926	0.0584111	0.134253	321.277	372.509	468.339	345.291	229.014	235.804	Putative placental protein 25 (PP25) [Source:UniProtKB/TrEMBL;Acc:G4VIC1]
Smp_027550	21490.3	0.136083	0.148099	0.918863	0.358167	0.521336	24374.5	24062.1	19072.5	21060.2	19966.8	20406	Putative RNA-binding protein [Source:UniProtKB/TrEMBL;Acc:G4VIC7]
Smp_027580	0						0	0	0	0	0	0
Smp_027610	22798.2	0.197551	0.193752	1.01961	0.307914	0.469628	21043.2	26300.1	25724.8	27551.7	17343.2	18825.9	40S ribosomal protein S3, putative [Source:UniProtKB/TrEMBL;Acc:C4Q4Q6]
Smp_027850	2529.57	-0.0539533	0.191602	-0.28159	0.778258	0.864574	2389.67	2653.26	2402.53	3236.94	2048.57	2446.47	Protein SPT2 homolog [Source:UniProtKB/TrEMBL;Acc:A0A3Q0KDM5]
Smp_027870	5590.87	0.0635537	0.169616	0.374691	0.70789	0.812537	6090.37	6161.8	4891	4608.06	6082.89	5711.1	Transport and Golgi organization protein 1 [Source:UniProtKB/TrEMBL;Acc:A0A3Q0KDP6]
Smp_027880	8594.51	0.490722	0.190532	2.57553	0.0100085	0.0328107	8448.56	9684.24	11992.4	8792.98	6367.95	6280.96	Prefoldin subunit 6 [Source:UniProtKB/TrEMBL;Acc:C4Q4W0]
Smp_027910	6838.02	-0.263172	0.164791	-1.59701	0.110264	0.218971	5720.02	6566.09	6360.72	8929.84	6681.03	6770.43	Synembryn, putative [Source:UniProtKB/TrEMBL;Acc:C4Q4S4]
Smp_027920	2924.03	-0.484414	0.241416	-2.00655	0.0447973	0.109543	2023.03	2871.8	2417.02	4807.7	2978.15	2446.47	Tubulin alpha chain [Source:UniProtKB/TrEMBL;Acc:C4Q4S5]
Smp_027940	14.2722	1.0749	1.21044	0.888029	0.374525	0.536655	13.888	16.8871	27.0381	20.0896	7.73044	0	Amine GPCR, putative [Source:UniProtKB/TrEMBL;Acc:A0A3Q0KDN0]
Smp_027970	2969.44	0.225769	0.14396	1.56828	0.116817	0.227915	3423.87	3252.25	2927.84	2725.91	2701.79	2784.99	ATP-dependent RNA helicase, putative [Source:UniProtKB/TrEMBL;Acc:A0A5K4EBV3]
Smp_027990	108.799	1.22198	0.452249	2.70201	0.00689207	0.0241677	110.179	130.13	217.271	36.4125	80.2033	78.6013	Neural gene activation protein [Source:UniProtKB/TrEMBL;Acc:A0A3Q0KDP9]
Smp_028030	10289.1	-0.00574498	0.16558	-0.0346962	0.972322	0.986868	11501.2	10642.8	8662.82	8934.86	10726	11266.8	Putative slit-robo rho gtpase activating protein [Source:UniProtKB/TrEMBL;Acc:A0A3Q0KDP7]
Smp_028050	457.183	0.191386	0.211168	0.906319	0.364767	0.527234	467.564	482.772	512.759	377.936	424.208	477.86	Pecanex-like protein [Source:UniProtKB/TrEMBL;Acc:G4V632]
Smp_028060	6778.03	0.415547	0.176878	2.34933	0.018807	0.0550681	6893.1	7419.39	8928.38	6994.96	5180.36	5252	SURF6 domain-containing protein [Source:UniProtKB/TrEMBL;Acc:G4V631]
Smp_028070	11503.5	0.910922	0.198685	4.58476	4.54502e-06	4.23759e-05	15837	12384.2	16838	5890.03	8835.89	9235.65	Bicaudal D-like protein [Source:UniProtKB/TrEMBL;Acc:G4V630]
Smp_028080	9405.72	0.179013	0.127494	1.40409	0.160291	0.29045	10000.3	10172	9792.63	9209.84	8574.99	8684.55	Serine palmitoyltransferase 1 [Source:UniProtKB/TrEMBL;Acc:G4V628]
Smp_028100	14167.8	-0.330596	0.148403	-2.22769	0.0259009	0.0707706	11084.5	13561.3	13008.2	17396.4	14986.4	14970	Putative ubiquitin-conjugating enzyme E2 G [Source:UniProtKB/TrEMBL;Acc:G4V624]
Smp_028120	7290.89	-0.0629738	0.13426	-0.469044	0.639038	0.764321	7228.27	7237.6	6930.45	6865.63	7742.04	7741.34	Dynamin-like 120 kDa protein, mitochondrial [Source:UniProtKB/TrEMBL;Acc:A0A3Q0KDR5]
Smp_028130	26.7611	-1.69432	0.754886	-2.24447	0.024802	0.0685314	8.33283	22.8472	6.75953	45.2017	43.4837	33.9415	Protein FAM78A [Source:UniProtKB/TrEMBL;Acc:A0A3Q0KDP0]
Smp_028140	5127.91	0.0329261	0.141576	0.232569	0.816096	0.88956	5658.92	5212.15	4688.22	5011.11	5116.59	5080.5	Putative proline-serine-threonine phosphatase interacting protein [Source:UniProtKB/TrEMBL;Acc:G4V620]
Smp_028170	89298.4	-0.562479	0.142301	-3.95274	7.72622e-05	0.000527544	72521.5	70744.9	73058	91896.3	112204	115365	UBZ1-type domain-containing protein [Source:UniProtKB/TrEMBL;Acc:G4V615]
Smp_028190	6629.71	1.34708	0.143253	9.40353	5.27601e-21	3.91242e-19	9414.25	10583.2	8556.6	3754.25	3744.43	3725.52	S-methyl-5'-thioadenosine phosphorylase [Source:UniProtKB/TrEMBL;Acc:I0B503]
Smp_028200	11054.7	-0.963491	0.157944	-6.10019	1.0594e-09	1.98711e-08	8516.15	7654.81	6312.44	15622.2	14610.5	13612.3	Troponin I (TnI), putative [Source:UniProtKB/TrEMBL;Acc:A0A3Q0KDP5]
Smp_028210	547.172	0.910962	0.201268	4.52612	6.00779e-06	5.45261e-05	725.882	712.237	704.923	377.936	427.107	334.949	Calcyphosine/tpp, putative [Source:UniProtKB/TrEMBL;Acc:A0A3Q0KDR6]
Smp_028330	8527.21	0.214593	0.154575	1.38827	0.165055	0.297012	7887.49	9600.8	9991.55	8664.91	7654.1	7364.41	Coiled-coil domain-containing protein 25 [Source:UniProtKB/TrEMBL;Acc:A0A3Q0KDR2]
Smp_028340	5330.9	0.728795	0.167052	4.36269	1.28474e-05	0.000107711	6055.19	7851.5	6043.02	3554.61	4181.2	4299.85	Ribosome production factor 2 homolog [Source:UniProtKB/TrEMBL;Acc:G4LWY8]
Smp_028360	1879.67	-0.294511	0.145431	-2.0251	0.0428574	0.105909	1644.35	1648.97	1771.96	2100.62	2075.62	2036.49	Tubulin epsilon chain, putative [Source:UniProtKB/TrEMBL;Acc:A0A3Q0KDS4]
Smp_028410	4321.67	-0.0909769	0.193196	-0.470904	0.637709	0.763209	3579.41	4080.71	4894.87	5534.69	4071.04	3769.29	Protein kish [Source:UniProtKB/TrEMBL;Acc:G4LWZ9]
Smp_028430	1637.75	-0.125699	0.205928	-0.610406	0.541593	0.688403	1356.4	1751.29	1590.42	2179.73	1455.26	1493.42	Anaphase-promoting complex subunit 11 [Source:UniProtKB/TrEMBL;Acc:G4LX01]
Smp_028440	8977.88	0.582405	0.140087	4.15745	3.21822e-05	0.000240136	10620.7	11533.9	10144.1	6664.74	7118.77	7785.1	Adenosylhomocysteinase [Source:UniProtKB/TrEMBL;Acc:G4LX03]
Smp_028490	3084.46	1.12879	0.159605	7.07239	1.52282e-12	4.22242e-11	3726.63	4353.89	4617.73	2138.29	1795.4	1874.82	1-acyl-sn-glycerol-3-phosphate acyltransferase epsilon [Source:UniProtKB/TrEMBL;Acc:G4LX07]
Smp_028500	12058.5	0.280003	0.140474	1.99328	0.0462312	0.112217	11956.7	13194.8	14524.3	10373.8	11359.9	10941.7	Caspase-3 [Source:UniProtKB/TrEMBL;Acc:C4Q500]
Smp_028650	7472.69	-0.299514	0.183972	-1.62804	0.103516	0.209096	7788.42	6694.24	5615.24	9973.25	7526.55	7238.47	Rho-GAP domain-containing protein [Source:UniProtKB/TrEMBL;Acc:A0A3Q0KDQ5]
Smp_028670	17442.7	0.512519	0.159331	3.2167	0.00129675	0.00603929	18148.9	19486.7	23892.1	12824.7	15401.9	14902.1	Putative carbonic anhydrase II (Carbonate dehydratase II) [Source:UniProtKB/TrEMBL;Acc:G4VP62]
Smp_028690	5312.88	0.487976	0.212345	2.29804	0.0215597	0.061308	6425.54	5209.17	6975.84	3074.97	4904.97	5286.83	Transporter [Source:UniProtKB/TrEMBL;Acc:A0A5K4EBM3]
Smp_028730	6287.72	-0.220878	0.130152	-1.69708	0.0896813	0.187275	5641.33	6040.61	5739.81	6974.87	6606.63	6723.09	Mannose-1-phosphate guanyltransferase [Source:UniProtKB/TrEMBL;Acc:A0A3Q0KDS2]
Smp_028800	205.913	0.916813	0.312495	2.93385	0.00334786	0.0132886	272.206	208.605	327.355	121.793	130.451	175.067	PDZ domain-containing protein [Source:UniProtKB/TrEMBL;Acc:G4VBE5]
Smp_028850	4597.58	-0.426329	0.205596	-2.07362	0.0381143	0.0966344	3846.99	4752.22	3169.26	6640.88	4478.82	4697.32
Smp_028860	92.3493	0.19714	0.451301	0.436826	0.662238	0.779496	88.8835	143.043	63.7327	109.237	83.1022	66.0966	Nucleic-acid-binding protein from transposon X-element [Source:UniProtKB/TrEMBL;Acc:A0A3Q0KDT0]
Smp_028870	8844.29	-1.29409	0.185294	-6.98398	2.8693e-12	7.66697e-11	4463.62	5056.19	5850.86	15637.3	10794.6	11263.2	Saposin B-type domain-containing protein [Source:UniProtKB/TrEMBL;Acc:A0A3Q0KDS9]
Smp_028930	3787.89	0.560373	0.153073	3.66082	0.000251405	0.00147181	4012.72	4626.07	4903.56	3334.88	2958.83	2891.28	Thioredoxin domain containing protein 9-related [Source:UniProtKB/TrEMBL;Acc:A0A3Q0KDS7]
Smp_028940	3885.67	-0.476055	0.143991	-3.30614	0.000945911	0.00461662	3012.78	3242.32	3495.64	4649.49	4694.31	4219.46	Trafficking protein particle complex subunit [Source:UniProtKB/TrEMBL;Acc:G4M0U2]
Smp_028980	4829.74	0.459447	0.164965	2.78512	0.00535083	0.0196119	5031.18	5588.63	6156	4690.93	3528.95	3982.76	ER membrane protein complex subunit 3 [Source:UniProtKB/TrEMBL;Acc:A0A3Q0KDR4]
Smp_028990	6602.82	-0.239401	0.146795	-1.63085	0.102922	0.208238	6322.77	6324.71	5520.61	7699.35	6428.83	7320.64	Serine/threonine-protein phosphatase [Source:UniProtKB/TrEMBL;Acc:G4VGS4]
Smp_029040	4039.57	0.468753	0.154035	3.04316	0.00234107	0.00991791	4317.33	4333.03	5420.18	3347.44	3351.15	3468.28	Protein unc-50 homolog [Source:UniProtKB/TrEMBL;Acc:G4VGT0]
Smp_029060	6792.48	0.425207	0.156399	2.71873	0.0065533	0.0232267	6858.84	7468.06	9032.67	5486.98	5740.82	6167.52	Ubiquinone biosynthesis O-methyltransferase, mitochondrial [Source:UniProtKB/TrEMBL;Acc:G4VGT4]
Smp_029070	5277.52	0.7666	0.167099	4.5877	4.48166e-06	4.18259e-05	6636.64	5852.86	7454.8	3333.62	4003.4	4383.81	RING-type domain-containing protein [Source:UniProtKB/TrEMBL;Acc:A0A3Q0KDU5]
Smp_029100	2052.66	-0.194662	0.224311	-0.867819	0.385493	0.548102	1464.73	1857.58	2419.91	2752.28	1905.55	1915.91	Multifunctional methyltransferase subunit TRM112-like protein [Source:UniProtKB/TrEMBL;Acc:G4VGT9]
Smp_029160	23720.4	0.0868804	0.151034	0.575239	0.56513	0.707026	23106.9	23562.4	26635.5	19763.2	24108.3	25146.2	Putative ribonuclease p/mrp subunit [Source:UniProtKB/TrEMBL;Acc:A0A5K4EBP0]
Smp_029210	3338.71	-1.25448	0.1579	-7.94479	1.94523e-15	7.78581e-14	2116.54	1840.69	1958.33	5371.47	4438.24	4306.99	Putative f-box/leucine rich repeat protein [Source:UniProtKB/TrEMBL;Acc:A0A5K4EC12]
Smp_029240	11002.8	-0.254532	0.139852	-1.82001	0.0687572	0.152606	9771.63	11178.3	9154.34	12067.6	12129.1	11716.1	Protein arginine N-methyltransferase 1 [Source:UniProtKB/TrEMBL;Acc:Q4PLC2]
Smp_029360	3047.03	-1.1394	0.145909	-7.80895	5.76667e-15	2.16329e-13	1834.15	1820.82	2052.97	4310.48	3906.77	4357.01	Amino acid transporter, putative [Source:UniProtKB/TrEMBL;Acc:A0A3Q0KDV1]
Smp_029370	1597.78	-0.679473	0.192918	-3.52207	0.000428189	0.00234194	1225.85	1410.57	1047.73	2350.49	1791.53	1760.49	RWD domain-containing protein [Source:UniProtKB/TrEMBL;Acc:G4LWA9]
Smp_029390	21495.9	0.373621	0.170569	2.19044	0.0284923	0.0766395	23301.4	21509.2	27982.5	15428.8	19919.4	20833.8	Vacuolar proton pump subunit B [Source:UniProtKB/TrEMBL;Acc:G4LWA8]
Smp_029400	39.9218	-2.24268	0.700694	-3.20066	0.00137114	0.00634157	5.55522	18.8738	17.3817	76.5917	89.8664	31.2619
Smp_029470	9062.47	1.11293	0.138514	8.03483	9.37099e-16	3.89752e-14	11792.8	12607.7	12784.2	5222.05	5774.64	6193.43	Thimet oligopeptidase (M03 family) [Source:UniProtKB/TrEMBL;Acc:A0A3Q0KDU1]
Smp_029500	18171.6	0.129997	0.156403	0.831168	0.405879	0.568346	17427.7	19141	20402.2	14578.8	19145.4	18334.6	Thimet oligopeptidase (M03 family) [Source:UniProtKB/TrEMBL;Acc:G4LW91]
Smp_029670	6436.93	0.165516	0.130622	1.26714	0.205106	0.349096	6831.07	6812.45	6773.05	6352.09	6094.49	5758.44	DUF115 domain-containing protein [Source:UniProtKB/TrEMBL;Acc:G4VFG9]
Smp_029700	1377.01	-0.36368	0.189197	-1.92223	0.0545771	0.127587	1206.41	1362.89	1042.9	1823.13	1413.7	1413.04	Nkap_C domain-containing protein [Source:UniProtKB/TrEMBL;Acc:G4VFH1]
Smp_029740	2601.74	0.258014	0.191401	1.34803	0.177648	0.313482	2247.09	2803.26	3450.26	2669.41	2236.03	2204.41	Succinate dehydrogenase assembly factor 2, mitochondrial [Source:UniProtKB/TrEMBL;Acc:A0A3Q0KDV3]
Smp_029750	4055.86	0.0356212	0.197413	0.18044	0.856807	0.916679	3641.45	4266.47	4408.18	5203.22	3516.38	3299.47	Pre-rRNA-processing protein TSR2 homolog [Source:UniProtKB/TrEMBL;Acc:G4VFH7]
Smp_029800	2910.04	-0.586007	0.140753	-4.16339	3.13563e-05	0.000234845	2372.08	2226.11	2382.25	3697.75	3376.27	3405.76	Putative 4.1 G protein [Source:UniProtKB/TrEMBL;Acc:A0A3Q0KDW0]
Smp_029820	20699.9	0.303286	0.240692	1.26006	0.207648	0.352333	19858.1	25622.7	23120.5	27477.6	13650	14470.7	60S acidic ribosomal protein P2 [Source:UniProtKB/TrEMBL;Acc:G4VFI4]
Smp_029850	12839.4	0.760902	0.141251	5.38687	7.16942e-08	9.75571e-07	16431.4	15744.7	16272.1	8386.17	9861.14	10340.5	Putative 3-5 exonuclease eri1 [Source:UniProtKB/TrEMBL;Acc:A0A3Q0KDV2]
Smp_029890	13471.8	-0.120894	0.140861	-0.858249	0.390755	0.552645	11317.8	13825.6	13579.9	14091.6	14155.4	13860.6	Septin-10 [Source:UniProtKB/Swiss-Prot;Acc:A0A3Q0KDV9]
Smp_029900	4096.67	-0.163284	0.174568	-0.935358	0.349604	0.512229	3759.96	3995.28	3838.45	5347.61	3731.87	3906.84	Peptidyl-prolyl cis-trans isomerase [Source:UniProtKB/TrEMBL;Acc:G4VFI9]
Smp_029940	5640.95	-0.104836	0.142624	-0.735055	0.462306	0.621338	6062.6	5258.84	4986.6	5866.17	5833.58	5837.93	Putative ubiquitin conjugating enzyme [Source:UniProtKB/TrEMBL;Acc:A0A3Q0KDW3]
Smp_029970	6773.48	0.126666	0.164739	0.768887	0.44196	0.602421	6367.21	7312.11	7531.08	7634.06	6162.13	5634.28
Smp_029990	5385.07	-0.0400301	0.161314	-0.248151	0.804018	0.881517	6003.34	5052.22	4876.52	4711.02	5860.64	5806.67	Putative dedicator of cytokinesis protein 1 (DOCK1) [Source:UniProtKB/TrEMBL;Acc:A0A3Q0KDW4]
Smp_030000	39769.1	0.722302	0.147557	4.89506	9.82732e-07	1.07906e-05	43877	51707.2	52982.2	27191.3	29925.5	32931.3	Leucine aminopeptidase (M17 family) [Source:UniProtKB/TrEMBL;Acc:A0A3Q0KDV4]
Smp_030010	13703.3	-0.725145	0.13938	-5.20264	1.96477e-07	2.46653e-06	9727.19	9770.67	11493.1	16246.2	17445.7	17537	CCDC92 domain-containing protein [Source:UniProtKB/TrEMBL;Acc:A0A3Q0KDW9]
Smp_030020	2949.3	-0.934537	0.215013	-4.34642	1.38376e-05	0.000115161	1885.07	2337.37	1855.01	5149.22	2971.39	3497.76	FH2 domain-containing protein [Source:UniProtKB/TrEMBL;Acc:G4VFK8]
Smp_030030	3893.77	1.81572	0.159381	11.3924	4.56457e-30	6.82261e-28	5399.67	5860.81	6933.35	1814.35	1577.01	1777.46	Beta-amyloid binding protein-related [Source:UniProtKB/TrEMBL;Acc:A0A3Q0KDW2]
Smp_030110	1756.33	0.114617	0.209813	0.546281	0.584873	0.723046	2285.05	1702.61	1490.96	1445.2	2010.88	1603.29	Homeobox domain-containing protein [Source:UniProtKB/TrEMBL;Acc:A0A3Q0KDX0]
Smp_030150	7485.42	0.0175769	0.151553	0.115979	0.907669	0.950702	6921.8	7410.45	8262.08	6539.18	7907.28	7871.74	Putative homer [Source:UniProtKB/TrEMBL;Acc:A0A3Q0KDV8]
Smp_030180	3133.11	0.675402	0.189904	3.55654	0.000375767	0.00209597	3295.17	3957.54	4305.82	2980.8	2062.1	2197.26	Ubiquitin-related modifier 1 homolog [Source:UniProtKB/TrEMBL;Acc:G4VFM6]
Smp_030220	3937.38	-1.0878	0.172718	-6.29813	3.01253e-10	6.07971e-09	2376.71	3067.49	2114.77	5222.05	5275.06	5568.19	Putative phosphoglycolate/pyridoxal phosphate phosphatase [Source:UniProtKB/TrEMBL;Acc:A0A3Q0KDU9]
Smp_030250	5635.44	0.463036	0.129834	3.56637	0.000361964	0.0020237	6604.23	6555.17	6437.01	4673.35	4922.36	4620.51	Nuclear transcription factor Y subunit [Source:UniProtKB/TrEMBL;Acc:Q26561]
Smp_030260	2751.55	0.110219	0.187335	0.588354	0.556295	0.69997	2425.78	2622.46	3520.75	2994.61	2503.7	2442	HIG1 domain-containing protein [Source:UniProtKB/TrEMBL;Acc:G4VFN2]
Smp_030280	3137.8	-0.0924231	0.166243	-0.555953	0.578243	0.718361	2718.35	2880.74	3512.06	3589.77	3156.92	2968.99	C64 protease (C64 family) [Source:UniProtKB/TrEMBL;Acc:G4VFN4]
Smp_030290	4769.43	-0.28932	0.211184	-1.36999	0.170689	0.304269	3292.39	4361.83	5223.19	6573.08	4392.82	4773.24	Putative prefoldin subunit 2 [Source:UniProtKB/TrEMBL;Acc:G4VFN5]
Smp_030320	8922.95	-1.22931	0.195938	-6.27398	3.51927e-10	7.01362e-09	5612.62	5623.4	4770.3	16449.6	10596.5	10485.2	Putative f-box protein FBW7 [Source:UniProtKB/TrEMBL;Acc:A0A3Q0KDV5]
Smp_030330	5264.89	0.158509	0.169286	0.936338	0.349099	0.51172	4496.95	5745.58	6418.66	5294.87	4676.92	4956.35	aminoacyl-tRNA hydrolase [Source:UniProtKB/TrEMBL;Acc:G4VFP2]
Smp_030350	26.7092	0.221253	0.702947	0.31475	0.752951	0.844697	25.9244	16.8871	43.4541	23.8564	25.1239	25.0095	Subfamily S1A unassigned peptidase (S01 family) [Source:UniProtKB/TrEMBL;Acc:C4Q5F5]
Smp_030370	85321.8	0.322383	0.162273	1.98667	0.0469592	0.113654	79685	93682.6	111077	83585.4	72289.3	71611.2	Calreticulin [Source:UniProtKB/TrEMBL;Acc:A0A3Q0KDW8]
Smp_030400	4816.09	-1.09603	0.150618	-7.2769	3.41575e-13	1.0373e-11	2894.27	3419.14	2895.98	7066.53	6005.59	6615.01	Camp-dependent protein kinase type I-beta regulatory subunit, putative [Source:UniProtKB/TrEMBL;Acc:A0A3Q0KDY6]
Smp_030440	1434.89	-0.00422978	0.25325	-0.016702	0.986674	0.994227	1075.86	1483.08	1738.17	1988.87	1194.35	1129	c-Myc-binding protein [Source:UniProtKB/TrEMBL;Acc:A0A3Q0KDW1]
Smp_030500	17120.1	0.365584	0.1608	2.27353	0.0229945	0.064725	18501.7	18151.6	21181.5	12353.9	16455.2	16076.6	Glycerol-3-phosphate dehydrogenase [NAD(+)] [Source:UniProtKB/TrEMBL;Acc:C4Q5J8]
Smp_030690	13755.5	0.357159	0.17618	2.02724	0.042638	0.105613	13603.8	16333.8	16409.2	14876.4	10422.6	10887.2	Elongation factor 1-beta, putative [Source:UniProtKB/TrEMBL;Acc:A0A3Q0KDY8]
Smp_030710	1820.17	0.436791	0.16548	2.63954	0.00830184	0.0282316	2199.87	2212.21	1869.49	1461.52	1451.39	1726.55	Serine/threonine-protein phosphatase [Source:UniProtKB/TrEMBL;Acc:G4LW36]
Smp_030730	242317	0.497647	0.159626	3.11758	0.00182341	0.00804924	290142	306489	254472	166644	215577	220579	Tubulin beta chain [Source:UniProtKB/TrEMBL;Acc:A0A3Q0KDZ1]
Smp_030760	1861.31	-0.804228	0.165509	-4.85912	1.17907e-06	1.27158e-05	1398.99	1513.88	1153.95	2334.16	2348.12	2418.78	NADPH--cytochrome P450 reductase [Source:UniProtKB/TrEMBL;Acc:A0A3Q0KDW7]
Smp_030780	7139.17	-0.966019	0.189587	-5.0954	3.48002e-07	4.20859e-06	5278.38	5267.78	3958.19	7399.26	10085.3	10846.1	Putative ubiquitination factor E4a [Source:UniProtKB/TrEMBL;Acc:A0A5K4EBN3]
Smp_030830	17662.4	0.385262	0.12631	3.05013	0.00228744	0.00972085	19588.6	20377.7	20053.6	15914.8	14565.1	15474.6	Rna-binding ras-gap sh3 binding protein related [Source:UniProtKB/TrEMBL;Acc:A0A3Q0KDZ3]
Smp_030860	4794.72	-0.140306	0.180595	-0.776911	0.437212	0.598164	4867.3	4849.57	3969.78	3961.42	5560.12	5560.15	Putative arsenite-resistance protein [Source:UniProtKB/TrEMBL;Acc:A0A3Q0KDX9]
Smp_030870	1177.04	0.132381	0.193323	0.684768	0.49349	0.64641	1015.68	1274.48	1402.12	1273.18	1080.33	1016.46
Smp_030910	138.076	-0.405401	0.352573	-1.14983	0.250212	0.40302	103.697	154.964	97.5304	187.085	144.946	140.232	Dynein light chain [Source:UniProtKB/TrEMBL;Acc:G4VLT8]
Smp_030920	10656.1	0.459002	0.175895	2.60953	0.00906674	0.0303685	11136.4	12170.6	13702.5	11040.5	7760.4	8126.3	Mitochondrial import receptor subunit TOM22 homolog [Source:UniProtKB/TrEMBL;Acc:G4VLU0]
Smp_030930	1517.06	-0.0899812	0.180492	-0.498532	0.618109	0.747514	1231.41	1513.88	1663.81	1672.46	1405.01	1615.79	2-(3-amino-3-carboxypropyl)histidine synthase subunit 1 [Source:UniProtKB/TrEMBL;Acc:G4VLU1]
Smp_031000	13521.2	0.341527	0.162526	2.10136	0.035609	0.0913969	16722.1	14545.7	14076.2	9891.63	13394.9	12496.7	Putative cullin [Source:UniProtKB/TrEMBL;Acc:G4VPI9]
Smp_031010	3590.1	0.114898	0.144859	0.79317	0.427679	0.589167	3437.76	3970.45	3790.17	3685.19	3282.54	3374.5	RNA helicase [Source:UniProtKB/TrEMBL;Acc:G4VPJ1]
Smp_031020	13.4847	-0.303782	1.13393	-0.267902	0.788775	0.871768	18.5174	4.96679	12.5534	27.6232	15.4609	1.78639	Nuclear receptor domain-containing protein [Source:UniProtKB/TrEMBL;Acc:A0A3Q0KE04]
Smp_031040	6148.7	0.146204	0.158977	0.919655	0.357753	0.521131	7177.34	6701.19	5502.26	5318.73	5898.33	6294.36	ribonuclease Z [Source:UniProtKB/TrEMBL;Acc:A0A3Q0KDY9]
Smp_031050	19111.2	-0.0631059	0.150634	-0.418935	0.675264	0.789582	17475.8	18514.2	20091.3	16744.7	21348.6	20492.6	BSD domain-containing protein [Source:UniProtKB/TrEMBL;Acc:A0A3Q0KE07]
Smp_031070	10209.2	-0.0494111	0.140431	-0.351852	0.724949	0.823397	10565.1	10461	9076.12	11133.4	9894.97	10124.4	Gamma-tubulin complex component [Source:UniProtKB/TrEMBL;Acc:G4VPJ8]
Smp_031100	7203.69	-0.620637	0.184652	-3.36112	0.000776272	0.0038899	6148.7	6009.81	4875.55	6772.72	10093.1	9322.29	Putative liquid facets [Source:UniProtKB/TrEMBL;Acc:A0A3Q0KE09]
Smp_031180	387.473	-3.20771	0.363344	-8.82831	1.06266e-18	6.39336e-17	36.1089	64.5682	126.5	752.106	737.291	608.267	Phospholipase A protein [Source:UniProtKB/TrEMBL;Acc:A0A5K4EBP5]
Smp_031190	1243.7	-0.796518	0.204631	-3.89246	9.92335e-05	0.000656933	733.289	845.347	1148.15	1540.62	1485.21	1709.58	Phospholipase A protein [Source:UniProtKB/TrEMBL;Acc:A0A0U5KGL8]
Smp_031220	2714.14	0.118796	0.159666	0.744029	0.456859	0.616318	2572.99	2626.44	3278.37	2523.76	2633.18	2650.11	Solute carrier family 35-related [Source:UniProtKB/TrEMBL;Acc:G4VPL7]
Smp_031270	2312.45	-0.14086	0.157455	-0.894606	0.370998	0.533428	2012.84	2083.07	2502.96	2478.56	2336.53	2460.76	Novel acetylcholine receptor chaperone [Source:UniProtKB/TrEMBL;Acc:G4VPM2]
Smp_031300	3449.21	0.132204	0.165234	0.800106	0.423649	0.584892	3060	3568.14	4192.84	3494.34	3232.29	3147.63	Putative universal stress protein [Source:UniProtKB/TrEMBL;Acc:G4VPM6]
Smp_031310	24711.9	0.110925	0.216544	0.512252	0.608475	0.739978	21912.6	27935.2	27134.7	32977.1	18886.4	19425.2	40S ribosomal protein S26 [Source:UniProtKB/TrEMBL;Acc:G4VPM7]
Smp_031360	12456	-0.214338	0.145205	-1.47611	0.139915	0.261923	12267.8	12240.2	10090.1	12579.9	13466.4	14092	Putative cap binding protein [Source:UniProtKB/TrEMBL;Acc:A0A3Q0KDZ2]
Smp_031390	120.123	2.05791	0.427477	4.8141	1.47868e-06	1.55783e-05	126.844	170.858	283.9	37.6681	42.5174	58.951
Smp_031560	4165.79	0.135439	0.134449	1.00736	0.313763	0.475729	4287.7	4328.06	4467.09	4179.9	3901.94	3830.03	Bcl2-associated athanogene, putative [Source:UniProtKB/TrEMBL;Acc:G4LUU3]
Smp_031570	17671.3	0.460343	0.174693	2.63515	0.00841004	0.0285184	17988.7	21373.1	22037	18284.1	13172.7	13172	60S ribosomal protein L18, putative [Source:UniProtKB/TrEMBL;Acc:G4LUU2]
Smp_031590	9267.41	0.389706	0.168074	2.31866	0.0204135	0.0588533	9183.7	10200.8	12148.8	9265.09	7195.11	7610.93	BHLH domain-containing protein [Source:UniProtKB/TrEMBL;Acc:G4LUT8]
Smp_031680	897.846	-0.0357402	0.18252	-0.195815	0.844755	0.909502	973.089	875.148	811.144	994.437	915.091	818.168	NAChR subunit (ShAR1-alpha-like) [Source:UniProtKB/TrEMBL;Acc:A0A3Q0KDZ7]
Smp_031690	6124.15	0.167538	0.131707	1.27205	0.203354	0.346877	6138.52	6564.11	6735.39	5784.56	5904.12	5618.21	Coiled-coil domain-containing protein 43 [Source:UniProtKB/TrEMBL;Acc:G4VN57]
Smp_031710	7151.63	0.270671	0.139465	1.94078	0.0522852	0.123466	7101.42	7805.8	8554.67	6380.97	6615.33	6451.56	Putative nadh-ubiquinone oxidoreductase 42 kD subunit [Source:UniProtKB/TrEMBL;Acc:G4VN60]
Smp_031720	10972.4	0.0564736	0.128579	0.439215	0.660506	0.778415	10858.6	11323.3	11379.2	11200	10205.1	10868.4	Histone H2A [Source:UniProtKB/TrEMBL;Acc:G4VN61]
Smp_031730	4321.1	-0.1648	0.155823	-1.05761	0.290233	0.449905	3857.17	4542.62	3823	5121.6	4290.4	4291.81	Signal peptidase complex catalytic subunit SEC11 [Source:UniProtKB/TrEMBL;Acc:G4VN62]
Smp_031770	143463	0.486591	0.150491	3.23335	0.00122346	0.00575616	151887	168504	181901	103179	128143	127166	Tropomyosin-2 [Source:UniProtKB/Swiss-Prot;Acc:P42638]
Smp_031880	46694.4	-0.581547	0.125085	-4.6492	3.33218e-06	3.21976e-05	35920.1	37167.5	39138.7	54206.9	57042.9	56690.3	Basigin related; Basigin related; Ig domain-containing protein; Ig domain-containing protein; Ig domain-containing protein [Source:UniProtKB/TrEMBL;Acc:C4Q5U5]
Smp_031920	10050.7	0.300586	0.174258	1.72495	0.0845372	0.179267	10954	12551.1	9775.25	10822	7756.53	8445.18	Luc7-like protein 3 [Source:UniProtKB/TrEMBL;Acc:C4Q5Y3]
Smp_031950	6798.05	-0.59394	0.163393	-3.63504	0.000277943	0.00160653	4493.25	5995.91	5764.92	9005.18	7755.57	7773.49	Programmed cell death protein 10 [Source:UniProtKB/TrEMBL;Acc:C4Q5Z1]
Smp_031990	3147	0.0694752	0.142425	0.487801	0.625691	0.753539	3395.17	3330.73	2942.33	3073.71	3084.45	3055.63	Glutamyl-tRNA(Gln) amidotransferase subunit A,putative [Source:UniProtKB/TrEMBL;Acc:G4LYL3]
Smp_032000	1372.06	1.16777	0.167865	6.95663	3.48502e-12	9.18394e-11	1735.08	1851.62	2110.91	783.496	858.079	893.197	Subfamily C14A unassigned peptidase (C14 family) [Source:UniProtKB/TrEMBL;Acc:G4LYL7]
Smp_032060	5157.2	0.242811	0.208336	1.16548	0.243825	0.395327	4637.68	5838.96	6292.16	6175.05	4283.63	3715.7	RRM domain-containing protein [Source:UniProtKB/TrEMBL;Acc:G4LYM0]
Smp_032120	4530.81	-0.645077	0.141808	-4.54894	5.39172e-06	4.95458e-05	3576.64	3776.75	3249.4	5857.38	5372.66	5352.03	Ribonuclease P [Source:UniProtKB/TrEMBL;Acc:G4LYM8]
Smp_032150	5465.08	-0.217792	0.152889	-1.42451	0.154299	0.282276	4496.02	4840.63	5823.82	5662.77	5964.04	6003.18	Neuroendocrine differentiation factor, putative [Source:UniProtKB/TrEMBL;Acc:G4LYN1]
Smp_032180	33452.3	0.84541	0.15997	5.28478	1.25853e-07	1.6402e-06	35671.9	42848.5	50428	22697.5	24630.2	24437.9	ADP-ribosylation factor [Source:UniProtKB/TrEMBL;Acc:A0A3Q0KE19]
Smp_032230	4903.34	-0.794043	0.173053	-4.58843	4.46594e-06	4.17606e-05	3189.62	3525.43	4045.1	7404.29	5660.62	5594.98	TPR_REGION domain-containing protein [Source:UniProtKB/TrEMBL;Acc:A0A3Q0KE37]
Smp_032240	8066.39	0.0941328	0.156279	0.60234	0.546948	0.692719	8129.14	8732.61	8124.96	9197.29	7118.77	7095.55	Pentatricopeptide repeat-containing protein [Source:UniProtKB/TrEMBL;Acc:G4LYN8]
Smp_032250	3859.34	-0.319099	0.165214	-1.93143	0.0534304	0.125458	3371.09	3597.94	3332.45	5106.53	3748.3	3999.73	Family S12 unassigned peptidase (S12 family) [Source:UniProtKB/TrEMBL;Acc:A0A3Q0KE42]
Smp_032260	24336	0.550786	0.179672	3.0655	0.00217304	0.00931626	27703	28378.2	30694.1	25118.3	16368.2	17754.1	Ribosomal protein L15 [Source:UniProtKB/TrEMBL;Acc:G4LYP0]
Smp_032280	7023.38	-0.281075	0.186703	-1.50547	0.132204	0.251124	7777.31	5940.28	5307.2	6441.24	8583.69	8090.58	RNA-binding protein MEX3B [Source:UniProtKB/TrEMBL;Acc:A0A3Q0KE25]
Smp_032310	9627.65	0.102281	0.160783	0.636143	0.524683	0.672714	8311.53	10060.7	11533.7	9861.5	9156.71	8841.75	Actin-related protein 2/3 complex subunit 3 [Source:UniProtKB/TrEMBL;Acc:G4VSI1]
Smp_032320	10802.1	-0.161375	0.210328	-0.767253	0.442931	0.603057	9716.08	11832.9	9045.22	15349.7	8957.65	9910.91
Smp_032370	1.22327	-3.78811	3.92711	-0.964605	0.334743	0.496611	0	0	0	3.76681	0	3.57279	Putative short chain dehydrogenase [Source:UniProtKB/TrEMBL;Acc:A0A3Q0KE20]
Smp_032420	3902.18	0.180399	0.161856	1.11456	0.265037	0.420665	3706.26	4354.88	4375.35	4161.07	3216.83	3598.69	Rhomboid-like protein [Source:UniProtKB/TrEMBL;Acc:A0A3Q0KE29]
Smp_032480	6566.97	0.174576	0.168934	1.0334	0.301417	0.462892	8268.94	6979.33	5643.24	5959.09	6351.52	6199.68	Putative stromal antigen [Source:UniProtKB/TrEMBL;Acc:A0A3Q0KE48]
Smp_032490	1618.11	-0.324994	0.149832	-2.16906	0.0300782	0.0800357	1456.39	1438.38	1414.67	1862.06	1842.74	1694.39	Putative tropomyosin [Source:UniProtKB/TrEMBL;Acc:G4VSF6]
Smp_032500	1123.91	0.263541	0.194209	1.357	0.174783	0.309797	1167.52	1414.54	1097.94	872.643	1012.69	1178.13	DNA replication licensing factor MCM7 [Source:UniProtKB/TrEMBL;Acc:A0A3Q0KE52]
Smp_032510	14813	-0.248989	0.200116	-1.24422	0.213417	0.359871	14682.4	14027.2	11905.5	11370.7	17581	19310.9	Putative importin-beta 3 [Source:UniProtKB/TrEMBL;Acc:A0A3Q0KE26]
Smp_032520	52032.8	0.036213	0.154037	0.235093	0.814136	0.888436	46387	51206.6	60465	46218.7	54154.6	53765.1	Putative lysosome-associated membrane glycoprotein [Source:UniProtKB/TrEMBL;Acc:G4VSF3]
Smp_032580	7436.84	0.131359	0.143508	0.915343	0.360012	0.523067	7161.6	7609.12	8555.64	6686.08	7017.31	7591.28	Proteasome subunit alpha type [Source:UniProtKB/TrEMBL;Acc:A0A3Q0KE53]
Smp_032640	802.727	-2.13484	0.21228	-10.0567	8.58018e-24	7.81695e-22	244.43	277.147	371.774	1313.36	1389.55	1220.11	thiamine diphosphokinase [Source:UniProtKB/TrEMBL;Acc:A0A3Q0KE41]
Smp_032670	0						0	0	0	0	0	0	Egg protein C122-like [Source:UniProtKB/TrEMBL;Acc:A0A5K4EBV4]
Smp_032720	183.153	0.00695597	0.29603	0.0234975	0.981253	0.990937	200.914	146.024	203.752	185.829	173.935	188.465
Smp_032760	15782.7	0.435377	0.222208	1.95932	0.0500752	0.119605	14640.8	18551.9	21244.2	18434.8	11054.5	10770.2	40S ribosomal protein S11 [Source:UniProtKB/TrEMBL;Acc:G4VDH7]
Smp_032770	3890.21	-0.677939	0.157065	-4.3163	1.58666e-05	0.000129395	2949.82	3205.56	2821.62	5490.75	4315.52	4557.98	Putative cassette chromosome recombinase b [Source:UniProtKB/TrEMBL;Acc:G4VDH8]
Smp_032780	3377.8	0.36293	0.152968	2.37259	0.0176638	0.0522647	3586.82	3969.46	3844.24	3244.48	2597.43	3024.36	dolichyl-phosphate beta-glucosyltransferase [Source:UniProtKB/TrEMBL;Acc:A0A3Q0KE65]
Smp_032790	5552.53	0.24645	0.211031	1.16784	0.242871	0.394449	4896.93	6478.68	6699.66	6721.24	4229.52	4289.13	Essential MCU regulator, mitochondrial [Source:UniProtKB/TrEMBL;Acc:G4VDI1]
Smp_032800	5456.57	0.00821015	0.155096	0.0529359	0.957783	0.977609	4938.59	5513.13	5965.77	4777.57	5911.86	5632.5	WD40 repeat-containing protein SMU1 [Source:UniProtKB/TrEMBL;Acc:G4VDI2]
Smp_032810	7220.29	-0.0020387	0.168219	-0.0121193	0.99033	0.995429	6025.56	7096.55	8522.8	7927.87	6929.37	6819.56	dTMP kinase [Source:UniProtKB/TrEMBL;Acc:G4VDI4]
Smp_032820	5523.48	0.278026	0.150308	1.84971	0.0643557	0.144785	5902.42	6181.66	6079.72	4276.58	5360.1	5340.42	WD40 repeat-containing protein SMU1 [Source:UniProtKB/TrEMBL;Acc:G4VDI6]
Smp_032920	3920.63	-0.198505	0.203759	-0.974213	0.329951	0.492558	3289.62	3580.06	4082.76	5535.95	3478.7	3556.71	Putative ob fold nucleic acid binding protein [Source:UniProtKB/TrEMBL;Acc:G4VR79]
Smp_032930	6330.05	-0.066204	0.151129	-0.438063	0.661341	0.778799	6324.62	6349.54	5881.76	5544.74	6862.7	7016.95	UV radiation resistance-associated protein [Source:UniProtKB/TrEMBL;Acc:A0A3Q0KE50]
Smp_032950	13170.4	0.467815	0.239548	1.9529	0.0508309	0.121048	12063.2	15985.1	17811.4	15849.5	9105.49	8207.58	Putative calmodulin (CaM) [Source:UniProtKB/TrEMBL;Acc:G4VR84]
Smp_032970	38.6104	4.83311	0.81436	5.93486	2.94093e-09	5.16201e-08	57.4039	95.3623	71.4579	0	3.86522	3.57279	Putative calmodulin [Source:UniProtKB/TrEMBL;Acc:G4VR87]
Smp_032980	3.44442	5.18716	2.71432	1.91104	0.056	0.129866	0	13.907	6.75953	0	0	0	EF-hand domain-containing protein [Source:UniProtKB/TrEMBL;Acc:G4VR88]
Smp_032990	4.02331	5.41205	2.20213	2.45765	0.0139851	0.0431692	6.48109	9.93358	7.72518	0	0	0	Putative calmodulin-4 (Calcium-binding protein Dd112) [Source:UniProtKB/TrEMBL;Acc:G4VR89]
Smp_033000	51.2492	0.286371	0.581314	0.492626	0.622277	0.750656	52.7746	63.5749	52.145	74.0805	43.4837	21.4367	Calcium-binding protein [Source:UniProtKB/Swiss-Prot;Acc:P13566]
Smp_033010	405.579	0.769838	0.28571	2.69448	0.0070499	0.0246669	469.416	376.483	687.541	323.945	342.072	234.018	Similar to 16 kDa calcium-binding protein [Source:UniProtKB/TrEMBL;Acc:A0A3Q0KE55]
Smp_033020	3709.72	-0.182508	0.168203	-1.08504	0.277903	0.43545	2905.38	3532.38	3988.12	4226.36	3595.62	4010.45	Putative anti-silencing protein [Source:UniProtKB/TrEMBL;Acc:G4VR92]
Smp_033040	16770	0.401263	0.137113	2.92652	0.00342775	0.0135384	17358.2	18924.5	20979.7	14037.6	14688.8	14631.5	Putative l-lactate dehydrogenase [Source:UniProtKB/TrEMBL;Acc:G4VRF8]
Smp_033050	8494.75	-0.39	0.160524	-2.42953	0.0151183	0.0460872	7974.52	8018.38	6068.13	9085.54	9458.2	10363.8	DNA topoisomerase I [Source:UniProtKB/TrEMBL;Acc:A0A3Q0KE80]
Smp_033110	3962.33	0.301255	0.186317	1.6169	0.105901	0.212557	4055.31	3778.73	5290.78	2951.92	3726.07	3971.15	Putative zinc finger protein [Source:UniProtKB/TrEMBL;Acc:G4VMX6]
Smp_033140	2769.14	-1.42743	0.163239	-8.74445	2.24111e-18	1.2761e-16	1411.95	1726.46	1364.46	4398.37	3954.12	3759.47	tRNA-intron lyase [Source:UniProtKB/TrEMBL;Acc:A0A3Q0KE63]
Smp_033210	1096.69	-0.872114	0.199347	-4.37485	1.21518e-05	0.000103053	779.583	732.105	812.11	1760.35	1303.55	1192.42	CDP-alcohol phosphatidyltransferase [Source:UniProtKB/TrEMBL;Acc:A0A3Q0KE83]
Smp_033250	50.9635	-4.17439	0.894711	-4.66562	3.07681e-06	2.99723e-05	12.0363	0	3.86259	198.385	40.5848	50.9122	C-type lectin domain-containing protein [Source:UniProtKB/TrEMBL;Acc:G4M0W9]
Smp_033260	3909.1	-0.530875	0.142694	-3.72036	0.00019894	0.00120314	3339.61	3154.9	3099.73	4331.83	4484.62	5043.88	Family C48 unassigned peptidase (C48 family) [Source:UniProtKB/TrEMBL;Acc:G4M0W7]
Smp_033330	5433.55	0.121937	0.170304	0.715992	0.473996	0.631071	4938.59	5262.81	6787.54	5243.39	5664.48	4704.47	SH3 domain-binding glutamic acid-rich-like protein [Source:UniProtKB/TrEMBL;Acc:G4M0V9]
Smp_033350	7126.76	0.628483	0.157959	3.97877	6.92734e-05	0.0004795	8898.54	8639.23	8429.14	4619.36	5962.1	6212.18	Putative peptide n-glycanase (Pngase) [Source:UniProtKB/TrEMBL;Acc:A0A3Q0KE68]
Smp_033380	10.2936	2.59124	1.50666	1.71986	0.0854573	0.180739	28.702	7.94686	16.416	0	8.69675	0
Smp_033400	12269.2	0.404571	0.197342	2.0501	0.0403546	0.101161	11255.8	14913.3	15764.2	13393.5	9162.51	9125.79	Cytochrome c-like protein; Putative cytochrome c [Source:UniProtKB/TrEMBL;Acc:A0A3Q0KE61]
Smp_033530	14115.7	-0.546732	0.172227	-3.17448	0.00150106	0.00683442	10574.4	12612.7	11229.5	20563	14567.1	15147.7	carbonyl reductase (NADPH) [Source:UniProtKB/TrEMBL;Acc:A0A3Q0KE69]
Smp_033540	7270.65	-0.314843	0.155924	-2.01921	0.0434656	0.10697	5925.57	7403.49	6111.58	8944.91	7572.93	7665.41	carbonyl reductase (NADPH) [Source:UniProtKB/TrEMBL;Acc:G4VQT7]
Smp_033590	2273.35	0.67843	0.170819	3.97163	7.13813e-05	0.000492665	3148.88	2627.43	2616.9	2013.99	1576.04	1656.88	RING finger protein 113A [Source:UniProtKB/TrEMBL;Acc:G4LVA8]
Smp_033600	4947.4	-0.581221	0.157991	-3.67883	0.000234304	0.00138783	4416.4	3896.94	3579.66	5199.45	6205.61	6386.36	Ribonuclease III, putative [Source:UniProtKB/TrEMBL;Acc:A0A3Q0KE92]
Smp_033610	5854.82	0.434867	0.178632	2.43443	0.0149152	0.0456135	5698.73	6928.67	7562.95	5966.62	4388.96	4582.99	NADH dehydrogenase [ubiquinone] 1 beta subcomplex subunit 7 [Source:UniProtKB/TrEMBL;Acc:G4LVB0]
Smp_033620	5059.77	0.283106	0.193241	1.46504	0.142909	0.266174	4433.99	5498.23	6730.56	5432.99	4095.2	4167.66	Transmembrane protein [Source:UniProtKB/TrEMBL;Acc:G4LVB1]
Smp_033660	4431.69	0.340352	0.132075	2.57697	0.00996714	0.0327311	4981.18	4796.92	5078.34	3809.5	3928.03	3996.16	N-acetylglucosamine-6-phosphate deacetylase [Source:UniProtKB/TrEMBL;Acc:G4LVB5]
Smp_033670	16990.3	0.431289	0.143207	3.01164	0.00259841	0.0108071	17034.2	20119.5	21380.4	14257.4	14182.5	14968.2	ATP synthase subunit gamma, mitochondrial [Source:UniProtKB/TrEMBL;Acc:G4LVB6]
Smp_033680	3940.11	0.177008	0.147962	1.1963	0.231578	0.381616	3942.35	4692.62	3909.91	3681.43	3564.7	3849.68	Spliceosome-associated protein CWC15 homolog [Source:UniProtKB/TrEMBL;Acc:G4LVC1]
Smp_033700	1217.77	0.738469	0.16926	4.36293	1.2833e-05	0.000107711	1447.13	1565.53	1555.66	949.235	803	986.089	DNA photolyase, putative [Source:UniProtKB/TrEMBL;Acc:G4LVC5]
Smp_033710	13624.2	0.267574	0.143589	1.86347	0.0623964	0.141475	15336.1	16091.4	13225.5	11505.1	12546.5	13040.7	RNA helicase [Source:UniProtKB/TrEMBL;Acc:G4LVC7]
Smp_033760	9351.69	0.592083	0.151553	3.90678	9.35353e-05	0.000624831	11683.6	12440.8	9608.19	7542.4	7049.2	7786	HEAT repeat protein [Source:UniProtKB/TrEMBL;Acc:G4LVD2]
Smp_033770	4082.83	-0.182759	0.133582	-1.36815	0.171266	0.304976	3922.91	3707.21	3843.28	4454.88	4183.14	4385.6	Pentatricopeptide repeat-containing protein [Source:UniProtKB/TrEMBL;Acc:G4LVD3]
Smp_033870	19637.7	0.920167	0.143077	6.43129	1.26526e-10	2.74456e-09	28237.2	23357.8	25495	12441.8	13953.4	14341.2	MSP domain-containing protein [Source:UniProtKB/TrEMBL;Acc:G4LVE3]
Smp_033930	610.443	1.41498	0.213159	6.63813	3.17687e-11	7.46681e-10	765.694	957.597	940.541	341.524	282.161	375.143	Phosphatidylcholine transfer protein, putative [Source:UniProtKB/TrEMBL;Acc:A0A3Q0KE75]
Smp_033950	7107.52	0.0233301	0.143235	0.16288	0.870613	0.926703	7635.65	7502.83	6355.89	7401.77	6811.49	6937.46	Mothers against decapentaplegic homolog [Source:UniProtKB/TrEMBL;Acc:Q6UEH7]
Smp_033970	5095.14	0.0132762	0.141263	0.0939823	0.925123	0.960575	4700.64	5505.19	5150.76	4805.19	5108.86	5300.23	Putative flotillin-2 [Source:UniProtKB/TrEMBL;Acc:A0A3Q0KEA0]
Smp_033990	3315.85	-0.202501	0.173204	-1.16914	0.242345	0.393683	2860.94	3097.29	3290.93	4271.56	3336.65	3037.76	Putative dynactin subunit P25 [Source:UniProtKB/TrEMBL;Acc:G4V9T4]
Smp_034000	8975.51	-0.231944	0.183681	-1.26275	0.206678	0.351107	9827.18	7683.62	7256.84	7782.22	10902.8	10400.4	Ubiquitously transcribed sex (X/Y) chromosome tetratricopeptide repeat protein-related [Source:UniProtKB/TrEMBL;Acc:A0A3Q0KEA7]
Smp_034090	3350.51	-0.173804	0.152643	-1.13863	0.254856	0.40799	3284.06	3254.24	2907.56	3940.08	3214.9	3502.22	BTB domain-containing protein [Source:UniProtKB/TrEMBL;Acc:G4V9U4]
Smp_034100	852.554	-0.0294478	0.195002	-0.151013	0.879966	0.933128	848.097	840.381	842.045	1025.83	724.729	834.246	DNA-directed RNA polymerase subunit [Source:UniProtKB/TrEMBL;Acc:A0A3Q0KEA6]
Smp_034120	10382.2	0.112388	0.162765	0.690494	0.489883	0.64327	10618.8	12422.9	9316.57	11197.5	9102.6	9634.91	Synaptosomal-associated protein [Source:UniProtKB/TrEMBL;Acc:G4V9U7]
Smp_034190	9456.32	0.306711	0.152642	2.00934	0.0445007	0.109012	10008.7	11966	9399.61	7834.96	8437.78	9090.96	RNA helicase [Source:UniProtKB/TrEMBL;Acc:G4VEF4]
Smp_034270	3078.47	0.0637753	0.188382	0.338542	0.734955	0.831136	3810.88	2925.44	2701.88	3475.51	2982.02	2575.09	SCA7 domain-containing protein [Source:UniProtKB/TrEMBL;Acc:A0A3Q0KE85]
Smp_034300	3019.92	0.225474	0.193146	1.16738	0.243058	0.394686	3551.64	3405.23	2810.03	2384.39	3504.79	2463.44	ETS domain-containing protein [Source:UniProtKB/TrEMBL;Acc:A0A3Q0KE96]
Smp_034400	5842.42	0.000765035	0.157558	0.00485558	0.996126	0.998422	5181.17	6056.5	6293.12	6643.39	5481.85	5398.48	Adaptor-related protein complex [Source:UniProtKB/TrEMBL;Acc:A0A3Q0KEB0]
Smp_034410	40032.5	-0.760104	0.147661	-5.14762	2.63813e-07	3.25433e-06	25372.5	32085.5	31714.8	47451.7	52095.4	51474.9	Cathepsin F (C01 family) [Source:UniProtKB/TrEMBL;Acc:G4VBC4]
Smp_034420	27291.4	-0.297024	0.151543	-1.96	0.0499954	0.119504	21030.2	24911.4	27533.5	32462.3	28883.8	28927.1	DIF_6; DIF_6; DIF_6; Putative cystatin; Putative cystatin [Source:UniProtKB/TrEMBL;Acc:B8Y6H4]
Smp_034430	3545.01	0.218357	0.164859	1.32451	0.185334	0.323582	3347.95	3618.8	4470.95	3543.31	3141.46	3147.63	Putative mitochondrial ribosome protein [Source:UniProtKB/TrEMBL;Acc:A0A3Q0KE90]
Smp_034450	5224.37	0.44325	0.16774	2.64249	0.00822991	0.0280168	6365.36	5941.27	5757.19	3549.59	4859.55	4873.28	Round spermatid basic protein 1-like protein [Source:UniProtKB/TrEMBL;Acc:A0A3Q0KEA1]
Smp_034490	6625.09	-0.108561	0.165818	-0.654698	0.512662	0.661515	5652.44	6906.82	6567.37	8101.14	6140.87	6381.89	proteasome endopeptidase complex [Source:UniProtKB/TrEMBL;Acc:G4V926]
Smp_034500	2725.13	0.305654	0.147956	2.06585	0.0388425	0.0979272	2895.2	3075.44	3066.9	2555.15	2562.64	2195.48	Putative dual specificity protein phosphatase [Source:UniProtKB/TrEMBL;Acc:G4V927]
Smp_034530	1089.8	0.443429	0.218984	2.02494	0.0428738	0.105922	1041.6	1346.99	1377.98	1179.01	775.943	817.275	Hes-B related [Source:UniProtKB/TrEMBL;Acc:G4V933]
Smp_034550	30482.6	0.410692	0.177091	2.31909	0.0203899	0.0588386	34134	34288.7	35955.9	19648.9	30102.3	28765.4	Putative alpha-actinin [Source:UniProtKB/TrEMBL;Acc:A0A3Q0KE94]
Smp_034610	460.135	0.411706	0.232665	1.76953	0.076806	0.16619	464.787	480.785	630.568	400.537	341.106	443.026	Innexin [Source:UniProtKB/TrEMBL;Acc:A0A3Q0KEA5]
Smp_034660	7499.73	0.685768	0.184369	3.71954	0.000199583	0.00120531	9487.39	8602.48	9660.34	4284.11	6295.48	6668.61	Cytohesin-related guanine nucleotide-exchange protein [Source:UniProtKB/TrEMBL;Acc:A0A3Q0KEB9]
Smp_034670	2787.59	-0.637437	0.143619	-4.43839	9.06331e-06	7.90334e-05	2218.38	2066.18	2260.58	3231.92	3332.79	3615.66	Tubulin gamma chain [Source:UniProtKB/TrEMBL;Acc:A0A3Q0KEB3]
Smp_034680	8.30544	-0.154628	2.02228	-0.0764626	0.939051	0.968273	15.7398	0	7.72518	26.3676	0	0	Chitin-binding type-2 domain-containing protein [Source:UniProtKB/TrEMBL;Acc:A0A3Q0KEC6]
Smp_034700	2374.8	0.0543197	0.147778	0.367577	0.713189	0.815442	2263.75	2594.65	2399.63	2459.72	2288.21	2242.82	Sco1-related [Source:UniProtKB/TrEMBL;Acc:A0A3Q0KE99]
Smp_034840	142783	0.126933	0.14448	0.878549	0.379646	0.542449	131312	146206	169664	132512	137658	139348	14-3-3 epsilon [Source:UniProtKB/TrEMBL;Acc:Q9U491]
Smp_034850	6161.01	0.402765	0.163111	2.46927	0.013539	0.0420636	5911.68	6881.98	8253.39	5053.8	5317.58	5547.64	Twik family of potassium channels-related [Source:UniProtKB/TrEMBL;Acc:G4V846]
Smp_034860	340.034	2.96373	0.333779	8.87931	6.72751e-19	4.12535e-17	649.961	738.065	419.091	110.493	50.2479	72.3489	Putative nuclear receptor [Source:UniProtKB/TrEMBL;Acc:A0A3Q0KEB8]
Smp_034870	19360.8	-0.343871	0.217172	-1.5834	0.11333	0.223206	18954.4	17851.6	14388.1	14321.4	25586.8	25062.2	AP complex subunit beta [Source:UniProtKB/TrEMBL;Acc:A0A3Q0KED0]
Smp_034920	852.051	-0.34693	0.191039	-1.81601	0.0693684	0.153748	870.318	705.284	674.988	866.365	1014.62	980.73	Putative dynein heavy chain [Source:UniProtKB/TrEMBL;Acc:A0A3Q0KEA4]
Smp_034940	15672.4	-0.235984	0.132198	-1.78508	0.0742481	0.161827	14240.8	14087.8	14852.6	15613.4	17984.9	17254.8	Centromere protein F [Source:UniProtKB/TrEMBL;Acc:A0A3Q0KEB6]
Smp_034980	8076.21	1.07567	0.175637	6.1244	9.10272e-10	1.71919e-08	11879.8	11927.2	9055.84	6109.76	4600.58	4884	TFIIS N-terminal domain-containing protein [Source:UniProtKB/TrEMBL;Acc:G4V831]
Smp_035000	589.877	-0.00925345	0.18926	-0.0488928	0.961005	0.979643	544.412	593.034	626.705	583.855	574.952	616.306	Transmembrane protein 242 [Source:UniProtKB/TrEMBL;Acc:A0A3Q0KEC1]
Smp_035010	3759.85	0.299926	0.158911	1.88738	0.0591089	0.135401	3492.38	4485.01	4470.95	3298.47	3269.01	3543.31	Putative chibby protein pkd2 interactor [Source:UniProtKB/TrEMBL;Acc:G4V828]
Smp_035020	7259.85	0.316199	0.154498	2.04662	0.0406952	0.101855	7233.82	8324.34	8600.06	5625.1	7048.23	6727.56	Tetraspanin [Source:UniProtKB/TrEMBL;Acc:G4V827]
Smp_035030	17788.1	0.325291	0.14688	2.21467	0.0267827	0.0727644	21180.2	20735.3	17440.6	14325.2	16467.8	16579.5	RNA helicase [Source:UniProtKB/TrEMBL;Acc:G4V825]
Smp_035040	739.407	-0.0832294	0.213421	-0.389977	0.696554	0.803573	590.705	678.463	885.499	719.46	733.426	828.887	Ig-like domain-containing protein [Source:UniProtKB/TrEMBL;Acc:A0A3Q0KEC7]
Smp_035080	2807.83	-0.0701439	0.166399	-0.42154	0.673361	0.788514	2645.21	2821.14	2751.13	3390.13	2477.61	2761.76	N-acetylglucosaminylphosphatidylinositol deacetylase [Source:UniProtKB/TrEMBL;Acc:A0A3Q0KED4]
Smp_035090	4595.92	0.370197	0.160926	2.30042	0.0214242	0.0609771	6032.04	5105.86	4409.15	3930.03	4164.78	3933.64	Putative hepatoma up-regulated protein [Source:UniProtKB/TrEMBL;Acc:A0A3Q0KED5]
Smp_035110	6685.73	0.158615	0.153722	1.03183	0.302154	0.463738	6087.59	7275.35	7796.64	5820.97	6661.71	6472.1	Charged multivesicular body protein 7 [Source:UniProtKB/TrEMBL;Acc:A0A3Q0KED2]
Smp_035150	3553.48	-0.423677	0.176766	-2.39682	0.0165379	0.0497489	2896.12	3209.54	2999.3	5013.62	3476.77	3725.52	Telomere length and silencing protein 1 homolog [Source:UniProtKB/TrEMBL;Acc:A0A3Q0KEE0]
Smp_035180	1631.04	0.36985	0.229712	1.61006	0.107386	0.214861	2017.47	1498.98	2001.79	981.881	1736.45	1549.7	Putative voltage-gated potassium channel [Source:UniProtKB/TrEMBL;Acc:A0A3Q0KEE2]
Smp_035190	8264.5	-1.04915	0.198855	-5.27596	1.3206e-07	1.70945e-06	6609.79	4856.53	4688.22	13976.1	9643.73	9812.66	Putative ras GTP exchange factor, son of sevenless [Source:UniProtKB/TrEMBL;Acc:A0A3Q0KEF3]
Smp_035200	99849.6	0.185178	0.140066	1.32208	0.186141	0.324753	101699	119973	97074.6	95526.2	90276.1	94548.4	Putative hsp40, subfamily A, members 1,2,4 [Source:UniProtKB/TrEMBL;Acc:G4V805]
Smp_035210	37001.4	0.258613	0.232998	1.10994	0.267026	0.42333	43591.8	42542.5	34794.2	20325.7	40261.1	40493.1	Paramyosin [Source:UniProtKB/TrEMBL;Acc:A0A3Q0KEE5]
Smp_035220	874.431	-0.759519	0.187638	-4.04778	5.17049e-05	0.000369939	691.625	640.716	615.117	1275.69	996.261	1027.18	Kinesin-like protein [Source:UniProtKB/TrEMBL;Acc:A0A3Q0KEE7]
Smp_035250	600.411	1.48462	0.23551	6.30386	2.90319e-10	5.89637e-09	648.109	997.331	1009.1	291.3	344.005	312.619
Smp_035260	7970.73	-1.24953	0.172137	-7.25894	3.90125e-13	1.18099e-11	4571.02	4436.34	5152.7	8882.13	12142.6	12639.6	Epidermal growth factor receptor kinase substrate eps8-related protein [Source:UniProtKB/TrEMBL;Acc:G4V7Z9]
Smp_035270	12998.9	-0.45689	0.141983	-3.21792	0.00129126	0.00601957	9692.01	12095.1	11085.6	15454	14932.3	14734.2	Malate dehydrogenase [Source:UniProtKB/TrEMBL;Acc:G4V7Z7]
Smp_035280	3007.76	0.159304	0.160439	0.99293	0.320744	0.482579	3214.62	3524.43	2781.06	3123.94	2697.92	2704.6	Adenylyltransferase and sulfurtransferase MOCS3 homolog Adenylyltransferase Sulfurtransferase [Source:UniProtKB/TrEMBL;Acc:A0A3Q0KEF0]
Smp_035290	938.961	-0.102969	0.302563	-0.340322	0.733614	0.829906	851.8	1019.18	843.976	1573.27	701.538	643.995	Enhancer of polycomb homolog [Source:UniProtKB/TrEMBL;Acc:G4V7Z5]
Smp_035300	4868.63	0.810299	0.13825	5.86112	4.59752e-09	7.78405e-08	6411.65	6039.61	6152.14	3511.92	3294.13	3802.34	Vesicle-trafficking protein SEC22b [Source:UniProtKB/TrEMBL;Acc:A0A3Q0KEG2]
Smp_035310	9864.67	-0.890715	0.218378	-4.07877	4.52748e-05	0.000328603	7414.37	7451.18	5871.14	17690.2	9830.22	10930.9	Putative sfrs11 protein [Source:UniProtKB/TrEMBL;Acc:G4V7Z2]
Smp_035360	1932.47	0.33916	0.167372	2.02638	0.0427256	0.10572	2317.45	2250.95	1906.19	1917.3	1616.63	1586.32	Nucleolar protein 14 [Source:UniProtKB/TrEMBL;Acc:A0A3Q0KEF5]
Smp_035370	258.072	-0.820762	0.289558	-2.83453	0.00458927	0.0172431	162.953	156.951	239.481	391.748	291.824	305.473	CFAP97 [Source:UniProtKB/TrEMBL;Acc:A0A3Q0KEF7]
Smp_035380	306.02	-0.258528	0.251917	-1.02624	0.304777	0.466255	306.463	232.446	297.419	288.788	366.23	344.774	A-kinase anchor protein 14 [Source:UniProtKB/TrEMBL;Acc:A0A3Q0KEG6]
Smp_035390	4967.97	-0.357755	0.169463	-2.11112	0.0347623	0.0898339	4787.67	4338.99	3939.84	4572.9	6191.12	5977.27	Tyrosine-protein phosphatase corkscrew [Source:UniProtKB/TrEMBL;Acc:A0A3Q0KEE1]
Smp_035410	4184.38	0.30846	0.166387	1.85388	0.0637568	0.143641	4492.32	5291.62	4104.97	4264.02	3444.88	3508.48	Putative mitochondrial ribosomal protein L24 [Source:UniProtKB/TrEMBL;Acc:A0A3Q0KEE9]
Smp_035430	18468.8	0.246634	0.138759	1.77743	0.0754972	0.164026	20987.6	20461.2	18683.3	15254.3	17561.6	17864.8	Serine/threonine protein phosphatase 2A regulatory subunit [Source:UniProtKB/TrEMBL;Acc:G4V7Y4]
Smp_035460	1510.9	-0.0421373	0.153028	-0.275357	0.783042	0.867769	1537.87	1437.39	1490.96	1550.67	1606	1442.51	Nicotinate phosphoribosyltransferase [Source:UniProtKB/TrEMBL;Acc:A0A3Q0KEG3]
Smp_035470	18476.6	0.601225	0.128825	4.66699	3.05642e-06	2.9804e-05	21758.9	23022.1	22035.1	14369.1	14048.1	15626.5	Dolichyl-diphosphooligosaccharide--protein glycosyltransferase 48 kDa subunit [Source:UniProtKB/TrEMBL;Acc:G4V7R9]
Smp_035480	5750.37	-0.495737	0.215498	-2.30043	0.0214238	0.0609771	4421.03	5001.56	4891.97	9351.72	5225.78	5610.17	Arginine and glutamate-rich protein 1 [Source:UniProtKB/TrEMBL;Acc:G4V7R8]
Smp_035500	734.77	-0.134136	0.187707	-0.714603	0.474854	0.631862	627.74	699.324	774.449	827.442	750.819	728.849	Parkin coregulated gene protein [Source:UniProtKB/TrEMBL;Acc:G4V7R6]
Smp_035540	3906.05	-0.374316	0.221607	-1.6891	0.0912002	0.189746	3365.54	3238.35	3600.9	6208.95	3568.57	3453.99	SWIM-type domain-containing protein [Source:UniProtKB/TrEMBL;Acc:G4V7P0]
Smp_035550	168.455	-1.35196	0.338328	-3.99599	6.44245e-05	0.000449187	80.5507	102.316	101.393	298.833	257.037	170.601	DUF3421 domain-containing protein [Source:UniProtKB/TrEMBL;Acc:G4V7P1]
Smp_035560	19946	0.753219	0.216058	3.48619	0.000489951	0.00261837	19909.9	25929.6	29271.7	19887.5	11819.8	12857.6	DUF3421 domain-containing protein [Source:UniProtKB/TrEMBL;Acc:G4V7P2]
Smp_035580	14167.2	-0.0830007	0.145269	-0.571357	0.567758	0.709586	14369.5	13066.6	13844.5	12657.7	15601	15463.9	Serine/threonine-protein phosphatase [Source:UniProtKB/TrEMBL;Acc:G4V7P4]
Smp_035620	3295.75	0.103079	0.139687	0.737927	0.460559	0.619736	3407.2	3617.81	3215.61	3132.73	3111.5	3289.64	Multivesicular body subunit 12A [Source:UniProtKB/TrEMBL;Acc:A0A3Q0KEF9]
Smp_035650	955.587	-0.39523	0.174309	-2.2674	0.0233655	0.0655275	774.953	798.66	902.88	1079.82	1163.43	1013.78	Homeobox protein aristaless-related [Source:UniProtKB/TrEMBL;Acc:A0A3Q0KEG9]
Smp_035700	552.058	1.12413	0.223614	5.02709	4.9797e-07	5.84489e-06	711.068	777.799	783.14	266.188	398.118	376.036	Adenosine deaminase [Source:UniProtKB/TrEMBL;Acc:A0A3Q0KEH2]
Smp_035730	3280.67	-0.3425	0.1448	-2.36532	0.0180143	0.0531867	2757.24	2939.35	2981.92	3931.29	3720.28	3353.95	Putative fgf receptor activating protein [Source:UniProtKB/TrEMBL;Acc:G4VHK6]
Smp_035790	10090.6	0.222505	0.253168	0.878886	0.379463	0.542269	8991.12	10641.8	12966.7	13982.4	6987.35	6974.08	60S ribosomal protein L44 [Source:UniProtKB/TrEMBL;Acc:G4VMB5]
Smp_035800	15904.5	0.279646	0.228836	1.22204	0.221694	0.369593	15238	16987.4	20096.1	20544.2	11313.5	11248	60S ribosomal protein L37 [Source:UniProtKB/Swiss-Prot;Acc:O44125]
Smp_036010	2504.69	-0.00483822	0.16419	-0.0294672	0.976492	0.989247	2370.23	2207.24	2923.98	2526.27	2424.46	2575.98	Magnesium transporter NIPA2 [Source:UniProtKB/TrEMBL;Acc:G4VHT3]
Smp_036020	2139.14	0.181812	0.153958	1.18092	0.237635	0.388603	2235.98	2101.94	2482.68	2113.18	2025.38	1875.71	Ig-like domain-containing protein [Source:UniProtKB/TrEMBL;Acc:A0A5K4ECL2]
Smp_036060	5493.23	0.130275	0.129889	1.00297	0.315877	0.478038	5722.8	5640.28	5860.51	5132.9	5179.4	5423.49	CUPID domain-containing protein [Source:UniProtKB/TrEMBL;Acc:G4VHT8]
Smp_036130	7433.56	-0.280018	0.178185	-1.5715	0.116066	0.226728	6224.62	7955.8	5961.91	9617.91	7080.12	7760.99	Phosducin-like protein (Phlp) [Source:UniProtKB/TrEMBL;Acc:G4VHU3]
Smp_036180	7282.58	0.0143665	0.177064	0.081137	0.935333	0.966137	8445.79	7336.94	6172.42	8538.09	6373.75	6828.49	Diacylglycerol kinase [Source:UniProtKB/TrEMBL;Acc:G4V6E6]
Smp_036220	15524.1	0.318836	0.181585	1.75585	0.0791133	0.170143	14351	17202	20143.4	16620.4	12286.6	12541.4	Histone H2B [Source:UniProtKB/TrEMBL;Acc:G4V6E9]
Smp_036250	2834.4	0.0678099	0.137627	0.492708	0.622219	0.750656	2835.01	2959.21	2908.53	2812.55	2829.34	2661.73	Msf1/px19 related [Source:UniProtKB/TrEMBL;Acc:G4V6F3]
Smp_036270	35755.6	0.0742885	0.177476	0.418584	0.67552	0.789785	37001.5	42307.1	30718.2	41423.6	29922.6	33160.8	Putative arginine/serine-rich splicing factor [Source:UniProtKB/TrEMBL;Acc:A0A3Q0KEI3]
Smp_036370	7195.61	0.070144	0.141673	0.495112	0.620521	0.749322	8009.7	7534.62	6567.37	6875.68	6984.45	7201.85	Putative peroxisomal membrane protein 2, pxmp2 [Source:UniProtKB/TrEMBL;Acc:A0A3Q0KEG8]
Smp_036390	3846.51	-0.00324548	0.208398	-0.0155735	0.987575	0.99454	3393.31	3941.64	4189.94	5159.27	3147.26	3247.66	Putative craniofacial development protein (Bcnt) [Source:UniProtKB/TrEMBL;Acc:G4VLV1]
Smp_036400	9524.17	0.148385	0.173119	0.857129	0.391373	0.553337	9154.08	10312	10572.9	11056.8	7558.44	8490.73	Putative nadh-ubiquinone oxidoreductase ashi subunit [Source:UniProtKB/TrEMBL;Acc:A0A3Q0KEI5]
Smp_036500	7591.42	-0.417962	0.181339	-2.30487	0.0211741	0.060427	6911.62	7096.55	5488.74	10607.3	7579.7	7864.6	CAR; CAR; CAR; Putative nuclear receptor nhr-48; Putative nuclear receptor nhr-48 [Source:UniProtKB/TrEMBL;Acc:Q4KXQ2]
Smp_036550	2668.82	-0.349085	0.180245	-1.93673	0.0527787	0.12429	2264.68	2436.71	2339.76	3701.52	2543.32	2726.93
Smp_036590	15791.7	0.0634574	0.141377	0.448851	0.653539	0.77481	17205.4	16701.3	14510.8	14400.5	15408.7	16523.2	Putative polypyrimidine tract binding protein [Source:UniProtKB/TrEMBL;Acc:A0A3Q0KEH4]
Smp_036630	1549.81	0.285401	0.176832	1.61397	0.106534	0.21363	1565.65	1913.21	1628.08	1592.1	1235.9	1363.91	Putative spry domain containing socs box protein [Source:UniProtKB/TrEMBL;Acc:G4VQG2]
Smp_036670	53.7499	0.83874	0.494453	1.6963	0.0898295	0.18754	71.292	70.5284	64.6984	50.2241	30.9218	34.8347	Sel1 repeat family protein [Source:UniProtKB/TrEMBL;Acc:G4VQN2]
Smp_036720	381.583	-0.442967	0.237724	-1.86336	0.0624111	0.141475	275.909	307.941	386.259	484.662	407.781	426.948	PB1 domain-containing protein [Source:UniProtKB/TrEMBL;Acc:A0A3Q0KEJ2]
Smp_036780	1544.86	0.421758	0.189728	2.22296	0.0262183	0.0715154	1523.06	1718.51	2064.55	1526.81	1281.32	1154.9	Leydig cell tumor 10 kDa protein homolog [Source:UniProtKB/TrEMBL;Acc:A0A3Q0KEJ7]
Smp_036920	2041.07	0.0841075	0.189178	0.444594	0.656613	0.776343	1846.18	2071.15	2383.22	2375.6	1655.28	1915.01	DNA polymerase epsilon subunit, putative [Source:UniProtKB/TrEMBL;Acc:G4M1B2]
Smp_036940	3731.69	0.542989	0.232659	2.33384	0.0196041	0.0570181	3407.2	4619.11	5249.26	4149.77	2531.72	2433.07	Sec61 gamma subunit, putative [Source:UniProtKB/TrEMBL;Acc:G4M1B5]
Smp_036950	11431.7	0.157445	0.147679	1.06613	0.286364	0.445488	11678	12371.3	12116.9	9261.32	11335.7	11826.8	Aldedh domain-containing protein [Source:UniProtKB/TrEMBL;Acc:A0A3Q0KEJ5]
Smp_036980	515.347	0.490919	0.196665	2.49622	0.0125524	0.0394858	599.038	618.862	588.079	467.084	412.612	406.405	Pcdc2 (Programmed cell death protein 2)-related [Source:UniProtKB/TrEMBL;Acc:A0A3Q0KEJ9]
Smp_036990	13120.4	0.148786	0.165587	0.898537	0.368899	0.531299	13245.5	13521.6	14623.8	9926.79	13998.9	13406
Smp_037120	3810.22	-0.095043	0.175891	-0.540351	0.588955	0.725463	3017.41	3807.54	4228.57	4448.6	3708.68	3650.5	Putative mitochondrial 39S ribosomal protein L27 (L27mt) (MRP-L27) [Source:UniProtKB/TrEMBL;Acc:G4VRH7]
Smp_037190	7093.53	-0.642322	0.187503	-3.42566	0.000613304	0.0031816	4712.68	5603.53	6302.78	10715.3	7314.93	7911.94	Arf-related protein 1, arfrp1 [Source:UniProtKB/TrEMBL;Acc:A0A3Q0KEI7]
Smp_037230	67482.7	0.032995	0.248449	0.132804	0.894349	0.942737	61011.1	65196	78557.4	37428.2	82502.2	80201	Fimbrin, putative [Source:UniProtKB/TrEMBL;Acc:A0A3Q0KEJ8]
Smp_037290	3278.08	0.191645	0.14314	1.33886	0.180616	0.317256	3274.8	3731.05	3480.19	3221.88	2907.61	3052.95	Predicted actin-bundling protein-like protein [Source:UniProtKB/TrEMBL;Acc:G4LUM3]
Smp_037400	2637.45	0.531782	0.185718	2.86338	0.00419146	0.0159807	3061.85	2949.28	3345	1648.61	2400.3	2419.67	Putative cell division cycle [Source:UniProtKB/TrEMBL;Acc:A0A3Q0KEK7]
Smp_037460	3385.73	-0.331169	0.144904	-2.28544	0.0222873	0.0630024	2869.27	3267.15	2860.25	3810.75	3560.83	3946.14	Sas10 domain-containing protein [Source:UniProtKB/TrEMBL;Acc:G4VE54]
Smp_037530	4204.15	-0.288013	0.170588	-1.68835	0.0913433	0.189905	3384.98	3912.84	4058.62	5508.33	4295.23	4064.94	Thioredoxin (Mitochondrial), Trx M [Source:UniProtKB/TrEMBL;Acc:A0A3Q0KEJ3]
Smp_037540	34883	0.551582	0.182979	3.01446	0.00257437	0.0107211	43306.6	45021	36088.2	21528.6	32525.8	30827.8	Putative alpha-amylase [Source:UniProtKB/TrEMBL;Acc:A0A3Q0KEK4]
Smp_037590	3861.47	0.12846	0.167667	0.76616	0.443581	0.60377	4355.29	3861.18	3884.8	3012.19	4009.2	4046.18	DNA replication licensing factor MCM3 [Source:UniProtKB/TrEMBL;Acc:A0A3Q0KEL0]
Smp_037640	5948.22	0.235899	0.143428	1.64472	0.100027	0.203848	6169.07	5990.94	7140.96	5165.55	5592.97	5629.82	2'-phosphotransferase [Source:UniProtKB/TrEMBL;Acc:A0A5K4ECQ7]
Smp_037690	13.5579	-2.1263	1.56773	-1.35629	0.175005	0.310053	11.1104	3.97343	0	52.7353	13.5283	0	30S ribosomal protein S20 [Source:UniProtKB/TrEMBL;Acc:G4LZ05]
Smp_037700	18600.5	0.246225	0.148738	1.65543	0.0978372	0.200409	17571.2	20386.7	22593.3	18207.5	16630.1	16214.2	Nuclear transport factor 2 [Source:UniProtKB/TrEMBL;Acc:Q15ES0]
Smp_037780	9224.86	0.411266	0.128914	3.19023	0.0014216	0.00652856	10191.1	10670.6	10731.2	7871.37	7605.79	8279.04	Lipase [Source:UniProtKB/TrEMBL;Acc:G4V647]
Smp_037900	2403.34	0.426914	0.152096	2.80686	0.00500266	0.0185446	2717.43	2987.03	2563.79	2216.14	1962.57	1973.07	Family S12 unassigned peptidase (S12 family) [Source:UniProtKB/TrEMBL;Acc:A0A3Q0KEL6]
Smp_037910	10928.9	0.196203	0.153038	1.28206	0.199823	0.342441	10112.4	11719.6	13180.1	11010.4	9856.31	9694.76	Succinate dehydrogenase [ubiquinone] cytochrome b small subunit [Source:UniProtKB/TrEMBL;Acc:G4V6D5]
Smp_037930	3514.16	-0.818539	0.200318	-4.0862	4.38499e-05	0.000319473	2098.95	2710.87	2818.73	5681.6	4031.43	3743.39	tRNA N(3)-methylcytidine methyltransferase [Source:UniProtKB/TrEMBL;Acc:G4VQY8]
Smp_037960	4647.26	0.155861	0.160722	0.969755	0.332169	0.494755	5143.21	4856.53	4695.94	3639.99	4776.45	4771.46	Putative nachr subunit [Source:UniProtKB/TrEMBL;Acc:A0A3Q0KEK5]
Smp_038030	3992.87	0.106128	0.155789	0.681225	0.495729	0.648011	3866.43	4056.87	4497.02	3341.16	4081.67	4114.06	Adenylosuccinate lyase [Source:UniProtKB/TrEMBL;Acc:G4VQX9]
Smp_038080	10304	-0.101271	0.187347	-0.540552	0.588816	0.725385	10967.9	10350.8	8510.25	8119.98	11673.9	12201.1	Putative importin beta-1 [Source:UniProtKB/TrEMBL;Acc:G4VHN1]
Smp_038100	38859.8	-0.0203524	0.16576	-0.122782	0.902279	0.947192	39630.9	45302.1	30824.4	38464.1	38146.8	40790.5	ATP synthase subunit beta [Source:UniProtKB/TrEMBL;Acc:A0A3Q0KEM2]
Smp_038140	5494.73	0.268401	0.159205	1.68589	0.0918177	0.190581	5807.06	5993.92	6213.94	4120.89	5334.97	5497.63	Putative golgin IMH1 [Source:UniProtKB/TrEMBL;Acc:A0A3Q0KEK6]
Smp_038210	11387.4	-0.0519736	0.144117	-0.360635	0.718372	0.819064	10766.9	10967.7	11813.7	10253.2	11785.1	12737.9	Putative ww domain-binding protein 2 (WBP-2) [Source:UniProtKB/TrEMBL;Acc:A0A3Q0KEK9]
Smp_038240	2289.45	-0.267696	0.18066	-1.48177	0.138403	0.259651	2252.64	2182.41	1799	2052.91	2684.4	2765.34	Alanine--tRNA ligase [Source:UniProtKB/TrEMBL;Acc:G4VNT2]
Smp_038300	1656.65	-0.210871	0.261348	-0.806859	0.419747	0.581423	1149	1772.15	1685.05	2560.17	1348	1425.54	Transcription and mRNA export factor ENY2 [Source:UniProtKB/TrEMBL;Acc:G4VNU0]
Smp_038330	1984.39	-0.689256	0.161395	-4.2706	1.94945e-05	0.000153612	1477.69	1475.14	1603.94	2763.58	2188.68	2397.34	ditrans,polycis-polyprenyl diphosphate synthase [(2E,6E)-farnesyldiphosphate specific] [Source:UniProtKB/TrEMBL;Acc:A0A3Q0KEM7]
Smp_038340	8343.61	0.438702	0.139174	3.15219	0.00162049	0.00729145	9294.81	9051.47	10461.8	6707.43	7525.58	7020.53	Palmitoyltransferase [Source:UniProtKB/TrEMBL;Acc:G4VNU4]
Smp_038410	1296.6	-0.099842	0.19292	-0.517531	0.604786	0.736991	1032.35	1282.42	1439.78	1534.35	1269.73	1221	Protein SYS1 homolog [Source:UniProtKB/TrEMBL;Acc:G4VNU9]
Smp_038420	2860.22	0.275419	0.158161	1.74138	0.0816163	0.174156	2916.49	3190.66	3289	2919.27	2294.01	2551.86	Ubiquinone biosynthesis protein [Source:UniProtKB/TrEMBL;Acc:A0A5K4EDC0]
Smp_038440	6011.77	0.256684	0.162415	1.58042	0.114011	0.224048	5789.46	6206.5	7640.2	5062.59	6028.78	5343.1	Putative heart-specific myosin light chain phosphatase small subunit [Source:UniProtKB/TrEMBL;Acc:A0A3Q0KEN2]
Smp_038510	43608.5	0.388233	0.172239	2.25403	0.0241942	0.0673382	43605.7	49213.9	55501.6	45867.1	33691.2	33771.8	60S ribosomal protein L6 [Source:UniProtKB/TrEMBL;Acc:G4VTG3]
Smp_038530	17330.1	0.242841	0.145361	1.67061	0.0947985	0.195482	20923.7	19033.7	16398.6	15182.7	16151.8	16290.1	Putative map kinase phosphatase [Source:UniProtKB/TrEMBL;Acc:A0A3Q0KEM0]
Smp_038540	1788.05	-0.49822	0.214698	-2.32056	0.0203106	0.0586983	1476.76	1761.22	1208.03	2661.88	1834.05	1786.39	Condensin complex subunit 2 [Source:UniProtKB/TrEMBL;Acc:G4VNK1]
Smp_038560	35585.6	-0.513552	0.202216	-2.53962	0.0110971	0.0357651	25299.4	30566.6	32086.5	55793.9	33649.6	36117.3
Smp_038630	1942.49	-0.188931	0.1866	-1.0125	0.311301	0.473059	1604.53	1880.43	1960.26	2499.9	1964.5	1745.31	Mitochondrial import inner membrane translocase subunit TIM22 [Source:UniProtKB/TrEMBL;Acc:G4VI93]
Smp_038680	2662.22	0.114248	0.232839	0.490676	0.623656	0.751561	2178.57	2924.44	3198.22	3493.09	2192.55	1986.47	Small nuclear ribonucleoprotein G [Source:UniProtKB/TrEMBL;Acc:G4VI89]
Smp_038700	7080.35	-0.0653779	0.168421	-0.388182	0.697881	0.804523	7423.63	7752.16	5583.37	7909.04	6784.43	7029.46	RING finger protein 10 [Source:UniProtKB/TrEMBL;Acc:A0A3Q0KEP0]
Smp_038710	3216.8	-0.492472	0.142283	-3.46121	0.000537747	0.00284589	2587.81	2565.84	2865.08	3878.55	3845.89	3557.6	E3 ubiquitin-protein ligase E3D [Source:UniProtKB/TrEMBL;Acc:A0A3Q0KEP2]
Smp_038820	1494.33	0.191255	0.191837	0.99697	0.318779	0.480605	1668.42	1795.99	1314.25	1615.96	1344.13	1227.25	NADPH dependent diflavin oxidoreductase,putative [Source:UniProtKB/TrEMBL;Acc:G4LUL4]
Smp_038830	4961.15	-0.0616055	0.167909	-0.366899	0.713694	0.815675	5145.99	5393.93	4026.75	4503.84	5211.28	5485.12	Mername-AA194 putative peptidase (S09 family) [Source:UniProtKB/TrEMBL;Acc:G4LUL2]
Smp_038840	2012.44	-0.565835	0.163624	-3.45813	0.000543931	0.00287472	1510.09	1496.99	1860.8	2562.68	2342.32	2301.77	Mitochondrial carrier protein-related [Source:UniProtKB/TrEMBL;Acc:G4LUL1]
Smp_038870	8147.6	-0.121467	0.223056	-0.54456	0.586056	0.724047	8259.69	7668.72	7487.63	5308.69	9876.61	10284.3	NADH-ubiquinone oxidoreductase 75 kDa subunit, mitochondrial [Source:UniProtKB/TrEMBL;Acc:A0A3Q0KEP5]
Smp_038930	6144.87	-0.155222	0.187515	-0.82778	0.407795	0.570484	6621.82	6006.83	4813.75	7934.15	5712.8	5779.88	Putative ribosome biogenesis protein tsr1 (20S rRNA accumulation protein 1) [Source:UniProtKB/TrEMBL;Acc:G4VQZ7]
Smp_038940	2452.71	0.401628	0.16799	2.39078	0.0168125	0.0503743	2742.43	3142.98	2489.44	2309.05	2178.05	1854.28	mRNA cap guanine-N7 methyltransferase [Source:UniProtKB/TrEMBL;Acc:A0A5K4ECJ4]
Smp_038950	90288.2	0.209205	0.147996	1.41358	0.157485	0.286734	94715.6	111485	84269.2	85008	81617	84634.9	L-lactate dehydrogenase [Source:UniProtKB/TrEMBL;Acc:G4VQZ5]
Smp_038960	47652.5	0.145575	0.152851	0.952392	0.340898	0.503323	48543.4	58138.2	43483.1	42536	45880.2	47334.1	L-lactate dehydrogenase [Source:UniProtKB/TrEMBL;Acc:G4VQZ4]
Smp_038965	333.17	0.481867	0.24652	1.95468	0.0506207	0.120668	345.349	459.925	359.221	312.645	251.239	270.639
Smp_038980	2988.17	0.202597	0.172309	1.17578	0.239685	0.3908	3018.34	3384.37	3188.57	3352.46	2566.51	2418.78	Fcf2 domain-containing protein [Source:UniProtKB/TrEMBL;Acc:G4VQZ3]
Smp_039000	11591.9	0.365518	0.151768	2.40841	0.0160223	0.0484876	11176.2	13246.4	14734.8	10519.4	10250.6	9624.19	ATP synthase subunit O, mitochondrial [Source:UniProtKB/TrEMBL;Acc:G4LWT1]
Smp_039010	0						0	0	0	0	0	0
Smp_039080	8302.03	-0.803712	0.210977	-3.80947	0.000139264	0.000883819	6236.66	6688.28	5216.43	14323.9	8525.71	8821.21	Protein FRA10AC1 homolog [Source:UniProtKB/TrEMBL;Acc:G4LWS6]
Smp_039130	19674.4	0.115338	0.256977	0.448824	0.653559	0.77481	22146.8	18822.1	20413.8	10010.9	23208.7	23443.7	Niemann-pick C1 (NPC1) [Source:UniProtKB/TrEMBL;Acc:A0A3Q0KEP8]
Smp_039160	5519.64	0.413761	0.561989	0.736244	0.461582	0.620677	7506.95	5461.48	5949.35	1733.99	6288.71	6177.35	IMD domain-containing protein [Source:UniProtKB/TrEMBL;Acc:A0A3Q0KEQ4]
Smp_039180	9991.36	-0.241735	0.136134	-1.77571	0.0757801	0.164454	9354.06	9745.83	8369.27	10521.9	10631.3	11325.7	Nuclear protein localization, putative [Source:UniProtKB/TrEMBL;Acc:C4Q7T4]
Smp_039300	9606	0.351457	0.18464	1.90347	0.0569788	0.131593	10761.4	9895.83	11655.4	6377.2	10090.2	8856.05	Putative trim56 protein [Source:UniProtKB/TrEMBL;Acc:A0A3Q0KEN9]
Smp_039390	1249.52	-0.216868	0.174415	-1.2434	0.213719	0.360055	1011.05	1221.83	1234.1	1457.75	1227.21	1345.15	ATP synthase subunit s, mitochondrial [Source:UniProtKB/TrEMBL;Acc:G4VDD3]
Smp_039400	28572.5	0.482487	0.185609	2.59948	0.00933639	0.0310326	28310.3	34068.2	37538.6	29885.8	20806.5	20825.8	Eukaryotic translation initiation factor 5A [Source:UniProtKB/TrEMBL;Acc:G4VDD2]
Smp_039470	0.837068	-3.22527	3.96205	-0.814041	0.415621	0.577561	0	0	0	5.02241	0	0	Putative six/sine homebox transcription factors [Source:UniProtKB/TrEMBL;Acc:A0A5K4EDF4]
Smp_039490	10239.8	-0.510696	0.16156	-3.16104	0.00157208	0.00710033	9300.36	8882.6	7154.48	13578.1	11224.6	11298.9	RRM domain-containing protein [Source:UniProtKB/TrEMBL;Acc:G4VKF3]
Smp_039590	2064.93	-1.07697	0.190901	-5.64148	1.68592e-08	2.61386e-07	1007.35	1466.2	1511.24	2732.19	2667	3005.61
Smp_039600	36.0515	2.42191	0.796472	3.0408	0.00235953	0.00996965	30.5537	49.6679	102.359	7.53361	3.86522	22.3299	Putative calbindin-32 [Source:UniProtKB/TrEMBL;Acc:G4VSS5]
Smp_039640	6672.91	-0.261706	0.167414	-1.56323	0.117999	0.229706	6285.73	6329.67	5591.1	8772.89	6333.16	6724.88	Putative retinoblastoma binding protein [Source:UniProtKB/TrEMBL;Acc:G4VSS0]
Smp_039650	3100.2	0.325091	0.157478	2.06436	0.0389834	0.098164	3379.43	3451.92	3511.09	3191.74	2572.3	2494.7	Cell polarity protein [Source:UniProtKB/TrEMBL;Acc:A0A3Q0KEQ5]
Smp_039670	9071.69	-0.380986	0.169542	-2.24714	0.0246309	0.0681966	9293.88	7970.7	6378.1	9479.8	10583.9	10723.7	Putative cyclin l [Source:UniProtKB/TrEMBL;Acc:A0A3Q0KER4]
Smp_039740	5682.84	0.246159	0.191171	1.28764	0.197872	0.340025	5404.3	6583.97	6509.43	6654.69	4393.79	4550.84	Putative pre-mRNA-processing ATP-dependent RNA helicase prp5 [Source:UniProtKB/TrEMBL;Acc:A0A3Q0KER9]
Smp_039750	2595.77	0.161521	0.140978	1.14571	0.251914	0.404562	2807.24	2722.79	2693.19	2332.91	2580.03	2438.43	Alpha-1,4 glucan phosphorylase [Source:UniProtKB/TrEMBL;Acc:A0A5K4ECX3]
Smp_039810	25439.1	-0.333286	0.188277	-1.77019	0.0766952	0.166025	26335.4	23401.5	17804.6	23810	33618.7	27664.1	Muscleblind-like protein [Source:UniProtKB/TrEMBL;Acc:G4VSJ1]
Smp_039820	11375.6	-0.225706	0.141863	-1.59101	0.111607	0.220715	10893.8	10276.3	10293.8	10833.3	13333.1	12623.5	Cysteine protease [Source:UniProtKB/TrEMBL;Acc:A0A3Q0KER0]
Smp_039870	8399.45	0.021465	0.190995	0.112386	0.910518	0.951971	9646.64	8774.33	6966.18	6451.28	9201.16	9357.13	Putative vasodilator-stimulated phosphoprotein [Source:UniProtKB/TrEMBL;Acc:A0A3Q0KER6]
Smp_039970	2471.12	0.40479	0.187737	2.15615	0.0310718	0.0821312	2351.71	2569.82	3524.61	2265.11	2131.67	1983.79	4F5 domain-containing protein [Source:UniProtKB/TrEMBL;Acc:G4VKG8]
Smp_039980	2658.81	-0.137332	0.206798	-0.664089	0.506633	0.656839	2098.95	2781.4	2715.4	3568.42	2541.38	2247.28	Putative mitochondrial ribosomal protein S33 [Source:UniProtKB/TrEMBL;Acc:G4VKH0]
Smp_040020	270.251	-0.37777	0.249942	-1.51143	0.130679	0.249167	251.837	209.598	243.343	340.268	287.959	288.503	Putative centromere protein A (Cenp-A) (Centromere autoantigen A) [Source:UniProtKB/TrEMBL;Acc:G4VKH6]
Smp_040080	11453.9	-0.0750717	0.171225	-0.438438	0.661069	0.778799	10058.7	10814.7	12595.9	9531.28	13204.6	12518.2	Cadherin domain-containing protein [Source:UniProtKB/TrEMBL;Acc:A0A3Q0KER3]
Smp_040100	1657.79	-0.0130213	0.161331	-0.0807119	0.935671	0.966382	1666.57	1707.58	1577.87	1472.82	1700.7	1821.23	WD_REPEATS_REGION domain-containing protein [Source:UniProtKB/TrEMBL;Acc:A0A3Q0KES1]
Smp_040110	282.214	-0.202973	0.263223	-0.771105	0.440644	0.601056	258.318	281.12	247.206	349.057	321.78	235.804	Putative thrombospondin type 1 domain-containing protein [Source:UniProtKB/TrEMBL;Acc:A0A3Q0KET0]
Smp_040130	68900.6	0.0642129	0.169523	0.378785	0.704847	0.809821	58221.5	69766.5	83312.2	75901.1	64102.8	62099.5	Peptidyl-prolyl cis-trans isomerase [Source:UniProtKB/Swiss-Prot;Acc:Q26565]
Smp_040190	12378.3	0.16965	0.146669	1.15669	0.2474	0.399664	13425.1	13267.3	12624.9	10034.8	12161	12756.6	Serine/threonine kinase [Source:UniProtKB/TrEMBL;Acc:G4VAW0]
Smp_040270	7332.73	-0.170349	0.1467	-1.16121	0.245557	0.397394	6082.04	7641.9	6977.77	7376.66	7949.79	7968.21	Protein LTV1 homolog [Source:UniProtKB/TrEMBL;Acc:G4VAW5]
Smp_040280	5210.63	-0.0607788	0.147514	-0.41202	0.680325	0.793067	4764.53	4800.9	5737.88	5008.6	5459.62	5492.27	Protein CNPPD1 [Source:UniProtKB/TrEMBL;Acc:G4VAW6]
Smp_040350	692.974	-0.144616	0.207497	-0.696954	0.485832	0.640608	774.027	673.496	527.244	720.716	722.796	739.567	Putative rfx5 [Source:UniProtKB/TrEMBL;Acc:A0A3Q0KES6]
Smp_040360	3628.98	0.571572	0.144393	3.95844	7.54422e-05	0.000516223	3967.35	4354.88	4693.05	3054.88	2841.9	2861.8	Serologically defined breast cancer antigen ny-br-84-related [Source:UniProtKB/TrEMBL;Acc:A0A3Q0KET4]
Smp_040390	0						0	0	0	0	0	0	Putative transcription factor sp5/buttonhead [Source:UniProtKB/TrEMBL;Acc:A0A3Q0KET7]
Smp_040460	9505.63	-0.116415	0.172176	-0.676136	0.498954	0.65107	10404	8295.53	8668.62	8029.58	10709.6	10926.5	YTH domain-containing protein [Source:UniProtKB/TrEMBL;Acc:G4VB52]
Smp_040500	10312	-0.478865	0.144554	-3.31271	0.000923982	0.00453272	9264.25	9022.67	7561.02	12660.2	11471	11892.9	peptidylprolyl isomerase [Source:UniProtKB/TrEMBL;Acc:A0A3Q0KES4]
Smp_040510	6835.16	-0.16713	0.147923	-1.12984	0.258542	0.412546	6383.87	7064.76	5870.17	7618.99	6539.95	7533.22	alpha-1,6-mannosyl-glycoprotein 6-beta-N-acetylglucosaminyltransferase [Source:UniProtKB/TrEMBL;Acc:G4VB58]
Smp_040550	4606.99	0.0195367	0.13922	0.140329	0.8884	0.939685	4758.97	4921.09	4234.36	4645.73	4471.09	4610.68	TYR_PHOSPHATASE_2 domain-containing protein [Source:UniProtKB/TrEMBL;Acc:G4VB66]
Smp_040560	1483.17	-0.465221	0.248699	-1.87062	0.0613981	0.139708	1190.67	1346	1200.3	2496.14	1224.31	1441.62	Cytoplasmic tRNA 2-thiolation protein 1 [Source:UniProtKB/TrEMBL;Acc:G4VB67]
Smp_040570	21952.1	-0.329735	0.126391	-2.60886	0.00908449	0.0303854	18511.8	20528.7	19322.6	24523.2	24209.8	24616.5	Putative rab5 [Source:UniProtKB/TrEMBL;Acc:A0A3Q0KES8]
Smp_040610	691.433	-0.287537	0.20212	-1.4226	0.154851	0.283179	645.331	600.981	620.911	912.823	687.043	681.509	Letm1 RBD domain-containing protein [Source:UniProtKB/TrEMBL;Acc:A0A3Q0KET5]
Smp_040710	1054.38	-0.152218	0.220955	-0.68891	0.49088	0.643764	898.094	990.378	1106.63	1451.48	985.631	894.09	Putative dna-directed rna polymerase II 13.3 kD polypeptide [Source:UniProtKB/TrEMBL;Acc:G4VFR0]
Smp_040720	5783.51	0.623228	0.149892	4.15786	3.21246e-05	0.000239894	7521.77	6232.33	7287.74	4138.46	4830.56	4690.18	Glycerophosphocholine acyltransferase 1 [Source:UniProtKB/TrEMBL;Acc:A0A3Q0KEU7]
Smp_040770	4709.19	0.134566	0.181991	0.739411	0.459657	0.61861	4852.48	5113.8	4821.48	3381.34	4970.67	5115.34	Methionine--tRNA ligase, cytoplasmic [Source:UniProtKB/TrEMBL;Acc:A0A3Q0KET6]
Smp_040790	21788.1	0.175519	0.194837	0.900851	0.367668	0.530164	21010.8	26525.6	21797.6	26573.6	16729.6	18091.7	Peptidyl-prolyl cis-trans isomerase [Source:UniProtKB/TrEMBL;Acc:G4VFQ0]
Smp_040800	14928.3	-0.841443	0.187919	-4.47768	7.54589e-06	6.6899e-05	12158.5	10869.3	9055.84	14679.2	21079.9	21727	Glycine--tRNA ligase [Source:UniProtKB/TrEMBL;Acc:A0A3Q0KEV1]
Smp_040960	2331.29	-0.302827	0.181989	-1.66398	0.0961157	0.197645	1709.16	2274.79	2277.96	2948.15	2313.33	2464.33	Putative zinc finger protein [Source:UniProtKB/TrEMBL;Acc:A0A5K4EDK5]
Smp_040970	31918.2	-0.198656	0.146031	-1.36037	0.173714	0.308358	30926.8	32836.4	25409.1	34733.7	33574.3	34029	V-type proton ATPase subunit a [Source:UniProtKB/TrEMBL;Acc:A0A3Q0KET8]
Smp_040990	547.996	0.449833	0.224822	2.00084	0.0454092	0.110643	536.079	615.882	745.48	541.165	424.208	425.162	Ribonuclease H2 subunit C [Source:UniProtKB/TrEMBL;Acc:G4V7K2]
Smp_041050	5540.02	-0.407701	0.128273	-3.17838	0.00148102	0.00675607	4727.49	4736.33	4823.41	6278.01	6416.27	6258.63	G-patch domain-containing protein [Source:UniProtKB/TrEMBL;Acc:G4V7S4]
Smp_041060	8427.42	0.365869	0.161773	2.26162	0.0237209	0.0662911	9214.26	9197.5	10061.1	6026.89	7741.07	8323.7	Septin [Source:UniProtKB/TrEMBL;Acc:S5XLH6]
Smp_041100	2902.44	0.347006	0.146886	2.36243	0.0181557	0.0534885	3038.71	3450.92	3259.06	2738.47	2534.62	2392.87	Raw [Source:UniProtKB/TrEMBL;Acc:A0A3Q0KEU5]
Smp_041190	14545.2	0.357769	0.130503	2.74146	0.0061167	0.0219559	16956.4	16056.6	16006.6	11868	13193.9	13189.8	Outer dense fiber protein 2 [Source:UniProtKB/TrEMBL;Acc:G4LWU0]
Smp_041320	0.331119	1.80334	4.03414	0.447021	0.65486	0.7752	0	1.98672	0	0	0	0
Smp_041370	8158.81	0.0618717	0.189936	0.32575	0.744613	0.839181	9516.09	8247.85	7238.49	6152.45	9564.49	8233.49	ZP domain-containing protein [Source:UniProtKB/TrEMBL;Acc:A0A3Q0KEU8]
Smp_041390	7784.16	0.0978875	0.160674	0.609232	0.542371	0.68882	6963.47	7777.99	9402.51	8064.73	6949.67	7546.62	Ubiquitin-conjugating enzyme E2 G, putative [Source:UniProtKB/TrEMBL;Acc:G4LWV8]
Smp_041430	21797.2	0.00382832	0.15112	0.025333	0.979789	0.990405	18280.4	23177	24021.4	21174.5	21799.8	22329.9	14-3-3 protein, putative [Source:UniProtKB/TrEMBL;Acc:G4LWW0]
Smp_041450	26091.6	0.434794	0.173341	2.50831	0.0121309	0.0384253	29654.7	30906.3	29422.3	16901.7	24625.3	25039	asparagine--tRNA ligase [Source:UniProtKB/TrEMBL;Acc:G4LWW1]
Smp_041460	11993	0.852588	0.19931	4.2777	1.88834e-05	0.00014958	12408.5	14513.9	19387.3	10396.4	7645.41	7606.46	Tetraspanin, putative [Source:UniProtKB/TrEMBL;Acc:G4LWW2]
Smp_041480	10603.7	0.432782	0.138433	3.1263	0.00177022	0.007858	12865.9	12450.7	11231.4	8330.92	9285.23	9458.06	Rna recognition motif (Rrm) domain containing protein, putative [Source:UniProtKB/TrEMBL;Acc:G4LWW6]
Smp_041490	2618.66	-0.259619	0.181584	-1.42974	0.15279	0.279945	2330.41	2405.91	2413.15	3563.4	2512.39	2486.66	Fe2OG dioxygenase domain-containing protein [Source:UniProtKB/TrEMBL;Acc:G4LWW8]
Smp_041500	6991.91	0.129484	0.161179	0.803358	0.421768	0.583039	6497.76	7130.32	8287.19	7598.9	6192.08	6245.23	Robl_LC7 domain-containing protein [Source:UniProtKB/TrEMBL;Acc:G4LWW9]
Smp_041540	1050.24	-2.08635	0.251871	-8.28342	1.19692e-16	5.6682e-15	310.166	458.931	431.644	2330.4	1364.42	1405.89	Hormone receptor 4 (DHR4), putative [Source:UniProtKB/TrEMBL;Acc:G4LWX5]
Smp_041550	3350.96	-0.595267	0.208609	-2.85351	0.00432394	0.0163748	2297.08	2202.27	3509.16	3388.87	4446.94	4261.44	Protein sleepless [Source:UniProtKB/TrEMBL;Acc:G4LWX6]
Smp_041570	460.377	0.796513	0.229363	3.47272	0.000515211	0.00273806	528.672	590.054	635.396	267.443	369.129	371.57	Coiled-coil domain-containing protein 83 [Source:UniProtKB/TrEMBL;Acc:G4LWX8]
Smp_041600	7336.35	0.00536796	0.147886	0.036298	0.971045	0.986514	8230.06	7290.25	6529.71	7268.68	6977.69	7721.69	isoleucine--tRNA ligase [Source:UniProtKB/TrEMBL;Acc:A0A3Q0KEX5]
Smp_041630	6321.62	-0.14996	0.174069	-0.861493	0.388967	0.551319	6792.18	6188.62	5000.12	5699.18	7526.55	6723.09	Protein-tyrosine-phosphatase [Source:UniProtKB/TrEMBL;Acc:A0A3Q0KEX7]
Smp_041650	7923.75	0.365468	0.261027	1.40011	0.161479	0.291905	7552.32	8736.58	10475.3	10634.9	4807.37	5335.96	Putative 40s ribosomal protein S27 [Source:UniProtKB/TrEMBL;Acc:G4VN01]
Smp_041700	662.614	0.170847	0.253305	0.67447	0.500013	0.651918	559.225	710.251	836.251	547.443	822.326	500.19	Rhodopsin-like orphan GPCR,putative [Source:UniProtKB/TrEMBL;Acc:G4M0H4]
Smp_041730	4350.57	-0.21524	0.149239	-1.44224	0.149233	0.275008	3635.89	4073.76	4369.55	5063.84	4589.95	4370.41	Putative pre-mRNA-splicing factor cwc-21 [Source:UniProtKB/TrEMBL;Acc:G4VJP4]
Smp_041740	21092.5	0.231601	0.144005	1.60829	0.107772	0.215409	22910.7	25420	20015	19622.5	18624.6	19962.1	T-complex protein 1 subunit gamma [Source:UniProtKB/TrEMBL;Acc:A0A3Q0KEY1]
Smp_041750	5920.03	0.115781	0.176561	0.65576	0.511978	0.661032	7119.01	6225.37	5126.62	6556.75	5502.14	4990.29	PWWP domain-containing protein [Source:UniProtKB/TrEMBL;Acc:A0A3Q0KEW9]
Smp_041760	8675.59	0.258658	0.164051	1.57669	0.114866	0.225217	11358.6	8726.65	8268.84	7380.43	8067.68	8251.35	DNA helicase [Source:UniProtKB/TrEMBL;Acc:G4VJQ0]
Smp_041770	30772.2	-0.586095	0.173092	-3.38603	0.000709118	0.00358532	29621.4	22956.5	21241.3	31786.8	38074.4	40953.1	Serine/threonine kinase [Source:UniProtKB/TrEMBL;Acc:A0A3Q0KEX1]
Smp_041830	14137	0.346522	0.170845	2.02829	0.0425307	0.105436	14012.1	13758	19709.8	12453.1	12133.9	12754.8	Predicted membrane protein-like protein; Predicted membrane protein-like protein; Small membrane protein related [Source:UniProtKB/TrEMBL;Acc:Q15ER3]
Smp_041880	23.3838	-1.356	0.812126	-1.66969	0.0949804	0.195689	12.0363	16.8871	10.6221	18.834	20.2924	61.6306	Putative peptide (Allatostatin/somatostatin)-like receptor [Source:UniProtKB/TrEMBL;Acc:G4VJR3]
Smp_041890	3792.18	-0.103389	0.149555	-0.691308	0.489372	0.642863	3548.86	3702.24	3717.74	4127.16	3431.35	4225.71	Ribonuclease [Source:UniProtKB/TrEMBL;Acc:A0A3Q0KEX4]
Smp_041980	22590.9	0.379586	0.224883	1.68793	0.0914252	0.189918	22471.8	27082.9	27080.6	28099.1	15361.4	15449.6	Putative 60s acidic ribosomal protein P1 [Source:UniProtKB/TrEMBL;Acc:G4VJS1]
Smp_042020	31893.7	-0.394855	0.155898	-2.53277	0.0113165	0.036339	24008.7	28522.3	30138.8	31466.6	38508.2	38717.4	ATP-diphosphohydrolase 1 [Source:UniProtKB/TrEMBL;Acc:Q7YTA4]
Smp_042030	4445.16	0.677863	0.141244	4.79924	1.59271e-06	1.66694e-05	5187.65	5827.04	5397	3469.23	3612.05	3177.99	Putative vesicle transport protein SEC20 [Source:UniProtKB/TrEMBL;Acc:G4VJS4]
Smp_042050	3455.57	0.310123	0.142607	2.17467	0.0296548	0.0792396	3884.02	3865.15	3726.43	3312.28	3122.13	2823.39	CwfJ_C_1 domain-containing protein [Source:UniProtKB/TrEMBL;Acc:G4VJS6]
Smp_042060	13225.8	-0.0575473	0.14794	-0.38899	0.697283	0.804027	11730.8	13058.7	14095.6	14996.9	13051.9	12420.8	MIT domain-containing protein [Source:UniProtKB/TrEMBL;Acc:A0A3Q0KEX9]
Smp_042080	2574.54	-0.00320658	0.161804	-0.0198177	0.984189	0.992489	2325.79	2628.42	2759.82	2920.53	2362.62	2450.04	Protein MIS12 homolog [Source:UniProtKB/TrEMBL;Acc:G4VJT0]
Smp_042090	18263.1	-0.115621	0.220289	-0.524861	0.59968	0.733239	15131.5	18810.2	18651.5	26671.5	14749.7	15564	Putative 60s ribosomal protein L10a [Source:UniProtKB/TrEMBL;Acc:G4VJT2]
Smp_042110	5089.51	0.186786	0.194746	0.959128	0.337494	0.499841	4537.69	5202.21	6514.26	5854.87	4318.42	4109.6	OCIA domain-containing protein [Source:UniProtKB/TrEMBL;Acc:G4VJT4]
Smp_042120	1657.59	0.517494	0.21745	2.37983	0.0173207	0.0513973	1585.09	1763.21	2505.86	1607.17	1348.96	1135.25	NPP-1 prepropeptide; NPP-1 prepropeptide; NPP-1 prepropeptide; Putative neuropeptide; Putative neuropeptide [Source:UniProtKB/TrEMBL;Acc:C4Q8P7]
Smp_042140	12382.2	0.139177	0.180246	0.772154	0.440023	0.600551	9809.59	13666.6	15461	11639.4	12353.2	11363.2	Putative dynein light chain [Source:UniProtKB/TrEMBL;Acc:A0A3Q0KEY4]
Smp_042150	308.827	-0.933583	0.377315	-2.47428	0.0133506	0.0415592	145.362	296.021	195.061	595.155	220.318	401.045	Tegumental antigen [Source:UniProtKB/TrEMBL;Acc:G4VJT8]
Smp_042160	536780	0.3011	0.132862	2.26626	0.0234357	0.0656667	597205	599733	580842	433263	495782	513857	Fructose-bisphosphate aldolase [Source:UniProtKB/Swiss-Prot;Acc:P53442]
Smp_042210	1429.19	0.595605	0.160282	3.71598	0.000202417	0.00121935	1606.38	1667.85	1885.91	1165.2	1084.19	1165.62	Origin recognition complex subunit 4 [Source:UniProtKB/TrEMBL;Acc:G4VJU5]
Smp_042270	9707.02	0.171457	0.154861	1.10716	0.268223	0.424735	10835.5	11433.5	8580.74	8977.56	8934.46	9480.39	26S protease regulatory subunit 6a, putative [Source:UniProtKB/TrEMBL;Acc:G4M0R9]
Smp_042280	2045.87	0.114138	0.156097	0.7312	0.464657	0.62341	1949.88	2221.15	2208.44	2143.31	1925.85	1826.59	Protein UXT homolog [Source:UniProtKB/TrEMBL;Acc:G4M0R8]
Smp_042300	27865.6	0.226605	0.14855	1.52544	0.127149	0.243779	27491.9	28717	33938.6	28263.6	24135.4	24646.9	PUR-alpha-like protein [Source:UniProtKB/TrEMBL;Acc:Q9NGC4]
Smp_042340	3616.92	0.346944	0.221435	1.5668	0.117162	0.228403	4182.15	3505.56	4463.22	2111.92	3566.63	3872.01	Catenin and plakophilin, putative [Source:UniProtKB/TrEMBL;Acc:A0A3Q0KEZ1]
Smp_042390	2872.48	1.23856	0.159858	7.74787	9.34448e-15	3.38596e-13	3573.86	4212.83	4317.41	1858.29	1532.56	1739.95	Putative 2-deoxyglucose-6-phosphate phosphatase [Source:UniProtKB/TrEMBL;Acc:G4VJE6]
Smp_042400	11076.3	1.66378	0.202558	8.21383	2.14235e-16	9.80561e-15	13945.5	16576.2	19990.8	6835.5	4404.42	4705.36	Mesencephalic astrocyte-derived neurotrophic factor homolog [Source:UniProtKB/TrEMBL;Acc:G4VJE7]
Smp_042420	2340	0.232152	0.215653	1.07651	0.281699	0.440172	2233.2	2222.14	3126.77	2753.54	1927.78	1776.57	Putative zinc finger protein [Source:UniProtKB/TrEMBL;Acc:A0A3Q0KEZ3]
Smp_042430	502.577	0.170761	0.211105	0.808891	0.418578	0.580055	522.191	603.961	470.27	514.797	464.793	439.453	GINS complex subunit 4 [Source:UniProtKB/TrEMBL;Acc:A0A3Q0KEZ9]
Smp_042440	1423.57	-1.06065	0.181696	-5.83748	5.29956e-09	8.81832e-08	890.687	904.949	971.441	2306.54	1693.93	1773.89	(Dihydro)ceramide Synthase (LAG1) [Source:UniProtKB/TrEMBL;Acc:A0A3Q0KF11]
Smp_042530	626.191	-0.688105	0.199325	-3.45217	0.000556099	0.00293255	470.342	429.13	539.797	699.37	791.404	827.1	Putative wd-repeat protein [Source:UniProtKB/TrEMBL;Acc:A0A3Q0KF13]
Smp_042550	11305.7	-0.404107	0.141374	-2.85842	0.00425763	0.0161991	9761.45	10706.4	8730.42	12278.5	13270.3	13087.1	Sortingnexin-related [Source:UniProtKB/TrEMBL;Acc:A0A5K4EDT8]
Smp_042560	3581.32	0.138032	0.15571	0.886472	0.375363	0.537751	4078.46	3843.3	3336.31	3264.57	3201.37	3763.93	Putative mitochondrial import receptor subunit tom40 [Source:UniProtKB/TrEMBL;Acc:G4VRE1]
Smp_042590	14720.9	0.0333704	0.164713	0.202598	0.839449	0.905988	12370.5	14897.4	17404.8	15926.1	13645.2	14081.2	Putative nadh-ubiquinone oxidoreductase 1, chain [Source:UniProtKB/TrEMBL;Acc:G4VRD9]
Smp_042630	1821.15	0.189792	0.158917	1.19428	0.232368	0.382456	2025.8	1914.2	1881.08	1895.96	1672.67	1537.19	18S rRNA aminocarboxypropyltransferase [Source:UniProtKB/TrEMBL;Acc:A0A5K4ED79]
Smp_042670	4639.32	-0.417314	0.163333	-2.55499	0.0106191	0.0345988	4226.6	4290.31	3402.94	4663.31	5481.85	5770.94	DNA mismatch repair protein [Source:UniProtKB/TrEMBL;Acc:A0A3Q0KF18]
Smp_042680	5268.43	0.072907	0.146173	0.498771	0.617941	0.747405	4821	5722.73	5660.63	5367.7	4779.35	5259.14	Putative tropinone reductase [Source:UniProtKB/TrEMBL;Acc:G4VFX0]
Smp_042700	899.288	0.323391	0.201578	1.6043	0.108649	0.216664	949.017	919.849	1128.84	960.536	736.325	701.159	Subfamily M23B non-peptidase homologue (M23 family) [Source:UniProtKB/TrEMBL;Acc:A0A3Q0KF09]
Smp_042740	2494.66	-0.0108109	0.147941	-0.0730761	0.941746	0.969411	2488.74	2329.42	2637.18	2656.85	2342.32	2513.46	Putative spag6 [Source:UniProtKB/TrEMBL;Acc:G4VIT3]
Smp_042770	1526.69	0.0142801	0.178879	0.0798311	0.936372	0.966529	1487.87	1414.54	1701.47	1274.44	1620.49	1661.35	Rab-GAP TBC domain-containing protein [Source:UniProtKB/TrEMBL;Acc:A0A3Q0KF20]
Smp_042780	2744.77	0.21814	0.147426	1.47966	0.138965	0.260502	2726.69	2990.01	3138.35	2707.08	2422.53	2483.98	Mediator of RNA polymerase II transcription subunit 20 [Source:UniProtKB/TrEMBL;Acc:G4VIT7]
Smp_042790	1998.11	0.272137	0.186041	1.46278	0.143528	0.267014	1873.96	2263.86	2418.95	2167.17	1606.97	1657.77	Dolichol-phosphate mannosyltransferase subunit 1 [Source:UniProtKB/TrEMBL;Acc:G4VIT8]
Smp_042810	311.688	-0.687579	0.315428	-2.17983	0.0292699	0.0784301	324.054	166.884	224.996	453.272	280.229	420.696	Putative chromosome transmission fidelity factor [Source:UniProtKB/TrEMBL;Acc:G4VIU0]
Smp_042910	6952.98	0.361069	0.148341	2.43405	0.0149309	0.0456467	7014.39	7514.75	8926.45	6168.77	5933.11	6160.38	Osteopetrosis associated transmembrane protein [Source:UniProtKB/TrEMBL;Acc:G4LX15]
Smp_042920	833.185	-0.371006	0.193816	-1.91422	0.0555924	0.129202	676.811	748.992	753.205	1112.46	871.607	836.032	Serine/threonine-protein kinase 19, putative [Source:UniProtKB/TrEMBL;Acc:G4LX16]
Smp_042980	2812.8	-0.287113	0.15486	-1.85402	0.0637358	0.143627	2362.82	2602.6	2635.25	3381.34	3159.82	2734.97	Mevalonate kinase [Source:UniProtKB/TrEMBL;Acc:A0A3Q0KF26]
Smp_042990	7514.23	-0.086053	0.178322	-0.482571	0.6294	0.756292	7120.87	6857.15	7894.17	5933.98	8646.5	8632.75	Ubiquitin carboxyl-terminal hydrolase [Source:UniProtKB/TrEMBL;Acc:G4VIV5]
Smp_043030	57528.6	0.44529	0.169824	2.62206	0.00873998	0.0294493	67757	70414.2	60841.6	38234.3	55069.7	52854.9	Hexokinase [Source:UniProtKB/Swiss-Prot;Acc:Q26609]
Smp_043070	1625.72	0.150583	0.168529	0.893517	0.37158	0.533967	1501.76	1684.73	1944.81	1603.4	1448.49	1571.13	RNA_GG_bind domain-containing protein [Source:UniProtKB/TrEMBL;Acc:A0A5K4ED23]
Smp_043100	15412	0.604824	0.158717	3.81071	0.000138569	0.000880762	18173	20972.8	16641	13983.6	11071.9	11629.4	Putative heterogeneous nuclear ribonucleoprotein [Source:UniProtKB/TrEMBL;Acc:A0A3Q0KF16]
Smp_043110	19552	0.787331	0.150981	5.21477	1.84047e-07	2.32576e-06	22350.5	23053.8	28870.9	14688	14692.7	13656.1	DNA-binding protein [Source:UniProtKB/TrEMBL;Acc:G4VIW8]
Smp_043120	25506.1	0.36191	0.172505	2.09797	0.035908	0.0919915	23643.9	27141.5	35279.9	24051.1	21764.1	21156.3	Putative universal stress protein [Source:UniProtKB/TrEMBL;Acc:G4VIW9]
Smp_043130	3196.41	0.289344	0.182492	1.58551	0.11285	0.222738	2889.64	3414.17	4243.06	3221.88	2663.14	2746.58	Gem-associated protein 2 [Source:UniProtKB/TrEMBL;Acc:G4VIX1]
Smp_043150	71052.2	0.430028	0.154476	2.78378	0.00537299	0.0196852	81215.5	86458.9	77019.1	50588.2	62847.5	68184	Putative smirv1 protein; Putative smirv1 protein; SmIrV1 protein; SmIrV1 protein; SmIrV1 protein [Source:UniProtKB/TrEMBL;Acc:Q04702]
Smp_043170	6190.48	0.00021235	0.151106	0.00140531	0.998879	0.999485	6751.44	6489.61	5331.34	6339.54	6392.11	5838.83	Putative transforming acidic coiled-coil containing protein 1/2 [Source:UniProtKB/TrEMBL;Acc:A0A3Q0KF23]
Smp_043200	2348.47	0.275832	0.18548	1.48713	0.136981	0.257901	2502.63	2744.65	2468.2	2599.1	1709.39	2066.86	non-specific serine/threonine protein kinase [Source:UniProtKB/TrEMBL;Acc:A0A3Q0KF34]
Smp_043210	8467.45	-0.229633	0.167468	-1.37121	0.17031	0.303839	6639.41	7218.73	9527.08	8943.65	9208.89	9266.92	Putative tetraspanin [Source:UniProtKB/TrEMBL;Acc:A0A3Q0KF36]
Smp_043220	57089.4	-1.00769	0.179663	-5.60879	2.03744e-08	3.11345e-07	30447.2	41657.4	41668.7	76270.3	88425.6	64067.2	BCL2/adenovirus E1B 19 kDa protein-interacting protein 3-like [Source:UniProtKB/TrEMBL;Acc:G4VIX8]
Smp_043250	20.1477	-2.50947	1.2175	-2.06116	0.039288	0.0988243	9.2587	0	8.69083	85.3809	7.73044	9.82516	GIY-YIG domain-containing protein [Source:UniProtKB/TrEMBL;Acc:G4VIY0]
Smp_043260	96.9762	0.259536	0.393075	0.660272	0.509079	0.658979	96.2905	83.442	137.122	96.6814	87.9338	80.3877	Putative g-protein coupled receptor [Source:UniProtKB/TrEMBL;Acc:A0A3Q0KF28]
Smp_043270	23.8766	-0.260015	0.734734	-0.35389	0.723421	0.822078	27.7761	25.8273	11.5878	26.3676	22.225	29.4755	G_PROTEIN_RECEP_F1_2 domain-containing protein [Source:UniProtKB/TrEMBL;Acc:A0A3Q0KF40]
Smp_043290	37.9977	-0.710448	0.560409	-1.26773	0.204894	0.348819	30.5537	29.8007	26.0725	50.2241	50.2479	41.087	GPR-3; GPR-3; GPR-3; Putative biogenic amine receptor; Putative biogenic amine receptor [Source:UniProtKB/TrEMBL;Acc:C4Q8W8]
Smp_043300	0						0	0	0	0	0	0	Putative biogenic amine (Dopamine) receptor [Source:UniProtKB/TrEMBL;Acc:A0A3Q0KF27]
Smp_043320	1.79605	4.24752	3.02817	1.40267	0.160716	0.29101	0.92587	6.9535	2.89694	0	0	0	Tyramine/octopamine receptor [Source:UniProtKB/TrEMBL;Acc:G4VIY7]
Smp_043340	5.25023	2.24388	1.84092	1.21889	0.222886	0.370805	7.40696	13.907	4.82824	0	0	5.35918	Putative biogenic amine (Dopamine) receptor [Source:UniProtKB/TrEMBL;Acc:G4VIY8]
Smp_043350	4159.14	0.767203	0.172778	4.44039	8.97973e-06	7.8376e-05	4998.77	5079.04	5643.24	2452.19	3299.93	3481.68	UDP-n-acetylglucosamine pyrophosphorylase [Source:UniProtKB/TrEMBL;Acc:A0A3Q0KF45]
Smp_043360	250.905	0.111819	0.299176	0.373756	0.708586	0.812847	204.617	318.868	257.828	305.111	201.958	217.047	Two-component sensor histidine kinase [Source:UniProtKB/TrEMBL;Acc:A0A3Q0KF48]
Smp_043390	7000.12	-0.458913	0.145773	-3.14812	0.00164322	0.00738332	5595.03	5489.29	6604.06	8030.83	7665.7	8615.78	beta-glucosidase [Source:UniProtKB/TrEMBL;Acc:A0A3Q0KF32]
Smp_043500	7533.44	-0.859003	0.150606	-5.70363	1.1728e-08	1.85132e-07	4702.49	5218.11	6143.45	9850.2	9781.91	9504.51	RNase_Zc3h12a domain-containing protein [Source:UniProtKB/TrEMBL;Acc:A0A3Q0KF39]
Smp_043570	5802.41	0.622489	0.172867	3.60097	0.000317028	0.00181056	6367.21	6119.08	8618.4	4928.24	4493.32	4288.24	MARVEL domain-containing protein [Source:UniProtKB/TrEMBL;Acc:A0A3Q0KF38]
Smp_043580	1458.11	0.48454	0.212811	2.27685	0.022795	0.0642666	1518.43	1742.35	1839.56	1597.13	1032.98	1018.24	Putative histone-lysine n-methyltransferase, setb1 [Source:UniProtKB/TrEMBL;Acc:G4VK98]
Smp_043600	2312.08	-0.0135992	0.157203	-0.0865073	0.931063	0.963808	2195.24	2243	2464.33	2596.59	2116.21	2257.11	FAR-17a/AIG1-like protein [Source:UniProtKB/TrEMBL;Acc:A0A3Q0KF51]
Smp_043610	3055.3	-0.331563	0.156131	-2.12362	0.0337017	0.0878687	2972.04	2793.32	2351.35	3603.58	3247.75	3363.78	Cytospin-A [Source:UniProtKB/TrEMBL;Acc:A0A5K4ED42]
Smp_043650	15613.3	0.426753	0.154326	2.76528	0.00568748	0.0206633	15338.9	18796.3	19581.4	14316.4	13615.2	12031.4	Secreted protein [Source:UniProtKB/TrEMBL;Acc:G4VKA4]
Smp_043670	61601.4	0.424874	0.183853	2.31094	0.0208359	0.059765	67558	74908.1	69357.6	38567.1	57798.6	61418.9	ATP-dependent 6-phosphofructokinase [Source:UniProtKB/TrEMBL;Acc:A0A3Q0KF43]
Smp_043780	2495.53	-0.241572	0.16813	-1.43682	0.15077	0.277038	2032.28	2414.85	2413.15	3088.78	2642.84	2381.26	DOT1 domain-containing protein [Source:UniProtKB/TrEMBL;Acc:A0A3Q0KF56]
Smp_043910	307.853	0.116144	0.3137	0.370239	0.711205	0.814386	295.353	431.117	233.687	365.38	306.319	215.26	Tubulin tyrosine ligase-related [Source:UniProtKB/TrEMBL;Acc:A0A3Q0KF42]
Smp_043940	7003.95	0.0631601	0.158155	0.399357	0.689631	0.798373	6083.89	7040.92	8347.06	6888.23	6675.24	6988.37	Synaptosomal associated protein, putative [Source:UniProtKB/TrEMBL;Acc:A0A3Q0KF49]
Smp_043970	3643.84	-0.751742	0.166671	-4.51034	6.47225e-06	5.82442e-05	2395.23	3006.89	2743.4	5267.25	4305.86	4144.43	DNAj homolog subfamily C member, putative [Source:UniProtKB/TrEMBL;Acc:G4M0T7]
Smp_043990	35428.5	-0.0644133	0.164947	-0.390508	0.696161	0.803282	35884.9	33826.8	34203.2	28580	40757.8	39318.5	Basigin [Source:UniProtKB/TrEMBL;Acc:G4VD39]
Smp_044000	68331.4	1.22126	0.178037	6.85957	6.90687e-12	1.74791e-10	83559.8	86224.4	117142	34776.4	45429.9	42856.5	Putative bax inhibitor [Source:UniProtKB/TrEMBL;Acc:A0A3Q0KF54]
Smp_044020	1405.82	0.0201902	0.18221	0.110807	0.911769	0.95291	1427.69	1385.73	1432.06	1681.25	1311.28	1196.88	Putative folate carrier protein [Source:UniProtKB/TrEMBL;Acc:G4VD35]
Smp_044060	3529.39	-0.102087	0.168244	-0.606778	0.543998	0.690079	3442.38	3639.66	3132.56	3151.56	4309.72	3500.44	Phosphodiesterase [Source:UniProtKB/TrEMBL;Acc:A0A3Q0KF67]
Smp_044160	2931.57	-0.896628	0.206378	-4.34459	1.39535e-05	0.000115934	2025.8	2180.42	1939.02	5101.51	3259.35	3083.32	Putative mitochondrial carrier protein [Source:UniProtKB/TrEMBL;Acc:G4VEJ5]
Smp_044250	7778.21	-0.279125	0.147254	-1.89554	0.0580212	0.133549	6968.1	7448.2	6666.83	9651.81	8047.39	7886.93	Subfamily M67C unassigned peptidase (M67 family) [Source:UniProtKB/TrEMBL;Acc:G4VEI6]
Smp_044260	4909.39	-0.347286	0.143236	-2.42457	0.0153267	0.046648	4506.21	4035.02	4421.7	6014.33	5302.12	5176.97	Apg10p-like protein [Source:UniProtKB/TrEMBL;Acc:A0A3Q0KF59]
Smp_044280	5727.07	0.76459	0.157642	4.85015	1.23365e-06	1.31709e-05	7119.94	7750.18	6758.57	4915.68	3764.73	4053.33	Putative fibrillarin [Source:UniProtKB/TrEMBL;Acc:A0A3Q0KF71]
Smp_044400	924.288	0.08566	0.180962	0.473358	0.635957	0.761684	911.982	1016.2	926.056	1022.06	838.753	830.673	Mitotic checkpoint protein-related [Source:UniProtKB/TrEMBL;Acc:G4VDB4]
Smp_044440	5562.05	-0.778542	0.175317	-4.44077	8.96376e-06	7.83081e-05	3931.24	4609.18	3748.64	8506.7	6108.02	6468.53	S-(hydroxymethyl)glutathione dehydrogenase [Source:UniProtKB/TrEMBL;Acc:G4VR32]
Smp_044470	2866.22	0.102686	0.166906	0.615232	0.538401	0.685192	2501.7	3048.61	3353.69	3003.4	2626.42	2663.51	ARF7EP_C domain-containing protein [Source:UniProtKB/TrEMBL;Acc:A0A3Q0KF65]
Smp_044520	4684.29	0.231953	0.168924	1.37312	0.169716	0.303006	4248.82	5236.98	5693.46	4857.92	3911.6	4156.94	Putative vmac [Source:UniProtKB/TrEMBL;Acc:G4VQT3]
Smp_044530	14403.8	-0.240428	0.132674	-1.81218	0.0699589	0.154663	12946.4	13982.5	12689.6	16440.9	14613.4	15749.7	Putative growth factor receptor-bound protein [Source:UniProtKB/TrEMBL;Acc:G4VQT2]
Smp_044550	41507.3	-0.0445229	0.139498	-0.319166	0.749601	0.842816	43914.9	41705.1	36979.5	45550.7	40909.5	39984	Putative far upstream (Fuse) binding protein [Source:UniProtKB/TrEMBL;Acc:A0A3Q0KF74]
Smp_044560	11113.7	0.547164	0.187586	2.91686	0.0035357	0.0138958	10341	13784.8	15461.9	10673.9	8373.03	8047.7	Clathrin light chain [Source:UniProtKB/TrEMBL;Acc:G4VQS3]
Smp_044580	23720.2	0.58993	0.211052	2.79518	0.00518705	0.0191064	24058.7	28096.1	33353.5	25432.2	15099.5	16281.2	60S ribosomal protein L30 [Source:UniProtKB/TrEMBL;Acc:G4VQR9]
Smp_044610	53.3494	-0.242793	0.502617	-0.483059	0.629054	0.756292	49.997	37.7476	58.9045	56.5021	46.3827	70.5625	Autophagy-related protein [Source:UniProtKB/TrEMBL;Acc:G4VQQ9]
Smp_044680	13645.3	-0.069353	0.141044	-0.491712	0.622923	0.751151	13540.8	13916.9	12495.5	12456.8	14689.8	14771.7	HTH La-type RNA-binding domain-containing protein [Source:UniProtKB/TrEMBL;Acc:A0A3Q0KF80]
Smp_044690	4134.82	0.492241	0.153988	3.19661	0.00139053	0.00641361	4778.41	4863.48	4860.1	2918.02	3735.74	3653.17	Putative mitochondrial glutamate carrier protein [Source:UniProtKB/TrEMBL;Acc:G4VK90]
Smp_044750	23019.5	-0.0616391	0.143335	-0.430036	0.667169	0.783854	22640.3	21338.3	23606.2	20590.6	25507.6	24434.3	Putative marvel-containing potential lipid raft-associated protein [Source:UniProtKB/TrEMBL;Acc:G4VK94]
Smp_044800	585.808	-0.180195	0.228404	-0.788933	0.430151	0.591542	622.185	582.108	444.198	507.263	691.875	667.218	Putative ankyrin repeat domain protein [Source:UniProtKB/TrEMBL;Acc:A0A3Q0KF73]
Smp_044810	3896.54	-0.0666558	0.15001	-0.444341	0.656796	0.776435	3975.69	4096.61	3347.9	3775.6	4025.63	4157.83	Zinc finger CCCH domain-containing protein 14 [Source:UniProtKB/TrEMBL;Acc:A0A3Q0KF86]
Smp_044850	3598.26	0.508275	0.233528	2.1765	0.0295177	0.0789836	4302.52	4510.84	3861.62	4225.1	2068.86	2620.64	Ribokinase [Source:UniProtKB/TrEMBL;Acc:G4VBK5]
Smp_044920	11763.1	0.181564	0.175995	1.03164	0.302239	0.463783	13707.5	12595.8	11205.4	8624.73	12093.3	12352	dynamin GTPase [Source:UniProtKB/TrEMBL;Acc:A0A5K4EDF9]
Smp_044950	5604.84	0.193835	0.129467	1.49717	0.134348	0.254038	5770.02	6075.38	6097.1	5228.33	5167.8	5290.4	IRS-type PTB domain-containing protein [Source:UniProtKB/TrEMBL;Acc:G4VRR5]
Smp_044970	27834.6	-0.235564	0.158664	-1.48468	0.137629	0.258352	27058.5	26600.1	23044.2	25171.1	33658.3	31475.4	oxoglutarate dehydrogenase (succinyl-transferring) [Source:UniProtKB/TrEMBL;Acc:A0A3Q0KF78]
Smp_045010	2393.9	-0.952566	0.164605	-5.78699	7.16568e-09	1.16181e-07	1417.51	1721.49	1754.58	3064.92	3491.26	2913.61	Tegumental antigen [Source:UniProtKB/TrEMBL;Acc:G4VR24]
Smp_045060	3110.56	0.449865	0.150166	2.99579	0.00273737	0.0112821	3361.83	3640.66	3773.75	2354.25	2732.71	2800.17	Putative mitotic checkpoint protein bub3 [Source:UniProtKB/TrEMBL;Acc:A0A3Q0KF79]
Smp_045070	2931.87	0.367871	0.148458	2.47795	0.013214	0.0412145	3517.38	3342.65	3051.45	2403.22	2755.9	2520.6	U3 small nucleolar RNA-associated protein 15 homolog [Source:UniProtKB/TrEMBL;Acc:A0A3Q0KF85]
Smp_045200	69133.7	-0.0361004	0.132278	-0.272913	0.78492	0.869145	63011.9	70280	71514.9	67265.1	74294.4	68435.8	Tegument antigen [Source:UniProtKB/Swiss-Prot;Acc:P14202]
Smp_045220	104781	0.540999	0.166572	3.24783	0.00116287	0.00550148	105521	115972	151108	78566.8	88098	89420.6	Putative myosin light chain 1 [Source:UniProtKB/TrEMBL;Acc:A0A3Q0KF84]
Smp_045230	4571.77	-0.0514595	0.135459	-0.379888	0.704028	0.809172	4248.82	4520.77	4700.77	4802.68	4681.75	4475.81	Vezatin domain-containing protein [Source:UniProtKB/TrEMBL;Acc:G4VBS2]
Smp_045250	3084.08	0.529532	0.136571	3.87735	0.000105602	0.000692129	3604.41	3673.44	3654.01	2471.02	2463.11	2638.5	Cleavage stimulation factor 50 kDa subunit [Source:UniProtKB/TrEMBL;Acc:G4VBS1]
Smp_045260	10895.7	-0.0477482	0.184218	-0.259194	0.795486	0.876542	11167.8	11989.8	8990.18	8677.47	12132	12417.2	5-aminolevulinate synthase [Source:UniProtKB/TrEMBL;Acc:G4VBS0]
Smp_045300	4319.37	0.225292	0.193371	1.16508	0.243988	0.3955	3873.84	4511.83	5583.37	3234.43	4670.15	4042.61	PDZ domain-containing protein [Source:UniProtKB/TrEMBL;Acc:A0A3Q0KF90]
Smp_045360	26080.5	0.177466	0.217644	0.8154	0.414844	0.577305	32221.2	24107.8	26720.4	16180.9	28013.2	29239.7	Cadherin domain-containing protein [Source:UniProtKB/TrEMBL;Acc:A0A5K4EDH1]
Smp_045400	9575.96	-1.3642	0.138531	-9.84762	7.01836e-23	5.88927e-21	5757.99	5458.5	4858.17	13178.8	14362.2	13840.1	Protein odr-4 homolog [Source:UniProtKB/TrEMBL;Acc:A0A3Q0KF91]
Smp_045410	3908.29	0.749808	0.171506	4.3719	1.2317e-05	0.000104085	4829.34	4307.2	5569.85	2457.21	3173.35	3112.79	Adiponectin receptor, putative [Source:UniProtKB/TrEMBL;Acc:A0A3Q0KFA1]
Smp_045420	2084.95	0.160404	0.153669	1.04383	0.296566	0.456909	2319.3	2263.86	2018.2	2119.46	1935.51	1853.38	Adiponectin receptor, putative [Source:UniProtKB/TrEMBL;Acc:G4LXQ3]
Smp_045430	3401.67	-0.0219658	0.184087	-0.119323	0.90502	0.948966	2893.34	3463.84	3768.92	4156.04	2958.83	3169.06	Glycosyltransferase-related [Source:UniProtKB/TrEMBL;Acc:G4LXQ1]
Smp_045470	70.724	-0.182808	0.504567	-0.362306	0.717123	0.817933	41.6641	80.462	76.2862	109.237	66.6751	50.019	Homeobox protein prospero/prox-1/ceh-26,putative [Source:UniProtKB/TrEMBL;Acc:A0A3Q0KF95]
Smp_045480	9487.56	-0.125728	0.167855	-0.74903	0.453839	0.613716	10572.5	9286.9	7364.03	9317.82	10690.2	9693.86	Cell polarity protein [Source:UniProtKB/TrEMBL;Acc:A0A3Q0KF97]
Smp_045490	237.178	-3.18461	0.371641	-8.56904	1.04349e-17	5.51494e-16	61.1074	59.6015	20.2786	404.304	445.467	432.307	Putative annexin [Source:UniProtKB/TrEMBL;Acc:A0A3Q0KFA6]
Smp_045500	6297.25	0.275199	0.176367	1.56038	0.118671	0.230873	6614.41	6762.78	7312.85	4393.35	6194.98	6505.15	Annexin [Source:UniProtKB/TrEMBL;Acc:G4VI66]
Smp_045510	9673.33	0.136998	0.199088	0.688128	0.491372	0.644252	8397.64	10254.4	11743.2	11777.5	7619.32	8247.78	Small ubiquitin-related modifier [Source:UniProtKB/TrEMBL;Acc:Q2VU48]
Smp_045550	28760.5	0.0152061	0.159526	0.0953206	0.92406	0.960248	26339.1	29957.7	30441.1	23570.2	30848.3	31406.6	Annexin [Source:UniProtKB/TrEMBL;Acc:G4VI63]
Smp_045560	22897.2	0.29393	0.200758	1.4641	0.143167	0.266525	21486.7	24281.6	29898.4	15008.2	23662.9	23045.4	Annexin [Source:UniProtKB/TrEMBL;Acc:G4VI62]
Smp_045590	4846.69	-0.0610379	0.164549	-0.37094	0.710682	0.814148	5484.85	4455.21	4293.27	4329.32	5302.12	5215.38	HEAT repeat-containing protein 2 [Source:UniProtKB/TrEMBL;Acc:G4VK74]
Smp_045600	1234.55	0.507197	0.16877	3.00526	0.00265358	0.0109983	1316.59	1585.4	1445.57	1094.89	953.743	1011.1	DUF4709 domain-containing protein [Source:UniProtKB/TrEMBL;Acc:A0A3Q0KFA7]
Smp_045610	45828.5	0.0889789	0.131693	0.675652	0.499262	0.65134	44246.4	45775.9	51701.7	43937.3	44681	44628.6	Rho GDP-dissociation inhibitor-related [Source:UniProtKB/TrEMBL;Acc:G4VK76]
Smp_045620	6466.09	0.487685	0.162074	3.00904	0.00262078	0.0108813	6850.51	7446.21	8348.02	6196.4	4696.24	5259.14	WD_REPEATS_REGION domain-containing protein [Source:UniProtKB/TrEMBL;Acc:G4VK78]
Smp_045650	668.24	0.0368957	0.192763	0.191404	0.848209	0.911407	625.888	762.899	641.19	713.182	633.896	632.383	Dynein regulatory complex subunit 4 [Source:UniProtKB/TrEMBL;Acc:A0A3Q0KFA8]
Smp_045680	529.608	-0.54362	0.212166	-2.56224	0.0104	0.0339314	388.865	408.27	496.343	556.232	669.65	658.286	Sodium/hydrogen exchanger [Source:UniProtKB/TrEMBL;Acc:A0A3Q0KFB4]
Smp_045710	10040.9	-0.295012	0.139235	-2.11881	0.0341062	0.0885373	8207.84	9796.49	9049.08	11290.4	11432.4	10469.2	Snf7-related [Source:UniProtKB/TrEMBL;Acc:G4VK88]
Smp_045730	4297.48	0.121144	0.15723	0.77049	0.441009	0.601382	4108.08	4596.27	4727.81	4723.58	3723.17	3905.95	Ribosomal RNA-processing protein 43 [Source:UniProtKB/TrEMBL;Acc:G4LX43]
Smp_045750	1830.88	-0.210668	0.188112	-1.11991	0.262753	0.417662	1720.27	1980.76	1390.53	2227.44	1908.45	1757.81	Putative cak assembly factor [Source:UniProtKB/TrEMBL;Acc:A0A3Q0KFB3]
Smp_045760	2944.17	0.57984	0.150147	3.86181	0.000112548	0.000732904	3461.83	3669.46	3454.12	2101.88	2408.03	2569.73	tRNA (guanine(37)-N1)-methyltransferase [Source:UniProtKB/TrEMBL;Acc:G4VPP1]
Smp_045780	5498.7	0.0340085	0.149649	0.227255	0.820226	0.892391	5456.15	5730.68	5505.16	4673.35	5797.83	5829	Ubiquitin-activating enzyme E1-related [Source:UniProtKB/TrEMBL;Acc:G4VPP3]
Smp_045790	7669.94	0.0117837	0.138276	0.0852187	0.932088	0.964267	8473.56	7405.48	7224.97	7404.29	7639.61	7871.74	NHR domain-containing protein [Source:UniProtKB/TrEMBL;Acc:G4VPP4]
Smp_045810	2645.12	-0.162492	0.151151	-1.07503	0.282361	0.440918	2521.14	2615.51	2351.35	3091.29	2622.55	2668.87	Delta-aminolevulinic acid dehydratase [Source:UniProtKB/TrEMBL;Acc:A0A3Q0KFB9]
Smp_045860	9842.32	-0.849194	0.160258	-5.29893	1.16484e-07	1.52851e-06	8318.94	6635.63	6124.14	13530.4	12027.6	12417.2	Inositol hexakisphosphate and diphosphoinositol-pentakisphosphate kinase [Source:UniProtKB/TrEMBL;Acc:A0A3Q0KFC1]
Smp_045920	3578.87	0.162923	0.16107	1.0115	0.311776	0.473435	3398.87	3933.7	4008.4	3878.55	3122.13	3131.55	MARVEL domain-containing protein [Source:UniProtKB/TrEMBL;Acc:A0A3Q0KFC0]
Smp_045930	5545.23	-0.853221	0.134535	-6.34199	2.26821e-10	4.65616e-09	3840.51	3955.55	4058.62	7497.2	6681.03	7238.47	Transmembrane protein 65 [Source:UniProtKB/TrEMBL;Acc:G4VPQ7]
Smp_045950	11612.6	0.19616	0.14034	1.39774	0.16219	0.292884	11841.9	13039.8	12319.7	12008.6	10044.7	10420.9	Transformer-2-related [Source:UniProtKB/TrEMBL;Acc:G4VPR1]
Smp_045960	9730.05	-0.391898	0.146751	-2.67049	0.00757398	0.0262225	7712.5	8455.46	9082.88	9828.85	11602.4	11698.2	Calcium binding atopy-related autoantigen [Source:UniProtKB/TrEMBL;Acc:G4VPR2]
Smp_045980	5824.58	0.270703	0.182215	1.48562	0.137379	0.25815	6597.75	6146.9	6365.55	3971.47	5686.71	6179.13	Putative cc2d1b protein [Source:UniProtKB/TrEMBL;Acc:G4VPR4]
Smp_045990	1074.12	0.345925	0.185397	1.86586	0.0620612	0.140849	1041.6	1179.12	1386.67	901.522	900.596	1035.22	Diras family, GTP-binding ras-like [Source:UniProtKB/TrEMBL;Acc:A0A3Q0KFC3]
Smp_046020	12534.4	0.437513	0.159079	2.75029	0.00595434	0.0214617	12367.8	13786.8	17107.4	10395.1	11086.4	10462.9	Protein phosphatase 1 regulatory subunit 7 [Source:UniProtKB/TrEMBL;Acc:G4VPR7]
Smp_046030	5012.3	-0.599271	0.202454	-2.96003	0.00307605	0.0124263	3346.09	4121.44	4489.3	7837.47	5178.43	5101.05	U6 snRNA-associated Sm-like protein LSm1 [Source:UniProtKB/TrEMBL;Acc:A0A3Q0KFD4]
Smp_046060	50539.6	-0.548066	0.186161	-2.94404	0.00323957	0.0129556	45249.1	41980.3	35932.7	44851.4	67555.4	67668.6	Paramyosin [Source:UniProtKB/TrEMBL;Acc:A0A3Q0KFC2]
Smp_046090	17595.8	0.313097	0.146831	2.13236	0.032977	0.0862851	19565.5	21314.5	17614.4	14054	16298.7	16727.8	T-complex protein 1 subunit theta [Source:UniProtKB/TrEMBL;Acc:G4VPS5]
Smp_046100	9331.45	-0.104769	0.174911	-0.598982	0.549185	0.694294	7879.15	9010.75	10087.2	11643.2	8290.9	9077.56	NADH dehydrogenase [ubiquinone] 1 beta subcomplex subunit 4 [Source:UniProtKB/TrEMBL;Acc:G4VPS8]
Smp_046120	1042.05	0.129083	0.233782	0.552151	0.580845	0.720708	1117.53	1014.22	1135.6	659.191	1155.7	1170.09	Putative vesicular acetylcholine transporter [Source:UniProtKB/TrEMBL;Acc:G4VPT0]
Smp_046130	6302.26	0.200142	0.134607	1.48687	0.13705	0.257916	7006.98	6356.5	6853.2	5620.08	5795.9	6180.92	Putative alpha-actinin [Source:UniProtKB/TrEMBL;Acc:A0A3Q0KFD5]
Smp_046140	7126.19	0.0513572	0.161359	0.318279	0.750273	0.843374	7983.78	7185.95	6590.54	5900.07	7685.03	7411.75	Protein kinase [Source:UniProtKB/TrEMBL;Acc:G4VPT2]
Smp_046160	4100.73	0.427432	0.150655	2.83716	0.00455175	0.0171089	4413.62	4376.73	5321.68	3319.81	3508.65	3663.89	Protein phosphatase inhibitor 2 [Source:UniProtKB/TrEMBL;Acc:G4VPT3]
Smp_046190	3493.53	-0.599658	0.162668	-3.68639	0.000227453	0.00135312	2596.14	2713.85	3024.41	3560.89	4497.18	4568.7	Putative ankyrin repeat and socs box protein 13 (Asb-13) [Source:UniProtKB/TrEMBL;Acc:G4VDZ8]
Smp_046250	7669	0.194721	0.170058	1.14503	0.252197	0.404785	6956.99	9039.55	8559.5	8374.87	6617.26	6465.85	Putative copii-coated vesicle membrane protein P24 [Source:UniProtKB/TrEMBL;Acc:G4VE02]
Smp_046290	29775.2	0.00966278	0.136873	0.0705968	0.943719	0.970297	30764.8	31960.3	26900	29113.6	28646.1	31266.4	Putative marvel-containing potential lipid raft-associated protein [Source:UniProtKB/TrEMBL;Acc:G4VKT0]
Smp_046360	3951.88	0.484697	0.220241	2.20075	0.0277534	0.0749333	4558.06	3630.72	5641.31	2374.34	3854.59	3652.28	Putative zinc finger protein [Source:UniProtKB/TrEMBL;Acc:A0A3Q0KFD2]
Smp_046410	1260.79	-0.0545074	0.21568	-0.252724	0.800481	0.879454	954.572	1181.1	1574.97	1363.58	1373.12	1117.39	Tektin [Source:UniProtKB/TrEMBL;Acc:A0A3Q0KFD8]
Smp_046430	6758.59	0.0203668	0.164703	0.123658	0.901586	0.946769	8246.72	6044.58	6127.03	6922.13	6561.21	6649.85	Ubiquitin carboxyl-terminal hydrolase [Source:UniProtKB/TrEMBL;Acc:A0A3Q0KFE5]
Smp_046500	5499.24	0.742741	0.15933	4.66165	3.13688e-06	3.05263e-05	5889.46	6997.21	7765.74	4443.58	3801.44	4097.99	Proliferating cell nuclear antigen [Source:UniProtKB/TrEMBL;Acc:A0A3Q0KFF1]
Smp_046550	3554.93	0.428897	0.163989	2.61541	0.00891204	0.0299447	3439.61	4204.88	4594.55	2865.28	3277.71	2947.55	Putative bystin [Source:UniProtKB/TrEMBL;Acc:G4VLV8]
Smp_046630	62438.5	0.821393	0.205891	3.98946	6.62232e-05	0.000460386	56645.6	77463	105135	49317.5	43171.6	42898.5	Hypothetical Schistosoma spp. protein UPF0506 [Source:UniProtKB/TrEMBL;Acc:G4VLW5]
Smp_046680	3324.77	0.413803	0.173506	2.38495	0.0170814	0.0509513	3612.74	4360.84	3420.32	3298.47	2488.24	2768.02	U3 small nucleolar RNA-associated protein 18 homolog [Source:UniProtKB/TrEMBL;Acc:G4VCP6]
Smp_046690	136769	0.987571	0.187492	5.26728	1.38457e-07	1.78743e-06	162709	164317	218476	113623	82768.9	78721.9	Putative ubiquitin (Ribosomal protein L40) [Source:UniProtKB/TrEMBL;Acc:A0A5K4EDX8]
Smp_046740	6662.49	-0.320039	0.182262	-1.75593	0.0791003	0.170143	6304.25	6992.24	4483.5	6933.43	7630.91	7630.58	Dihydrolipoyl dehydrogenase [Source:UniProtKB/TrEMBL;Acc:G4VCN8]
Smp_046750	3774.03	-0.32647	0.166182	-1.96454	0.0494679	0.11854	3133.14	3218.48	3693.6	4929.49	3901.94	3767.5	Putative wd-repeat protein [Source:UniProtKB/TrEMBL;Acc:A0A3Q0KFE2]
Smp_046780	10.7096	-2.50621	1.33738	-1.87396	0.0609356	0.138856	2.77761	3.97343	2.89694	12.556	0.966305	41.087	Putative aut1 [Source:UniProtKB/TrEMBL;Acc:G4VCN3]
Smp_046790	4689.57	0.76384	0.143022	5.34073	9.2572e-08	1.24026e-06	6376.47	5430.69	5902.04	3263.31	3537.64	3627.27	Glucose transport protein [Source:UniProtKB/TrEMBL;Acc:Q26580]
Smp_046800	2516.02	-1.45494	0.162064	-8.97757	2.76825e-19	1.74217e-17	1194.37	1293.35	1546.97	3879.81	3687.42	3494.19	Putative fatty acid binding protein [Source:UniProtKB/TrEMBL;Acc:A0A3Q0KFG1]
Smp_046810	3818.4	-1.26978	0.177176	-7.16676	7.67937e-13	2.2534e-11	2715.58	2176.45	1824.11	5038.73	5577.51	5578.01	Putative m-phase inducer phosphatase(Cdc25) [Source:UniProtKB/TrEMBL;Acc:A0A3Q0KFE7]
Smp_046870	5055.43	0.323134	0.164337	1.96629	0.0492656	0.118173	4805.27	6028.69	6022.74	5091.47	4072.98	4311.46	DHC_N1 domain-containing protein [Source:UniProtKB/TrEMBL;Acc:G4VCL4]
Smp_046880	3640.88	0.360089	0.14387	2.50288	0.0123188	0.0389623	3892.36	4000.25	4386.94	2966.99	3385.93	3212.83	Putative glycosyltransferase [Source:UniProtKB/TrEMBL;Acc:A0A3Q0KFF9]
Smp_046890	2775.83	0.0430127	0.15872	0.270997	0.786393	0.869971	2851.68	2481.41	3119.04	2584.03	2652.51	2966.31	Protein phosphatase [Source:UniProtKB/TrEMBL;Acc:A0A3Q0KFG0]
Smp_046900	3062.26	-0.0139859	0.168201	-0.0831502	0.933732	0.965084	2587.81	3141	3414.53	2730.93	3228.43	3270.89	Seipin [Source:UniProtKB/TrEMBL;Acc:G4VCL9]
Smp_046910	633.909	0.53956	0.241302	2.23603	0.0253496	0.0696422	676.811	795.679	779.278	693.092	428.073	430.521	Histone-like transcription factor ccaat-related [Source:UniProtKB/TrEMBL;Acc:A0A3Q0KFF7]
Smp_046930	77514.3	-0.643722	0.221187	-2.91031	0.0036107	0.0141326	66176.6	69031.4	46298	127467	74216.1	81896.3	protein O-GlcNAc transferase [Source:UniProtKB/TrEMBL;Acc:G4VCM2]
Smp_046980	3385.45	0.450688	0.186436	2.41739	0.0156324	0.0475182	3265.54	3952.57	4510.54	3421.52	2500.8	2661.73	Pre-mRNA-splicing factor 38 [Source:UniProtKB/TrEMBL;Acc:G4VNB2]
Smp_047060	10854.4	0.170163	0.176258	0.965422	0.334333	0.496438	9515.17	12117	12847.9	12109	9158.64	9378.57	NADH dehydrogenase [ubiquinone] 1 beta subcomplex subunit 9 [Source:UniProtKB/TrEMBL;Acc:G4VNA0]
Smp_047090	3309.05	-0.501154	0.169434	-2.95782	0.00309822	0.0124948	2709.1	2863.85	2645.87	4668.33	3379.17	3587.97	Elongator complex protein 6 [Source:UniProtKB/TrEMBL;Acc:A0A5K4EEM8]
Smp_047110	3799.99	-0.500276	0.149791	-3.33982	0.000838329	0.00415731	3118.33	3522.45	2802.31	4492.54	4335.81	4528.51	RNA helicase [Source:UniProtKB/TrEMBL;Acc:G4VN93]
Smp_047190	7925.75	-0.284155	0.175179	-1.62209	0.104785	0.210848	8534.67	6456.82	6452.46	7344.02	9486.22	9280.31	Serine/threonine kinase [Source:UniProtKB/TrEMBL;Acc:A0A3Q0KFH0]
Smp_047200	44714.6	0.428241	0.14322	2.99009	0.00278897	0.01147	49964.6	54473.7	49468.2	43001.9	34508.7	36870.3	Putative 60s ribosomal protein L3 [Source:UniProtKB/TrEMBL;Acc:A0A3Q0KFH7]
Smp_047240	836.979	0.027336	0.216261	0.126403	0.899413	0.946073	831.431	846.341	855.564	1072.28	691.875	724.383	Beta-1,4-galactosyltransferase [Source:UniProtKB/TrEMBL;Acc:A0A3Q0KFG9]
Smp_047330	1998.52	-0.500231	0.229643	-2.1783	0.0293837	0.0786691	1526.76	1821.82	1616.49	3279.63	1917.15	1829.27	RRM domain-containing protein [Source:UniProtKB/TrEMBL;Acc:A0A5K4EE10]
Smp_047360	5575.9	-0.265514	0.136079	-1.95118	0.0510357	0.121414	5019.14	5251.88	4920.94	6552.99	5864.51	5845.97	Ubx6(Yeast)-related [Source:UniProtKB/TrEMBL;Acc:G4VBJ2]
Smp_047370	39381.3	0.320812	0.142441	2.25225	0.0243066	0.0675333	44693.6	44527.3	42006.6	30452.1	36578.5	38029.6	Malate dehydrogenase [Source:UniProtKB/TrEMBL;Acc:G4VBJ0]
Smp_047400	978.885	0.524043	0.201379	2.60227	0.00926083	0.030835	1151.78	1233.75	1077.66	954.258	636.795	819.061
Smp_047410	9255.32	0.298036	0.194216	1.53455	0.124894	0.24034	10540.1	8437.58	11647.6	6329.49	8883.24	9693.86	RING-type domain-containing protein [Source:UniProtKB/TrEMBL;Acc:A0A3Q0KFG8]
Smp_047440	1218.91	-0.626699	0.171173	-3.66121	0.000251025	0.00147139	928.648	929.783	1015.86	1561.97	1584.74	1292.46	PSP domain-containing protein [Source:UniProtKB/TrEMBL;Acc:G4VBI4]
Smp_047450	5254.92	0.576371	0.154531	3.72981	0.000191624	0.00116533	5530.22	6073.39	7269.39	4134.7	4177.34	4344.51	Putative snare protein ykt6 [Source:UniProtKB/TrEMBL;Acc:G4VBI3]
Smp_047460	6162.22	0.755991	0.187669	4.02832	5.61767e-05	0.000398064	7120.87	7601.17	8502.53	3460.44	4799.64	5488.69	Metalloendopeptidase [Source:UniProtKB/TrEMBL;Acc:A0A3Q0KFI6]
Smp_047500	3007.5	0.0560884	0.145606	0.385205	0.700085	0.806092	2949.82	3196.62	3050.48	3224.39	2835.14	2788.56	F-box domain-containing protein [Source:UniProtKB/TrEMBL;Acc:A0A3Q0KFH8]
Smp_047540	2697.98	-0.0187742	0.155052	-0.121083	0.903625	0.94792	2680.39	2553.92	2808.1	2370.58	2885.39	2889.49	Putative f-box and wd40 domain protein [Source:UniProtKB/TrEMBL;Acc:A0A3Q0KFH3]
Smp_047550	481.657	0.558231	0.221401	2.52135	0.0116904	0.0372893	467.564	623.829	629.602	409.326	359.466	400.152	Putative morn protein [Source:UniProtKB/TrEMBL;Acc:A0A3Q0KFH6]
Smp_047610	200.045	-1.10308	0.361384	-3.05237	0.00227044	0.00966148	145.362	127.15	108.153	413.093	190.362	216.154	Cell division control protein 45-related [Source:UniProtKB/TrEMBL;Acc:G4VBH0]
Smp_047620	476.076	-0.799486	0.278308	-2.87266	0.00407027	0.0156372	416.641	308.934	315.767	845.02	485.085	485.006	G2/mitotic-specific cyclin-B3 [Source:UniProtKB/TrEMBL;Acc:G4VBG9]
Smp_047640	4.06017	1.05934	1.80341	0.587408	0.55693	0.700078	2.77761	6.9535	6.75953	2.5112	0	5.35918	Ferritin [Source:UniProtKB/TrEMBL;Acc:A0A5K4EDQ5]
Smp_047650	7966.52	0.504765	0.190006	2.65657	0.00789396	0.0270959	7135.68	8948.17	11954.7	6510.3	6701.33	6548.92	Ferritin [Source:UniProtKB/TrEMBL;Acc:G4VBG6]
Smp_047680	635.218	2.65937	0.37257	7.13791	9.47637e-13	2.72225e-11	433.307	1157.26	1699.54	202.152	143.979	175.067	Ferritin [Source:UniProtKB/TrEMBL;Acc:A0A3Q0KFI1]
Smp_047700	2273.25	-0.401631	0.185004	-2.17092	0.0299369	0.0797707	1786	1953.93	2137.94	2035.33	2785.86	2940.4	Putative ring finger protein 11 (Sid 1669) (Nedd4 ww domain-binding protein 2) [Source:UniProtKB/TrEMBL;Acc:A0A3Q0KFI8]
Smp_047720	2991.41	0.335273	0.172893	1.9392	0.0524771	0.123766	3941.43	3223.45	2847.69	2482.33	2912.44	2541.14	VEFS-Box domain-containing protein [Source:UniProtKB/TrEMBL;Acc:A0A3Q0KFJ5]
Smp_047740	6812.43	-0.108347	0.164792	-0.657474	0.510876	0.660022	5575.59	6449.87	7644.07	7783.48	6828.88	6592.69	26S proteasome non-ATPase regulatory subunit,putative [Source:UniProtKB/TrEMBL;Acc:G4M1T7]
Smp_047860	2712.71	0.333085	0.136869	2.43361	0.0149492	0.0456736	3062.78	2954.25	3056.27	2408.24	2432.19	2362.51	Pseudouridine synthase [Source:UniProtKB/TrEMBL;Acc:A0A3Q0KFI5]
Smp_047870	8631.33	0.0492945	0.159544	0.30897	0.757344	0.848287	7996.74	8537.91	9800.36	9799.97	7800.02	7852.99	Protein kinase [Source:UniProtKB/TrEMBL;Acc:G4VDM1]
Smp_047900	9589.26	-0.6824	0.150702	-4.52815	5.95019e-06	5.41575e-05	8395.79	7057.81	6634.96	10906.2	12246	12294.9	Mitogen-activated protein kinase [Source:UniProtKB/TrEMBL;Acc:A0A3Q0KFK2]
Smp_048050	123.94	1.10453	0.453486	2.43564	0.0148653	0.0454899	84.2542	202.645	220.168	110.493	60.8772	65.2034	Putative alpha crystallin A chain; Putative heat shock protein hsp16 [Source:UniProtKB/TrEMBL;Acc:A0A3Q0KFJ4]
Smp_048080	1220.17	-0.260732	0.173712	-1.50094	0.133371	0.252639	1163.82	990.378	1176.16	1387.44	1186.62	1416.61	28S ribosomal protein S30, mitochondrial [Source:UniProtKB/TrEMBL;Acc:A0A5K4EDN2]
Smp_048160	9313.2	-0.615807	0.176301	-3.49292	0.000477773	0.00256331	9205	6624.7	6235.19	11989.7	10722.1	11102.4	Putative rna recognition motif protein split ends [Source:UniProtKB/TrEMBL;Acc:A0A3Q0KFJ3]
Smp_048230	11799.3	0.265922	0.132893	2.00102	0.0453901	0.110625	12966.8	12248.1	13435.1	11476.2	10284.4	10385.2	Copper transport protein [Source:UniProtKB/TrEMBL;Acc:G4V8W2]
Smp_048240	6718.78	-0.552406	0.139379	-3.96334	7.39079e-05	0.000507176	4965.44	5498.23	5880.79	7637.83	8182.67	8147.74	Putative mannose-1-phosphate guanyltransferase [Source:UniProtKB/TrEMBL;Acc:G4V8W3]
Smp_048260	5954.99	0.0369419	0.186442	0.198142	0.842934	0.908667	4846.93	6711.12	6534.54	7057.74	5225.78	5353.82	Putative n-acetyltransferase [Source:UniProtKB/TrEMBL;Acc:G4V8W8]
Smp_048380	664.173	0.284033	0.206544	1.37517	0.169079	0.302433	627.74	711.244	849.77	531.12	630.997	634.17
Smp_048420	3237.33	-0.0567214	0.17993	-0.315242	0.752578	0.844675	3213.69	3544.3	2761.75	3967.7	3014.87	2921.65	Coiled-coil domain-containing protein 115 [Source:UniProtKB/TrEMBL;Acc:G4V8J3]
Smp_048430	22304.5	-1.10113	0.14072	-7.82498	5.07723e-15	1.92733e-13	14530.6	15560.9	12457.8	30157.1	30280.1	30840.3	Thioredoxin glutathione reductase [Source:UniProtKB/TrEMBL;Acc:A0A3Q0KFL1]
Smp_048520	4711.3	-0.0924503	0.146351	-0.631702	0.527582	0.675435	4233.08	4403.55	5044.54	4829.05	5174.56	4582.99	Alkyl transferase [Source:UniProtKB/TrEMBL;Acc:G4VSC2]
Smp_048540	4031.92	0.325161	0.139919	2.32392	0.0201295	0.058263	4160.86	4459.18	4833.07	3617.39	3488.36	3632.63	dolichol kinase [Source:UniProtKB/TrEMBL;Acc:A0A3Q0KFK3]
Smp_048550	3293.27	0.0247395	0.151825	0.162948	0.87056	0.926703	3209.99	3138.02	3617.32	2963.22	3552.14	3278.93	Synapse formation protein [Source:UniProtKB/TrEMBL;Acc:G4VSB8]
Smp_048560	28727.3	0.190009	0.130781	1.45288	0.146256	0.270931	30924.1	29678.5	31247.4	24781.8	28561.1	27171	LIMPETin; Putative four and A half lim domains [Source:UniProtKB/TrEMBL;Acc:G4VSB7]
Smp_048620	2153.3	0.345381	0.152604	2.26325	0.0236203	0.0660677	2463.74	2434.72	2332.04	1700.09	2044.7	1944.49	Exosome complex component RRP45 [Source:UniProtKB/TrEMBL;Acc:A0A3Q0KFK8]
Smp_048650	2929.48	0.592745	0.153946	3.85033	0.00011796	0.000761919	3295.17	3542.31	3730.3	2597.84	2110.41	2300.87	Putative histidine triad (Hit) protein [Source:UniProtKB/TrEMBL;Acc:A0A3Q0KFK0]
Smp_048660	6331.33	0.759926	0.133741	5.68207	1.33072e-08	2.08683e-07	8155.99	7875.34	7853.61	4414.7	4684.65	5003.69	Putative nucleolar protein NOP56 [Source:UniProtKB/TrEMBL;Acc:G4VSA5]
Smp_048760	3549.99	-0.0854364	0.144391	-0.591702	0.55405	0.698846	3318.32	3601.91	3413.56	4009.14	3457.44	3499.54	Putative sumo-1-activating enzyme E1a [Source:UniProtKB/TrEMBL;Acc:G4VBY2]
Smp_048830	4573.94	-0.683002	0.194719	-3.50763	0.000452111	0.00243931	3043.33	4090.65	3398.11	7107.96	4874.04	4929.55	NADH dehydrogenase [ubiquinone] 1 beta subcomplex subunit 3 [Source:UniProtKB/TrEMBL;Acc:G4VBY8]
Smp_048880	2186.86	-0.573599	0.195232	-2.93804	0.00330298	0.0131672	1629.53	1944	1698.57	3321.07	2294.97	2232.99	MICOS complex subunit MIC19 [Source:UniProtKB/TrEMBL;Acc:A0A3Q0KFK5]
Smp_048930	1033.66	-0.300373	0.186603	-1.60969	0.107465	0.21493	837.912	912.896	1029.38	976.858	1254.26	1190.63
Smp_048940	5700.36	-0.126018	0.153539	-0.820757	0.411785	0.574469	4700.64	5452.54	6201.39	6139.89	5816.19	5891.53	Williams-beuren syndrome critical region protein-related [Source:UniProtKB/TrEMBL;Acc:G4VBZ8]
Smp_048970	2955.03	0.100717	0.18611	0.541167	0.588392	0.72505	3180.36	3168.81	2823.55	3583.49	2393.54	2580.45	Mediator of RNA polymerase II transcription subunit 4 [Source:UniProtKB/TrEMBL;Acc:G4VC00]
Smp_048980	9966.09	-0.0306002	0.209648	-0.14596	0.883953	0.936111	11712.3	9418.02	8452.31	7086.62	11484.5	11642.8	Putative multiple pdz domain protein [Source:UniProtKB/TrEMBL;Acc:A0A3Q0KFL8]
Smp_048990	7822.78	0.137511	0.142518	0.964866	0.334612	0.496611	8099.51	8288.58	8199.31	6541.69	7859.93	7947.66	Putative beclin [Source:UniProtKB/TrEMBL;Acc:A0A3Q0KFL0]
Smp_049000	3815.94	-0.762299	0.244166	-3.12205	0.00179596	0.0079501	2658.17	3500.59	2332.04	6831.73	3643.94	3929.17	Putative arginine/serine rich splicing factor sf4/14 [Source:UniProtKB/TrEMBL;Acc:A0A5K4EEV0]
Smp_049010	14631.6	0.0321864	0.168293	0.191252	0.848328	0.911407	17286.9	14319.2	12779.4	12387.8	15327.5	15689	Rna-binding protein related [Source:UniProtKB/TrEMBL;Acc:A0A3Q0KFM9]
Smp_049140	5554.78	0.527146	0.190171	2.77196	0.005572	0.02029	6810.7	7035.95	5826.72	5825.99	3818.84	4010.45	Sugar phosphate phosphatase [Source:UniProtKB/TrEMBL;Acc:A0A5K4EDV2]
Smp_049150	6592.86	-0.17727	0.155965	-1.1366	0.255707	0.408977	5869.09	6126.04	6571.23	5895.05	7635.74	7459.98	Aspartate aminotransferase [Source:UniProtKB/TrEMBL;Acc:G4VC15]
Smp_049160	830.877	0.231266	0.205249	1.12676	0.259843	0.414	1036.05	786.739	870.048	644.124	772.078	876.226	Putative zinc finger protein [Source:UniProtKB/TrEMBL;Acc:A0A3Q0KFL5]
Smp_049170	10337.7	0.352556	0.17022	2.07118	0.0383421	0.097109	9716.08	10782.9	14284.8	9002.67	9321.95	8917.68	Putative camp-regulated phosphoprotein [Source:UniProtKB/TrEMBL;Acc:G4VC17]
Smp_049230	77.7947	0.828712	0.426678	1.94224	0.0521078	0.123138	94.4387	99.3358	105.256	40.1793	68.6077	58.951	Putative alpha crystallin A chain; Putative heat shock protein hsp16 [Source:UniProtKB/TrEMBL;Acc:A0A3Q0KFJ4]
Smp_049270	45062	-0.131247	0.144557	-0.907923	0.363919	0.526584	42825.2	43318.3	42898.9	40337.5	51614.2	49377.7	Putative heat shock protein [Source:UniProtKB/TrEMBL;Acc:G4V8X9]
Smp_049330	5853.42	-0.173528	0.158925	-1.09188	0.274885	0.43242	5820.94	6097.23	4587.79	5885.01	6182.42	6547.13	GpcrRhopsn4 domain-containing protein [Source:UniProtKB/TrEMBL;Acc:G4V8Y9]
Smp_049380	10518.7	0.00135536	0.148112	0.00915093	0.992699	0.996454	11501.2	10789.9	9280.84	9621.68	10847.7	11071.2	Chimerin-related rho-gtpase-activating protein [Source:UniProtKB/TrEMBL;Acc:A0A3Q0KFM7]
Smp_049390	3892.72	-0.743783	0.149601	-4.97177	6.63453e-07	7.51076e-06	2915.56	2648.29	3168.29	5250.93	4522.31	4850.95	pyrroline-5-carboxylate reductase [Source:UniProtKB/TrEMBL;Acc:G4V8Z5]
Smp_049500	11262.9	-0.160714	0.132058	-1.217	0.223606	0.371614	10173.5	11283.5	10452.2	11749.9	11399.5	12519	Putative atp-dependent transporter [Source:UniProtKB/TrEMBL;Acc:G4V904]
Smp_049510	6202.79	0.522827	0.142272	3.67483	0.00023801	0.00140544	7470.84	7898.19	6574.13	5301.15	5098.23	4874.17	Putative wd-repeat protein [Source:UniProtKB/TrEMBL;Acc:A0A3Q0KFN0]
Smp_049520	11724.6	-0.291551	0.139663	-2.08754	0.0368392	0.0940246	9790.15	10828.6	11012.2	14124.3	12066.3	12526.2	WD repeat-containing protein SL1-17 [Source:UniProtKB/TrEMBL;Acc:A0A3Q0KFM8]
Smp_049550	123204	2.1324	0.123462	17.2718	7.67095e-67	1.04829e-63	199211	203837	198891	43653.5	47495.8	46138.1	Putative heat shock protein 70 (Hsp70) [Source:UniProtKB/TrEMBL;Acc:G4V910]
Smp_049580	8773.26	-1.14538	0.148563	-7.70972	1.26097e-14	4.53473e-13	5496.89	4819.77	6071.03	12645.2	12390	11216.8	Putative zinc finger protein [Source:UniProtKB/TrEMBL;Acc:A0A3Q0KFP1]
Smp_049600	8667.72	0.0793521	0.140699	0.563983	0.572766	0.713375	8243.02	8947.17	9527.08	9133.25	7916.94	8238.85	Putative DNAj (Hsp40) homolog, subfamily C, member [Source:UniProtKB/TrEMBL;Acc:G4V985]
Smp_049610	946.95	-0.662051	0.216024	-3.06471	0.00217881	0.00932548	671.256	743.031	785.071	1469.05	909.293	1103.99	Meckel syndrome type 1 protein [Source:UniProtKB/TrEMBL;Acc:A0A3Q0KFN5]
Smp_049630	7538.15	0.544106	0.136219	3.99433	6.48763e-05	0.000451351	9545.72	8890.55	8393.41	5896.31	6008.49	6494.43	Ing-related [Source:UniProtKB/TrEMBL;Acc:A0A3Q0KFN1]
Smp_049680	8911.77	0.101808	0.154561	0.658695	0.510091	0.659575	7956	8993.86	10728.3	8766.61	8436.81	8588.98	Cir_N domain-containing protein [Source:UniProtKB/TrEMBL;Acc:G4V992]
Smp_049730	7039.55	-0.473288	0.16251	-2.91236	0.00358713	0.0140691	6676.45	5962.13	5047.44	7224.73	8610.75	8715.81	Metastasis-associated protein 1 (Mta1),putative.1 [Source:UniProtKB/TrEMBL;Acc:A0A3Q0KFQ4]
Smp_049740	5148.72	0.159881	0.197357	0.810109	0.417878	0.579462	6219.07	4891.29	5192.29	3562.14	5514.7	5512.81	ALMS_motif domain-containing protein [Source:UniProtKB/TrEMBL;Acc:A0A3Q0KFP0]
Smp_049760	7133.9	-0.265425	0.15577	-1.70395	0.0883901	0.185466	7284.74	6402.19	5752.36	6963.57	8000.04	8400.52	Receptor protein serine/threonine kinase [Source:UniProtKB/TrEMBL;Acc:A0A3Q0KFN7]
Smp_049880	2876.74	-0.595512	0.164168	-3.62744	0.000286242	0.00164852	2334.12	2502.27	2038.48	3007.17	3632.34	3746.07	Nuclear pore glycoprotein P62, putative [Source:UniProtKB/TrEMBL;Acc:G4LWN8]
Smp_049890	1962.58	-0.261523	0.207001	-1.26339	0.206449	0.350904	1792.48	1877.45	1684.09	2835.15	1796.36	1789.97	WD-repeat protein, putative [Source:UniProtKB/TrEMBL;Acc:A0A3Q0KFQ1]
Smp_049910	6930.95	-0.149296	0.148929	-1.00246	0.316122	0.478106	7370.85	6595.89	5751.4	7066.53	7211.54	7589.49
Smp_049920	3578.48	-0.29816	0.154678	-1.92761	0.0539032	0.126258	3422.02	3043.65	3165.39	3429.05	4126.12	4284.66	Importin 9 (Imp9) (Ran-binding protein 9),putative [Source:UniProtKB/TrEMBL;Acc:A0A3Q0KFP7]
Smp_049930	3529.9	0.28058	0.163033	1.721	0.0852504	0.180382	3634.04	3653.57	4329.96	2749.77	3312.49	3499.54	Mitoguardin 2 [Source:UniProtKB/TrEMBL;Acc:A0A3Q0KFP2]
Smp_049970	7307.93	-0.454349	0.1418	-3.20416	0.00135459	0.00628116	6433.87	6530.33	5535.09	8934.86	8063.82	8349.6	Zinc finger protein, putative [Source:UniProtKB/TrEMBL;Acc:G4LWM6]
Smp_049990	3748.58	-1.11525	0.142917	-7.80344	6.02406e-15	2.25102e-13	2298.94	2413.86	2389.98	5625.1	4818	4945.63	Protein CASP [Source:UniProtKB/TrEMBL;Acc:A0A3Q0KFQ7]
Smp_050080	3168.03	-0.38265	0.145238	-2.63464	0.00842271	0.0285513	2723.91	2954.25	2572.48	3790.66	3375.3	3591.54	NAD dehydrogenase, putative [Source:UniProtKB/TrEMBL;Acc:G4LWL6]
Smp_050110	5501.13	0.272614	0.153145	1.7801	0.0750596	0.163298	5671.88	5441.61	6943.97	5229.58	4910.76	4808.97	Gamma-secretase subunit aph-1, putative [Source:UniProtKB/TrEMBL;Acc:G4LWL5]
Smp_050130	7597.05	-0.10271	0.139927	-0.734028	0.462932	0.621879	7132.9	8126.66	6720.91	7782.22	7936.26	7883.35	Golgi to er traffic protein 4 [Source:UniProtKB/TrEMBL;Acc:G4LWL3]
Smp_050160	4711.77	0.159769	0.145304	1.09955	0.271528	0.428337	4910.81	4497.92	5508.05	4566.62	4497.18	4290.02	RING-type E3 ubiquitin transferase [Source:UniProtKB/TrEMBL;Acc:G4LWL1]
Smp_050220	12734.6	0.236451	0.227111	1.04112	0.297819	0.458396	14523.2	12317.6	14488.6	7217.2	14057.8	13803.5	Complexin, putative [Source:UniProtKB/TrEMBL;Acc:A0A3Q0KFR3]
Smp_050250	3956.73	0.41289	0.17445	2.36681	0.0179421	0.0530197	3922.91	4114.49	5520.61	3132.73	3501.89	3547.78	Thioredoxin_16 domain-containing protein [Source:UniProtKB/TrEMBL;Acc:A0A3Q0KFR7]
Smp_050270	32.6936	-1.43976	1.1416	-1.26117	0.207248	0.351762	40.7383	11.9203	0	113.004	13.5283	16.9707	Tyrosinase 1 [Source:UniProtKB/TrEMBL;Acc:Q6WWJ8]
Smp_050280	11866.7	0.20412	0.219813	0.928611	0.353091	0.515604	10283.6	13705.4	14123.6	15125	8929.63	9032.9	60S ribosomal protein L31 [Source:UniProtKB/TrEMBL;Acc:G4LWK0]
Smp_050350	3860.5	-0.14692	0.158874	-0.924758	0.355092	0.518201	3161.85	3624.76	4205.39	4253.98	4010.17	3906.84	Vacuolar protein sorting-associated protein 29 [Source:UniProtKB/TrEMBL;Acc:G4LWI9]
Smp_050360	4046.64	0.152698	0.185755	0.82204	0.411054	0.573776	3459.05	4337	4984.67	4483.76	3639.11	3376.28	Protein MAK16 homolog [Source:UniProtKB/Swiss-Prot;Acc:P46435]
Smp_050380	622.214	0.671545	0.218881	3.06808	0.00215437	0.00924988	913.834	765.879	614.152	435.694	492.816	510.909	Protein kinase [Source:UniProtKB/TrEMBL;Acc:A0A5K4EE38]
Smp_050430	4434.83	0.912931	0.149546	6.1047	1.02997e-09	1.9357e-08	5169.13	6294.91	5915.56	3000.89	2919.21	3309.29	TraB domain-containing protein [Source:UniProtKB/TrEMBL;Acc:A0A3Q0KFR2]
Smp_050470	1983.4	-0.0133864	0.158326	-0.0845498	0.932619	0.96448	2132.28	1958.9	1830.87	2125.73	1798.29	2054.35	Utp13 domain-containing protein [Source:UniProtKB/TrEMBL;Acc:A0A3Q0KFQ5]
Smp_050520	8048.64	-0.331081	0.209492	-1.5804	0.114015	0.224048	6894.95	6770.73	7723.25	5990.48	10507.6	10404.8	Delta-like protein [Source:UniProtKB/TrEMBL;Acc:A0A3Q0KFR5]
Smp_050540	1553.05	-0.192609	0.151022	-1.27537	0.202178	0.345413	1499.91	1426.46	1422.4	1599.64	1745.15	1624.72	Uridine 5'-monophosphate synthase [Source:UniProtKB/TrEMBL;Acc:A0A3Q0KFS1]
Smp_050570	9729.07	0.136145	0.155512	0.875462	0.381322	0.543707	8619.85	10853.4	11089.5	10053.6	8741.2	9016.82	Adenylate kinase isoenzyme 6 homolog [Source:UniProtKB/TrEMBL;Acc:A0A3Q0KFS8]
Smp_050590	3032.91	0.228388	0.179309	1.27371	0.202765	0.34618	2730.39	3260.2	3825.9	3191.74	2570.37	2618.85	N-terminal amino-acid N(alpha)-acetyltransferase NatA [Source:UniProtKB/TrEMBL;Acc:G4VHI6]
Smp_050700	3786.46	0.371852	0.172585	2.1546	0.031193	0.0824061	5020.07	4167.14	3628.9	2940.62	3358.88	3603.16	Putative phosphatidylethanolamine-binding protein [Source:UniProtKB/TrEMBL;Acc:A0A3Q0KFR0]
Smp_050730	7163.63	0.868502	0.190494	4.55921	5.13465e-06	4.74112e-05	9573.5	8560.76	9639.09	3737.93	5302.12	6168.42	Elongator complex protein 2 [Source:UniProtKB/TrEMBL;Acc:A0A3Q0KFS0]
Smp_050740	8281.81	0.0895141	0.130438	0.686256	0.492552	0.645363	8661.51	8831.94	8123.03	7701.86	8278.34	8094.15	General transcription factor 3C polypeptide 5 [Source:UniProtKB/TrEMBL;Acc:G4VIA6]
Smp_050760	2997.93	0.754552	0.162237	4.65093	3.30436e-06	3.19934e-05	3810.88	3704.23	3776.65	2565.2	2237.96	1892.68	Transmembrane protein [Source:UniProtKB/TrEMBL;Acc:G4VIA8]
Smp_050820	1421.87	1.04659	0.170093	6.15306	7.60017e-10	1.45698e-08	1873.03	1965.85	1911.02	788.518	1016.55	976.264	Putative replication factor C / DNA polymerase III gamma-tau subunit [Source:UniProtKB/TrEMBL;Acc:G4VIB2]
Smp_050830	3942.8	-0.411927	0.14289	-2.88283	0.00394116	0.0152266	3687.74	3277.09	3186.64	4262.77	4613.14	4629.44	Putative synaptojanin [Source:UniProtKB/TrEMBL;Acc:A0A3Q0KFR4]
Smp_050880	2086.1	-0.311782	0.170028	-1.8337	0.0666983	0.149058	1627.68	1848.64	2108.01	2503.67	2067.89	2360.72	UPF0587 protein [Source:UniProtKB/TrEMBL;Acc:A0A5K4EEZ2]
Smp_050890	5171.04	0.356526	0.179908	1.98172	0.047511	0.114654	6353.32	6063.45	5004.95	3619.9	5153.31	4831.3	Protein HID1 [Source:UniProtKB/TrEMBL;Acc:A0A3Q0KFT0]
Smp_050920	6817.96	-0.332694	0.150209	-2.21487	0.0267688	0.0727472	6270.92	6327.69	5506.12	8573.25	7145.83	7083.94	Transformer-2-related [Source:UniProtKB/TrEMBL;Acc:G4VMJ2]
Smp_050940	19893.7	0.547945	0.204693	2.6769	0.0074306	0.0258195	19513.6	24447.5	26917.4	21296.3	13711.9	13475.7	Putative 60s ribosomal protein L11 [Source:UniProtKB/TrEMBL;Acc:G4VMJ5]
Smp_051000	2095.14	0.170383	0.177419	0.960343	0.336883	0.499244	2266.53	1840.69	2549.31	1874.61	1862.07	2177.61	Vps54_N domain-containing protein [Source:UniProtKB/TrEMBL;Acc:A0A5K4EDW5]
Smp_051010	2475.72	0.0721103	0.175389	0.411146	0.680966	0.793183	2196.16	2406.91	3008.96	2659.37	2360.68	2222.27	Putative ubiquitin-conjugating enzyme E2 C [Source:UniProtKB/TrEMBL;Acc:G4VKQ8]
Smp_051070	503.039	-0.0109883	0.204816	-0.0536498	0.957214	0.97755	438.862	545.353	519.518	480.896	521.805	511.802
Smp_051080	13017	0.529211	0.147783	3.581	0.000342278	0.00193513	13439	16007	16689.3	9826.34	11262.3	10878.2	Clathrin light chain [Source:UniProtKB/TrEMBL;Acc:G4VKR5]
Smp_051090	1087.09	1.24892	0.193806	6.44418	1.1623e-10	2.53269e-09	1424.91	1343.02	1822.18	693.092	667.717	571.646	Putative orf protein [Source:UniProtKB/TrEMBL;Acc:A0A3Q0KFS9]
Smp_051120	627.863	0.0670351	0.214034	0.313198	0.75413	0.845623	572.188	631.775	723.27	654.169	502.479	683.295	Polyketide_cyc domain-containing protein [Source:UniProtKB/TrEMBL;Acc:A0A3Q0KFS7]
Smp_051130	342.504	-0.295092	0.257101	-1.14777	0.251065	0.403751	365.719	291.054	266.519	302.6	416.478	412.657	ETS domain-containing protein [Source:UniProtKB/TrEMBL;Acc:A0A3Q0KFT7]
Smp_051210	45931.2	0.0874563	0.177493	0.492732	0.622202	0.750656	50862.7	51568.2	39539.4	35777.1	50504.9	47335	Importin subunit alpha [Source:UniProtKB/TrEMBL;Acc:G4LY37]
Smp_051220	477.849	0.214093	0.239719	0.893102	0.371803	0.534083	447.195	468.865	622.843	529.864	410.68	387.647	LisH domain-containing protein [Source:UniProtKB/TrEMBL;Acc:G4LY35]
Smp_051230	14339.2	-0.295124	0.139009	-2.12306	0.0337488	0.0878956	12841.8	14220.9	11570.4	15587	15784.6	16030.2	Tar DNA-binding protein, putative [Source:UniProtKB/TrEMBL;Acc:G4LY33]
Smp_051260	39269.8	0.354276	0.170419	2.07885	0.0376312	0.0956019	41012.3	48011	43177	42310	29354.4	31754	60S ribosomal protein L8 [Source:UniProtKB/TrEMBL;Acc:G4LY29]
Smp_051280	5902.22	0.177357	0.143854	1.2329	0.217614	0.36406	6871.81	5647.24	6273.81	5824.74	5414.21	5381.51	Smg-7 (Suppressor with morphological effect on genitalia protein 7), putative [Source:UniProtKB/TrEMBL;Acc:A0A3Q0KFU4]
Smp_051290	117.834	-3.26936	0.409088	-7.99181	1.32976e-15	5.43611e-14	21.295	22.8472	22.2099	286.277	162.339	192.037	Ig-like domain-containing protein [Source:UniProtKB/TrEMBL;Acc:A0A5K4EEI9]
Smp_051300	8921.59	-0.266398	0.131257	-2.02959	0.0423981	0.105158	8390.23	8389.9	7520.46	9769.84	9821.53	9637.59	Tar DNA-binding protein, putative [Source:UniProtKB/TrEMBL;Acc:G4LY23]
Smp_051320	1800	0.419079	0.163597	2.56166	0.0104175	0.0339766	1823.04	2264.86	2091.59	1482.87	1473.62	1664.03	DNA-(apurinic or apyrimidinic site) endonuclease [Source:UniProtKB/TrEMBL;Acc:A0A3Q0KFT6]
Smp_051360	16393	0.590578	0.16813	3.51262	0.000443709	0.00240755	20780.2	18489.4	19839.2	10365	13875.2	15009.3	UDP-N-acetylglucosamine--dolichyl-phosphate N-acetylglucosaminephosphotransferase [Source:UniProtKB/TrEMBL;Acc:A0A3Q0KFU7]
Smp_051390	3733.51	-0.132092	0.156894	-0.841919	0.399833	0.562141	3581.26	3507.55	3598	4525.19	3443.91	3745.17	NIF3-like protein 1 [Source:UniProtKB/TrEMBL;Acc:G4LY02]
Smp_051400	2141.71	0.432488	0.177931	2.43066	0.0150714	0.0459737	2080.43	2738.69	2560.9	2093.09	1688.14	1689.04	Dynein light chain [Source:UniProtKB/TrEMBL;Acc:G4LY04]
Smp_051410	2184.77	1.23181	0.152776	8.06285	7.45335e-16	3.19725e-14	3061.85	3076.43	3057.24	1161.43	1342.2	1409.46	Septate junction protein [Source:UniProtKB/TrEMBL;Acc:G4LY05]
Smp_051420	5856.64	-1.03067	0.176349	-5.84447	5.08187e-09	8.5137e-08	3913.65	3721.12	3911.84	9843.92	6993.15	6756.14	3'-5' exonuclease eri1-related [Source:UniProtKB/TrEMBL;Acc:G4LY06]
Smp_051530	11955.2	-0.35187	0.155078	-2.26899	0.0232692	0.065334	11903.9	10805.7	8803.81	12907.6	13393	13916.9	Heterogeneous nuclear ribonucleoprotein l (Hnrnp l), putative [Source:UniProtKB/TrEMBL;Acc:C4QB35]
Smp_051550	3057.1	-0.910704	0.223215	-4.07993	4.50487e-05	0.00032721	1941.55	2490.35	1936.12	5468.15	3287.37	3219.08	pyridoxal 5'-phosphate synthase [Source:UniProtKB/TrEMBL;Acc:G4M1K6]
Smp_051640	3190.11	0.0376523	0.201585	0.186781	0.851832	0.91398	2837.79	3346.62	3509.16	4064.38	2896.02	2486.66	Uridylate-specific endoribonuclease [Source:UniProtKB/TrEMBL;Acc:A0A3Q0KFW3]
Smp_051660	8453.35	0.0514847	0.162507	0.316815	0.751384	0.84406	7576.39	7907.13	10328.6	8721.41	8253.21	7933.37	ODV-E66 [Source:UniProtKB/TrEMBL;Acc:G4LY09]
Smp_051670	119.553	-0.495762	0.393515	-1.25983	0.207731	0.352333	129.622	103.309	64.6984	128.071	171.036	120.582	Secreted protein [Source:UniProtKB/TrEMBL;Acc:A0A3Q0KFU6]
Smp_051810	7265.68	0.827354	0.174166	4.75038	2.03036e-06	2.07283e-05	7818.97	9223.33	10840.4	4483.76	5822.96	5404.73	Elongation of very long chain fatty acids protein [Source:UniProtKB/TrEMBL;Acc:A0A3Q0KFV6]
Smp_051920	1065.24	-1.03312	0.235402	-4.38873	1.14014e-05	9.71201e-05	635.147	838.394	623.808	1880.89	1094.82	1318.36	Nanos-type domain-containing protein [Source:UniProtKB/TrEMBL;Acc:A0A3Q0KFW6]
Smp_051930	7350.83	0.00494073	0.141099	0.0350159	0.972067	0.986868	6820.88	7094.56	8175.17	7107.96	7612.55	7293.84	Putative beta1,3-galactosyltransferase [Source:UniProtKB/TrEMBL;Acc:A0A3Q0KFV2]
Smp_052060	12516.5	0.286733	0.132846	2.15838	0.0308984	0.0818144	13271.4	13967.6	14030.9	10365	11684.6	11779.5	Succinate--CoA ligase [ADP/GDP-forming] subunit alpha, mitochondrial [Source:UniProtKB/TrEMBL;Acc:G4VI16]
Smp_052140	1859.86	0.0569142	0.177986	0.319767	0.749145	0.842402	1729.53	2147.64	1811.55	2110.67	1600.2	1759.6	G-patch_2 domain-containing protein [Source:UniProtKB/TrEMBL;Acc:A0A3Q0KFW2]
Smp_052150	653.792	0.470648	0.198228	2.37427	0.0175836	0.0520759	658.294	772.832	846.873	595.155	532.434	517.161	DUF4509 domain-containing protein [Source:UniProtKB/TrEMBL;Acc:G4VI10]
Smp_052160	1109.43	-0.403369	0.207424	-1.94466	0.0518159	0.122691	897.168	761.905	1207.06	1199.1	1348	1243.33	AAA domain-containing protein [Source:UniProtKB/TrEMBL;Acc:A0A3Q0KFX1]
Smp_052230	892.912	0.599151	0.178485	3.35686	0.000788331	0.00394264	1049.01	1154.28	1024.55	644.124	780.775	704.732	Putative kunitz-type protease inhibitor [Source:UniProtKB/TrEMBL;Acc:A0A3Q0KFV5]
Smp_052280	8143.79	-0.0131447	0.129735	-0.10132	0.919296	0.957534	7673.61	8252.81	8393.41	8386.17	8130.49	8026.27	Putative ribose-phosphate pyrophosphokinase 1,2 [Source:UniProtKB/TrEMBL;Acc:G4VHZ6]
Smp_052290	250.091	-0.168641	0.30222	-0.558008	0.576839	0.717094	214.802	171.851	319.629	279.999	268.633	245.629	Fibroblast growth factor receptor-like 1 [Source:UniProtKB/TrEMBL;Acc:A0A3Q0KFW7]
Smp_052330	4718.25	-0.0735306	0.141267	-0.52051	0.602708	0.735584	4383.99	4998.58	4411.08	5121.6	4634.4	4759.85	GDP-Man:Man(3)GlcNAc(2)-PP-Dol alpha-1,2-mannosyltransferase [Source:UniProtKB/TrEMBL;Acc:G4VF13]
Smp_052350	8105.53	-0.0527089	0.168275	-0.31323	0.754106	0.845623	9097.6	7807.79	6968.11	6953.52	8928.66	8877.48	TRABID protein (C64 family) [Source:UniProtKB/TrEMBL;Acc:G4VF10]
Smp_052390	324.311	0.767283	0.288264	2.66174	0.0077738	0.0267401	339.794	497.672	387.225	320.179	200.025	200.969	Putative origin recognition complex subunit [Source:UniProtKB/TrEMBL;Acc:G4VF05]
Smp_052460	8.39242	2.56509	1.90868	1.34391	0.178978	0.315073	0	25.8273	17.3817	0	0	7.14557	Putative cullin [Source:UniProtKB/TrEMBL;Acc:G4VHP1]
Smp_052500	2463.12	0.428313	0.197453	2.16919	0.0300679	0.0800305	2404.48	2879.74	3192.43	2631.74	1879.46	1790.86	Coiled-coil domain-containing protein 86 [Source:UniProtKB/TrEMBL;Acc:G4VHN9]
Smp_052630	486.187	0.275531	0.284825	0.96737	0.333359	0.495712	418.493	462.905	716.51	352.824	577.851	388.541
Smp_052640	7796.44	0.358852	0.137528	2.60929	0.00907305	0.0303784	9130	8699.83	8452.31	7431.91	6348.63	6715.95	C2H2-type domain-containing protein [Source:UniProtKB/TrEMBL;Acc:A0A3Q0KFY1]
Smp_052710	3382.23	-0.138209	0.171618	-0.805328	0.42063	0.58214	2804.46	3338.67	3516.89	4133.44	3129.86	3370.03	Ribosomal_S10 domain-containing protein [Source:UniProtKB/TrEMBL;Acc:G4VAL9]
Smp_052740	1798.79	0.816506	0.15139	5.39339	6.91392e-08	9.4868e-07	2306.34	2219.16	2358.11	1315.87	1385.68	1207.6	Putative gamma-soluble nsf attachment protein (Snap) [Source:UniProtKB/TrEMBL;Acc:A0A3Q0KFW4]
Smp_052750	1745.94	0.480033	0.18012	2.66507	0.0076972	0.0265303	1674.9	2096.98	2329.14	1504.21	1542.22	1328.18	SWI5-dependent HO expression protein 3 [Source:UniProtKB/TrEMBL;Acc:G4VM35]
Smp_052760	881.741	0.0722736	0.238341	0.303235	0.76171	0.852125	695.328	897.002	1118.22	1079.82	737.291	762.79	General transcription and DNA repair factor IIH subunit TFB5 [Source:UniProtKB/TrEMBL;Acc:G4VM34]
Smp_052780	804.995	-0.373577	0.281476	-1.32721	0.18444	0.322257	747.177	754.952	600.633	1376.14	680.279	670.791	SAYSvFN domain-containing protein [Source:UniProtKB/TrEMBL;Acc:G4VAN1]
Smp_052790	3146.29	-0.539317	0.141747	-3.80478	0.00014193	0.00089825	2685.95	2609.55	2399.63	3639.99	3618.81	3923.81	Nuclear export mediator factor NEMF [Source:UniProtKB/TrEMBL;Acc:A0A3Q0KFX0]
Smp_052800	2713.31	0.221878	0.191776	1.15696	0.247288	0.399588	3250.73	3181.72	2331.07	2943.13	2149.06	2424.14	Putative poly(P)/ATP NAD kinase [Source:UniProtKB/TrEMBL;Acc:A0A3Q0KFW9]
Smp_052870	9065.16	0.404679	0.159306	2.54027	0.0110767	0.0357368	9391.1	9881.92	11713.3	6753.88	8190.4	8460.36	26S proteasome non-ATPase regulatory subunit 6 [Source:UniProtKB/TrEMBL;Acc:G4VGE8]
Smp_052890	7495.81	1.93867	0.179036	10.8284	2.52576e-27	3.05841e-25	9774.41	11400.8	14496.3	2738.47	3257.41	3307.51	Thioredoxin domain-containing protein [Source:UniProtKB/TrEMBL;Acc:A0A3Q0KFZ1]
Smp_052910	16875.9	-0.0539923	0.160984	-0.335388	0.737332	0.833332	14925	18745.7	16008.5	19823.4	16437.8	15314.8	Skp1-related [Source:UniProtKB/TrEMBL;Acc:G4VGF4]
Smp_053020	3570.88	-0.377876	0.147942	-2.55421	0.0106428	0.0346169	2927.6	3186.69	3203.05	4146	4344.51	3617.45	Palmitoyltransferase [Source:UniProtKB/TrEMBL;Acc:A0A3Q0KFX5]
Smp_053030	5319.42	-0.0180791	0.147214	-0.122808	0.902259	0.947192	5094.14	5863.79	4899.7	5775.77	5073.1	5210.02	Vacuolar protein-sorting-associated protein 36 [Source:UniProtKB/TrEMBL;Acc:G4VK07]
Smp_053040	3954.5	-0.540802	0.161135	-3.35621	0.000790193	0.00394931	2795.2	3432.05	3437.71	5247.16	4520.38	4294.49	Snf7-related [Source:UniProtKB/TrEMBL;Acc:G4VK08]
Smp_053060	10939.7	-0.641602	0.178307	-3.5983	0.000320306	0.00182601	8759.66	9444.84	7433.55	16159.6	12798.7	11041.7	F-box domain-containing protein [Source:UniProtKB/TrEMBL;Acc:G4VK12]
Smp_053120	722.073	-0.249895	0.205394	-1.21666	0.223733	0.371761	555.522	649.656	773.484	860.087	782.707	710.985	S-adenosyl-methyltransferase mraW, putative [Source:UniProtKB/TrEMBL;Acc:A0A3Q0KFZ7]
Smp_053130	32807.1	0.450733	0.194276	2.32006	0.0203376	0.058723	31050.9	37823.1	44796.4	34780.2	23592.3	24799.6	40S ribosomal protein S6 [Source:UniProtKB/TrEMBL;Acc:G4LXT2]
Smp_053140	3046.34	-0.127906	0.161881	-0.790125	0.429455	0.590763	3117.4	3062.52	2553.17	3552.1	3097.97	2894.85	histone acetyltransferase [Source:UniProtKB/TrEMBL;Acc:G4LXT0]
Smp_053160	2191.83	-0.0815167	0.151921	-0.536573	0.591563	0.727457	1965.62	2071.15	2353.28	2194.79	2315.27	2250.86	FCP1 homology domain-containing protein [Source:UniProtKB/TrEMBL;Acc:A0A3Q0KFZ4]
Smp_053220	16041.2	-0.0547047	0.151431	-0.361251	0.717912	0.818734	13730.7	16407.3	17074.6	14627.8	17083.3	17323.6	Aldo-keto reductase, putative [Source:UniProtKB/TrEMBL;Acc:G4LXS0]
Smp_053230	38698.8	-0.18084	0.155297	-1.16448	0.244231	0.395717	32157.3	36427.4	40246.3	35568.7	44248.1	43545.1	NADH-cytochrome b5 reductase [Source:UniProtKB/TrEMBL;Acc:G4LXR9]
Smp_053300	1298.47	1.93731	0.208406	9.29585	1.46038e-20	1.01232e-18	1716.56	2214.19	2245.13	671.747	459.961	483.219	Histone H4 [Source:UniProtKB/TrEMBL;Acc:C4QBN1]
Smp_053390	26679.5	0.753073	0.191085	3.94104	8.11283e-05	0.00055158	29585.2	35705.2	35173.7	25796.3	16303.5	17512.9	Histone H4 [Source:UniProtKB/TrEMBL;Acc:C4QBN1]
Smp_053420	11484.8	0.22897	0.191045	1.19852	0.230716	0.380561	13022.4	12462.7	11699.8	7573.79	11973.5	12177	PH domain-containing protein [Source:UniProtKB/TrEMBL;Acc:G4VRK9]
Smp_053430	7974.63	-0.200547	0.187062	-1.07209	0.28368	0.442472	7219.01	7901.17	7141.93	11001.6	7024.07	7560.02	Transmembrane protein 35B [Source:UniProtKB/TrEMBL;Acc:A0A3Q0KG07]
Smp_053470	1399.08	0.362615	0.16297	2.22504	0.0260789	0.0711959	1657.31	1611.23	1454.27	1114.97	1256.2	1300.49	Putative nucleolar protein NOP56 [Source:UniProtKB/TrEMBL;Acc:G4VRK3]
Smp_053510	6298.48	-0.260527	0.162173	-1.60647	0.108171	0.21598	6092.22	6347.56	4754.85	6279.27	7212.5	7104.49	Aspartate--tRNA ligase, cytoplasmic [Source:UniProtKB/TrEMBL;Acc:G4VJ11]
Smp_053550	5408.14	0.0317356	0.180765	0.175563	0.860638	0.919154	4802.49	5833.99	5764.92	6609.49	4610.24	4827.73	U6 snRNA phosphodiesterase [Source:UniProtKB/TrEMBL;Acc:G4VJ07]
Smp_053560	3681.08	-0.13084	0.157838	-0.82895	0.407133	0.569724	3680.33	3133.05	3730.3	3385.1	4145.45	4012.24	non-specific serine/threonine protein kinase [Source:UniProtKB/TrEMBL;Acc:G4VJ06]
Smp_053610	12239.5	-0.153474	0.157842	-0.972325	0.330889	0.493638	10679.9	11662	12426.9	10759.3	13897.4	14011.6	serine--tRNA ligase [Source:UniProtKB/TrEMBL;Acc:G4VIZ9]
Smp_053640	1503.02	-0.275634	0.188421	-1.46287	0.143504	0.267014	1497.13	1493.02	1089.25	1666.18	1792.5	1480.03	SH2 domain-containing protein [Source:UniProtKB/TrEMBL;Acc:A0A5K4EF75]
Smp_053700	5872.76	0.17156	0.231629	0.740664	0.458897	0.618022	4750.64	6313.78	7598.68	7489.67	4769.68	4314.14	Cytochrome b-c1 complex subunit 8 [Source:UniProtKB/TrEMBL;Acc:G4VIZ2]
Smp_053780	3401.54	0.0736621	0.212624	0.346443	0.72901	0.82617	2887.79	3817.47	3758.3	4395.86	2755.9	2793.92	Cytidine/deoxycytidylate deaminase-related [Source:UniProtKB/TrEMBL;Acc:G4VHS5]
Smp_053790	584.991	0.137567	0.222763	0.617546	0.536875	0.683711	563.855	618.862	654.709	694.348	509.243	468.928	Cytidine/deoxycytidylate deaminase-related [Source:UniProtKB/TrEMBL;Acc:G4VHS6]
Smp_053800	2924.2	-0.0508596	0.139509	-0.364562	0.715438	0.817082	2788.72	2820.14	3008.96	3003.4	3073.82	2850.19	Putative mitochondrial carrier [Source:UniProtKB/TrEMBL;Acc:G4VHS7]
Smp_053820	25472.2	0.326993	0.131024	2.49567	0.0125718	0.0395208	28152.9	30169.3	26718.5	21621.5	22444.4	23726.9	Putative preprotein translocase secy subunit (Sec61) [Source:UniProtKB/TrEMBL;Acc:G4VHS1]
Smp_053830	23877.7	0.399464	0.206071	1.93848	0.0525643	0.12385	23723.6	27751.4	30010.4	27811.6	16482.3	17487	Putative 40s ribosomal protein S14 [Source:UniProtKB/TrEMBL;Acc:G4VHS0]
Smp_053900	17365.3	-0.828805	0.166293	-4.98402	6.22777e-07	7.10917e-06	10836.4	11703.7	14990.7	20045.7	22478.2	24136.9	Beta-hexosaminidase [Source:UniProtKB/TrEMBL;Acc:G4VHP9]
Smp_053940	37269.6	0.0789747	0.185992	0.424613	0.671118	0.786816	37434.8	45370.6	32061.4	44399.3	32750	31601.3	Putative heterogeneous nuclear ribonucleoprotein [Source:UniProtKB/TrEMBL;Acc:A0A3Q0KG14]
Smp_053990	4088.15	-0.227418	0.170609	-1.33298	0.18254	0.319695	3494.23	3903.9	3900.25	5341.33	3985.04	3904.16	Putative heat shock protein 70 (Hsp70)-interacting protein [Source:UniProtKB/TrEMBL;Acc:G4VHQ8]
Smp_054010	351.829	0.833299	0.302255	2.75694	0.0058345	0.0211172	399.05	402.31	549.453	361.613	191.328	207.222	Putative cationic amino acid transporter [Source:UniProtKB/TrEMBL;Acc:G4VHR0]
Smp_054070	4615.72	-0.00999073	0.16032	-0.0623174	0.95031	0.974139	4001.61	4392.63	5404.73	4816.49	4538.74	4540.12	TM2 domain-containing protein [Source:UniProtKB/TrEMBL;Acc:G4LZX5]
Smp_054120	5573.83	0.267918	0.158723	1.68796	0.0914185	0.189918	5410.78	6165.77	6691.94	5751.91	4690.45	4732.16	Ribosome biogenesis protein NSA2 homolog [Source:UniProtKB/TrEMBL;Acc:G4LZX8]
Smp_054200	7000.37	0.0888373	0.165173	0.537843	0.590686	0.726752	5965.38	7190.92	8490.94	7155.68	6536.09	6663.25	NADH dehydrogenase [ubiquinone] 1 beta subcomplex subunit 5, mitochondrial [Source:UniProtKB/TrEMBL;Acc:G4LYK7]
Smp_054220	10110.5	0.311489	0.176934	1.76048	0.0783261	0.168676	9172.59	10656.7	13763.4	9915.49	8610.75	8544.32	V-type proton ATPase subunit G [Source:UniProtKB/TrEMBL;Acc:G4LYK6]
Smp_054230	1255.84	0.375051	0.203085	1.84677	0.0647807	0.145639	1080.49	1474.14	1699.54	1176.5	1050.37	1053.97	Centromere protein S [Source:UniProtKB/TrEMBL;Acc:A0A3Q0KG29]
Smp_054240	19075.6	0.0270089	0.198212	0.136262	0.891614	0.941503	15697.2	19215.5	22848.2	23945.6	16380.8	16366	Translationally-controlled tumor protein homolog [Source:UniProtKB/TrEMBL;Acc:A0A3Q0KG11]
Smp_054300	751.887	0.510693	0.225035	2.2694	0.0232441	0.0652976	831.431	918.856	899.983	651.658	755.651	453.744	Fucosyltransferase [Source:UniProtKB/TrEMBL;Acc:A0A3Q0KG08]
Smp_054310	3890.49	-0.251392	0.154764	-1.62435	0.1043	0.210138	3597	3936.68	3123.87	4014.16	4569.66	4101.56	Membrane-bound transcription factor site-2 protease [Source:UniProtKB/TrEMBL;Acc:G4VQK6]
Smp_054320	2537.77	0.305541	0.184732	1.65397	0.0981343	0.200889	3143.33	2928.42	2344.59	2380.62	1881.4	2548.29	Stork_head domain-containing protein [Source:UniProtKB/TrEMBL;Acc:A0A3Q0KG27]
Smp_054330	1878.54	-0.626501	0.199545	-3.13966	0.00169147	0.00757164	1346.21	1391.69	1691.81	2871.56	1967.4	2002.55	Peptidyl-prolyl cis-trans isomerase [Source:UniProtKB/TrEMBL;Acc:G4VQK3]
Smp_054340	25566.9	0.520832	0.133821	3.89201	9.94182e-05	0.0006577	29324.2	32485.8	28588	20242.8	20370.7	22389.8	T-complex protein 1 subunit beta [Source:UniProtKB/TrEMBL;Acc:G4VQK1]
Smp_054350	1936.29	0.723382	0.280804	2.57611	0.00999197	0.0327676	2559.1	1704.6	2973.23	852.554	1583.77	1944.49	Putative forkhead protein/ forkhead protein domain [Source:UniProtKB/TrEMBL;Acc:A0A3Q0KG12]
Smp_054360	8444.94	0.506888	0.197426	2.56749	0.0102438	0.0335017	8615.22	11131.6	9991.55	9085.54	5846.15	5999.6	Adenine phosphoribosyltransferase [Source:UniProtKB/TrEMBL;Acc:G4VQJ4]
Smp_054410	6429.87	-0.0169256	0.155593	-0.108781	0.913376	0.95386	6046.86	6868.07	6260.29	7463.3	5755.31	6185.39	Adenine phosphoribosyltransferase [Source:UniProtKB/TrEMBL;Acc:G4VQJ3]
Smp_054450	419.915	-0.458091	0.250164	-1.83116	0.0670765	0.149674	271.28	376.483	413.297	567.532	430.006	460.89	Archease domain-containing protein [Source:UniProtKB/TrEMBL;Acc:A0A3Q0KG38]
Smp_054470	807.4	-0.624755	0.260617	-2.39721	0.0165203	0.0497117	485.156	539.393	880.671	1206.63	893.832	838.712	Thioredoxin [Source:UniProtKB/TrEMBL;Acc:Q6B963]
Smp_054540	19286.6	-0.475657	0.125758	-3.78233	0.000155368	0.000972679	16273.1	16715.2	15418.5	23026.5	22015.3	22271	Putative microtubule-associated protein, rp/eb family [Source:UniProtKB/TrEMBL;Acc:G4VQH7]
Smp_054560	10250.2	0.546574	0.223593	2.4445	0.0145052	0.0445589	9542.02	12267	14696.2	11262.8	6817.28	6916.02	Huntingtin interacting protein-related [Source:UniProtKB/TrEMBL;Acc:G4VQH5]
Smp_054600	9239.23	-0.384867	0.247949	-1.5522	0.120614	0.233656	8083.77	9581.93	6375.2	15340.9	8135.32	7918.19	Pre-mRNA-splicing factor SPF27 [Source:UniProtKB/TrEMBL;Acc:G4M164]
Smp_054610	389.424	-0.119468	0.260324	-0.45892	0.646292	0.769437	429.604	395.356	294.522	469.595	316.948	430.521	WD_REPEATS_REGION domain-containing protein [Source:UniProtKB/TrEMBL;Acc:A0A3Q0KG43]
Smp_054620	318.979	-0.497301	0.235916	-2.10796	0.0350346	0.0902858	245.356	298.007	250.103	396.77	379.758	343.881
Smp_054730	14994.6	-0.274505	0.14945	-1.83676	0.0662454	0.148235	15379.6	11823.9	13513.3	16412	15587.5	17251.2	Putative trim56 protein [Source:UniProtKB/TrEMBL;Acc:A0A3Q0KG24]
Smp_054770	1123.72	-0.00380079	0.233051	-0.0163088	0.986988	0.994227	1158.26	1157.26	1049.66	1550.67	860.012	966.439	Protein fantom [Source:UniProtKB/TrEMBL;Acc:A0A5K4EFC4]
Smp_054775	655.293	0.153587	0.220946	0.695132	0.486973	0.641078	659.219	604.955	805.35	742.061	520.839	599.335
Smp_054790	6876.05	-0.220811	0.163068	-1.35411	0.175703	0.310966	7490.29	6256.17	5306.23	7121.78	7594.19	7487.67	Putative microtubule associated protein xmap215 [Source:UniProtKB/TrEMBL;Acc:A0A3Q0KG40]
Smp_054800	6342.03	-0.14056	0.141642	-0.992359	0.321022	0.482846	6507.94	6156.83	5434.66	6958.55	6410.47	6583.75	glycerophosphocholine phosphodiesterase [Source:UniProtKB/TrEMBL;Acc:A0A3Q0KG47]
Smp_054810	4552.35	0.988034	0.147036	6.71966	1.82154e-11	4.42255e-10	5556.15	5897.56	6704.49	3245.73	2914.38	2995.78	Bestrophin homolog [Source:UniProtKB/TrEMBL;Acc:G4V7U7]
Smp_054820	2509.58	-0.237823	0.16267	-1.46199	0.143743	0.267207	2434.11	2306.58	2169.81	2344.21	3065.12	2737.65	Protein MAK10 homolog [Source:UniProtKB/TrEMBL;Acc:A0A3Q0KG28]
Smp_054840	1631.92	-0.39565	0.183167	-2.16005	0.0307688	0.0815331	1286.96	1708.58	1233.13	1933.63	1714.23	1915.01	DNA replication licensing factor MCM2 [Source:UniProtKB/TrEMBL;Acc:A0A3Q0KG44]
Smp_055050	16655.8	0.397785	0.228264	1.74266	0.0813934	0.173758	15906.4	18047.3	22856.9	20122.3	11180.2	11821.5	40S ribosomal protein S17 [Source:UniProtKB/TrEMBL;Acc:G4VH80]
Smp_055090	7511.41	-0.6538	0.207	-3.15845	0.00158611	0.00715696	6374.61	6268.09	4869.76	12186.9	7672.46	7696.68	Putative chromatin regulatory protein sir2 [Source:UniProtKB/TrEMBL;Acc:A0A5K4EFD9]
Smp_055100	3278.4	-0.0117758	0.185501	-0.0634809	0.949384	0.973711	3159.07	2772.46	3864.52	2735.96	3706.75	3431.66	EGF-like domain-containing protein [Source:UniProtKB/TrEMBL;Acc:G4VH76]
Smp_055130	4323.43	0.0538582	0.146286	0.36817	0.712746	0.815371	4160.86	4239.65	4812.79	3891.11	4400.55	4435.61	Putative zinc finger protein [Source:UniProtKB/TrEMBL;Acc:G4VH72]
Smp_055190	3157.06	0.134491	0.143158	0.939459	0.347495	0.509994	3163.7	3543.31	3204.98	3100.08	3097.97	2832.33	Mitochondrial solute carrier-related [Source:UniProtKB/TrEMBL;Acc:G4VH67]
Smp_055200	12593.9	-0.156302	0.133006	-1.17516	0.239933	0.390938	11498.4	12430.9	11807	14286.2	12547.5	12993.3	Dolichyl-diphosphooligosaccharide-proteinglycos yl transferase-related [Source:UniProtKB/TrEMBL;Acc:G4VH66]
Smp_055220	4484.09	-0.841285	0.172376	-4.88053	1.05802e-06	1.15012e-05	3215.55	3800.59	2621.73	5476.94	6203.68	5586.05	Putative surface protein PspC [Source:UniProtKB/TrEMBL;Acc:A0A5K4EF00]
Smp_055240	2345.22	-0.0871743	0.231975	-0.375791	0.707072	0.811987	2058.21	2002.61	2763.68	1614.7	2839.97	2792.13	Putative cadherin [Source:UniProtKB/TrEMBL;Acc:A0A3Q0KG41]
Smp_055260	19.9929	-0.139644	1.02635	-0.136059	0.891775	0.941503	19.4433	3.97343	33.7977	3.76681	35.7533	23.2231	Putative sodium-dependent amino acid transporter [Source:UniProtKB/TrEMBL;Acc:A0A3Q0KG51]
Smp_055310	1573.07	0.367812	0.150264	2.44777	0.0143743	0.0441995	1770.26	1834.73	1713.06	1313.36	1412.74	1394.28	[histone H4]-lysine(20) N-methyltransferase [Source:UniProtKB/TrEMBL;Acc:G4V5N4]
Smp_055340	3930.5	-0.316942	0.163163	-1.94248	0.0520785	0.12313	3753.48	3857.21	2891.15	4124.65	4538.74	4417.75	Putative lin-9 [Source:UniProtKB/TrEMBL;Acc:G4V5N2]
Smp_055390	2060.27	0.393562	0.148668	2.64726	0.00811464	0.0276934	2298.94	2306.58	2412.19	1931.12	1710.36	1702.43	Putative dullard protein [Source:UniProtKB/TrEMBL;Acc:A0A3Q0KG59]
Smp_055400	2941.27	-0.381614	0.187961	-2.03029	0.0423275	0.105034	2276.71	2635.38	2750.16	4163.58	2974.29	2847.51	Putative tubulin-specific chaperone B (Tubulin folding cofactor B) [Source:UniProtKB/TrEMBL;Acc:G4V5V7]
Smp_055420	3080.44	-0.534622	0.169308	-3.15768	0.00159028	0.00717239	2112.84	2511.21	2923.98	3941.34	3512.52	3480.79	Transmembrane protein 222 [Source:UniProtKB/TrEMBL;Acc:A0A3Q0KG57]
Smp_055440	1171.6	-0.158277	0.177554	-0.89143	0.372699	0.534695	1202.71	1143.35	975.304	1367.35	1213.68	1127.21	MAM domain-containing protein [Source:UniProtKB/TrEMBL;Acc:A0A3Q0KG68]
Smp_055450	2317.94	-0.285735	0.176329	-1.62047	0.105132	0.211395	1765.63	2105.92	2396.74	2250.04	2794.55	2594.74	Late endosomal/lysosomal adaptor and MAPK and MTOR activator 4 [Source:UniProtKB/TrEMBL;Acc:G4V5W4]
Smp_055600	6755.09	-0.00473375	0.173019	-0.0273597	0.978173	0.989575	5409.86	6662.45	8159.72	6881.96	6809.55	6606.98	Lin-7-like proteins [Source:UniProtKB/TrEMBL;Acc:C4QC83]
Smp_055630	628.233	0.622623	0.259955	2.39512	0.0166148	0.0498863	557.374	850.314	876.808	610.223	369.129	505.549	Transposase [Source:UniProtKB/TrEMBL;Acc:G4VHI8]
Smp_055670	4484.17	0.416098	0.168033	2.47629	0.0132755	0.041393	4407.14	4797.92	6174.35	3798.2	3699.98	4027.42	small monomeric GTPase [Source:UniProtKB/TrEMBL;Acc:G4VHJ2]
Smp_055720	6105.11	-0.146097	0.16282	-0.89729	0.369564	0.531777	6619.97	6025.71	4743.26	6178.82	6480.04	6582.86	Putative microrchidia 2a [Source:UniProtKB/TrEMBL;Acc:A0A3Q0KG72]
Smp_055740	119.18	-2.3041	0.458841	-5.02157	5.12521e-07	5.98629e-06	30.5537	29.8007	59.8701	300.089	153.643	141.125	Putative nanos RNA binding domain [Source:UniProtKB/TrEMBL;Acc:G4VHK0]
Smp_055760	6330.1	-0.332791	0.15659	-2.12523	0.0335672	0.0876136	6081.11	6028.69	4699.81	7013.79	7450.21	6707.01	AAA domain-containing protein [Source:UniProtKB/TrEMBL;Acc:A0A3Q0KG66]
Smp_055770	7078.17	-0.202513	0.147582	-1.37221	0.169999	0.303422	7431.03	6403.18	5912.66	7239.8	7563.27	7919.08	Serine/threonine-protein phosphatase 2A 55 kDa regulatory subunit B [Source:UniProtKB/TrEMBL;Acc:A0A3Q0KG74]
Smp_055780	5277.49	-2.31535	0.137732	-16.8105	2.04479e-63	1.77822e-60	1854.52	1734.4	1708.23	9406.97	8487.06	8473.76	Smdr2 [Source:UniProtKB/TrEMBL;Acc:A0A3Q0KG70]
Smp_055800	4393.42	-0.822563	0.155619	-5.28573	1.25202e-07	1.63617e-06	3318.32	3440.99	2761.75	6006.8	5123.35	5709.31	Pescadillo homolog [Source:UniProtKB/TrEMBL;Acc:A0A3Q0KG54]
Smp_055870	44439.4	0.0982425	0.151245	0.649561	0.515976	0.664752	41600.3	42947.8	53308.6	39849	43477.9	45453	IMP25 protein; IMP25 protein; IMP25 protein; Synaptobrevin, putative; Synaptobrevin, putative [Source:UniProtKB/TrEMBL;Acc:Q26586]
Smp_055880	7463.58	-0.475961	0.149508	-3.18351	0.001455	0.00666598	6043.15	6957.48	5729.19	9501.14	8022.27	8528.24	Charged multivesicular body protein 1a [Source:UniProtKB/TrEMBL;Acc:A0A3Q0KG77]
Smp_055890	3371.57	0.0569893	0.156964	0.363073	0.71655	0.817686	2964.64	3592.97	3756.37	3535.78	3205.23	3174.42	Ribonucleoside-diphosphate reductase small chain, putative [Source:UniProtKB/TrEMBL;Acc:C4QCA2]
Smp_055900	12520.7	-0.158876	0.15445	-1.02865	0.303642	0.464966	10322.5	11603.4	13569.3	14330.2	12616.1	12682.5	Leptin receptor overlapping transcript-like 1 [Source:UniProtKB/TrEMBL;Acc:G4M1N9]
Smp_055920	2113.02	-0.907445	0.17188	-5.27954	1.2951e-07	1.681e-06	1585.09	1567.52	1255.34	3103.85	2609.99	2556.33	Putative ubiquitin conjugating enzyme E2 [Source:UniProtKB/TrEMBL;Acc:G4VB87]
Smp_055960	9631.38	0.0116051	0.14922	0.0777713	0.93801	0.967544	8801.32	10661.7	9546.39	10663.8	9080.37	9034.68	Putative ubiquitin-conjugating enzyme E2r [Source:UniProtKB/TrEMBL;Acc:G4VB90]
Smp_055990	10565.6	0.092012	0.147674	0.623075	0.533235	0.680486	10995.6	12263	9448.86	10054.9	10355.9	10275.3	Adenylosuccinate synthetase [Source:UniProtKB/TrEMBL;Acc:A0A3Q0KG87]
Smp_056060	744.468	-0.101139	0.210428	-0.480636	0.630775	0.757431	682.366	727.138	744.514	939.19	753.718	619.879	Putative rhodopsin-like orphan GPCR [Source:UniProtKB/TrEMBL;Acc:A0A3Q0KG80]
Smp_056080	66.9783	0.238338	0.593348	0.401684	0.687916	0.797263	25.9244	89.4022	102.359	55.2465	39.6185	89.3197	Putative rhodopsin-like orphan GPCR [Source:UniProtKB/TrEMBL;Acc:A0A3Q0KG63]
Smp_056200	7620.46	0.337781	0.154423	2.18737	0.0287154	0.077074	7523.62	8854.79	9148.54	5923.93	7017.31	7254.54	Isocitrate dehydrogenase [NAD] subunit, mitochondrial [Source:UniProtKB/TrEMBL;Acc:G4V5Y0]
Smp_056240	3355.22	0.0716971	0.147614	0.485705	0.627176	0.754947	3576.64	3618.8	3120.97	3042.32	3440.05	3332.52	SH2 domain-containing protein [Source:UniProtKB/TrEMBL;Acc:A0A3Q0KG85]
Smp_056260	469.921	-0.353593	0.205122	-1.72382	0.0847412	0.179622	425.9	391.383	421.022	473.362	546.929	560.928	Putative beta-1,4-galactosyltransferase [Source:UniProtKB/TrEMBL;Acc:A0A5K4EEF2]
Smp_056280	363.727	-1.22345	0.243949	-5.01518	5.29847e-07	6.1523e-06	203.691	259.266	191.198	582.599	480.254	465.355	Zinc finger protein [Source:UniProtKB/TrEMBL;Acc:A0A3Q0KG86]
Smp_056350	297.295	0.830746	0.266326	3.11928	0.00181296	0.0080068	370.348	340.722	429.713	267.443	194.227	181.319	Mitotic spindle assembly checkpoint protein mad2-related [Source:UniProtKB/TrEMBL;Acc:A0A3Q0KG69]
Smp_056360	63547.5	-0.0486408	0.150493	-0.32321	0.746536	0.840754	64535	69271.8	53621.4	70173.1	62170.1	61513.6	Putative p30 dbc protein [Source:UniProtKB/TrEMBL;Acc:G4VSY1]
Smp_056370	3778.95	-0.220978	0.161556	-1.36782	0.17137	0.305104	3045.19	3353.58	4072.14	3834.61	4141.58	4226.61	Deoxyhypusine hydroxylase [Source:UniProtKB/TrEMBL;Acc:G4VSX8]
Smp_056390	20592.5	0.0105408	0.189949	0.0554929	0.955746	0.977198	21060.8	19128.1	21815.9	14758.3	23667.7	23124	Protein kinase [Source:UniProtKB/TrEMBL;Acc:A0A3Q0KG94]
Smp_056420	0						0	0	0	0	0	0	Histone H2A [Source:UniProtKB/TrEMBL;Acc:A0A3Q0KG91]
Smp_056440	9816.5	0.36658	0.133543	2.74504	0.0060503	0.0217665	10728.1	10579.3	11863	8996.39	8276.4	8455.89	Superoxide dismutase [Source:UniProtKB/TrEMBL;Acc:G4VSQ5]
Smp_056460	861.105	-2.1833	0.248262	-8.79432	1.43912e-18	8.44578e-17	228.69	266.22	437.438	1482.87	1303.55	1447.87
Smp_056500	6877.86	0.202391	0.145407	1.39189	0.163956	0.295478	6648.67	8179.31	7250.08	6777.74	6143.77	6267.56	Proteasome subunit beta [Source:UniProtKB/TrEMBL;Acc:G4LYE6]
Smp_056620	1927.33	-0.211773	0.165944	-1.27617	0.201895	0.345065	1807.3	2005.59	1545.04	2208.6	2011.85	1985.58	ATP-dependent DNA helicase [Source:UniProtKB/TrEMBL;Acc:G4VH55]
Smp_056640	8357.97	0.0665968	0.157254	0.423497	0.671933	0.78713	8926.31	9588.88	7137.1	8476.57	7714.01	8304.94	Huntingtin interacting protein-related [Source:UniProtKB/TrEMBL;Acc:G4VH57]
Smp_056760	83982.8	1.28246	0.147236	8.71023	3.03248e-18	1.71649e-16	116719	130476	109904	42976.7	50903	52918.3	Protein disulfide-isomerase [Source:UniProtKB/TrEMBL;Acc:G4LYC3]
Smp_056770	5.26585	5.80091	2.0339	2.85211	0.00434294	0.0164403	10.1846	5.96015	15.4504	0	0	0
Smp_056780	4413.51	0.155188	0.188694	0.822431	0.410831	0.573557	3784.03	4722.42	5444.32	4997.3	3821.74	3711.23	Dynein light chain roadblock [Source:UniProtKB/TrEMBL;Acc:Q15ET8]
Smp_056810	17331.1	-0.221796	0.13349	-1.66152	0.0966094	0.198447	16813.8	16009.9	15180	20046.9	17593.5	18342.7	Heterogeneous nuclear ribonucleoprotein,putative [Source:UniProtKB/TrEMBL;Acc:G4LYB8]
Smp_056850	4325.82	-0.122333	0.139451	-0.877247	0.380353	0.543205	3954.39	4052.9	4419.77	4759.99	4276.87	4490.99	Golgi apparatus membrane protein TVP23 homolog [Source:UniProtKB/TrEMBL;Acc:A0A3Q0KGA1]
Smp_056860	8630.37	0.00734607	0.134197	0.0547408	0.956345	0.977288	7959.7	8907.44	9089.64	8894.69	8420.38	8510.38	Snf5, putative [Source:UniProtKB/TrEMBL;Acc:A0A3Q0KG84]
Smp_056900	7618.19	-0.609582	0.18579	-3.28102	0.00103432	0.00497952	6452.39	6482.65	5160.42	11511.4	7942.06	8160.25	Ribonuclease pH related [Source:UniProtKB/TrEMBL;Acc:A0A3Q0KGA2]
Smp_056930	7793.77	-0.501109	0.236889	-2.11538	0.034398	0.0891025	8660.59	4835.66	5865.34	6556.75	10928.9	9915.38	Histone-lysine N-methyltransferase 2C [Source:UniProtKB/TrEMBL;Acc:A0A3Q0KGA4]
Smp_056970	468623	0.407106	0.13047	3.12031	0.00180663	0.00798256	490576	572217	540128	408849	391656	408313	Glyceraldehyde-3-phosphate dehydrogenase [Source:UniProtKB/Swiss-Prot;Acc:P20287]
Smp_056990	17972.4	0.337075	0.196674	1.71388	0.0865514	0.182609	17854.5	18857.9	23476.8	11620.6	17770.4	18254.3	PBPe domain-containing protein [Source:UniProtKB/TrEMBL;Acc:A0A3Q0KG89]
Smp_057020	2215.52	-0.083258	0.229544	-0.36271	0.716821	0.817686	2451.7	2364.19	1637.74	2956.94	1720.99	2161.54	RNA helicase [Source:UniProtKB/TrEMBL;Acc:G4V5I9]
Smp_057060	4624.87	-0.0116581	0.148396	-0.0785606	0.937382	0.967165	5050.62	4725.4	4042.2	4775.05	4483.66	4672.31	Acetyl-CoA hydrolase [Source:UniProtKB/TrEMBL;Acc:G4V5J1]
Smp_057090	884.72	-0.323068	0.221284	-1.45997	0.144299	0.268051	791.619	874.155	691.404	1255.6	794.303	901.235	Putative radial spokehead-l [Source:UniProtKB/TrEMBL;Acc:A0A3Q0KGB2]
Smp_057120	7188.47	-0.222039	0.162109	-1.36969	0.170784	0.304288	7280.12	7229.66	5398.94	8125	7642.51	7454.62	GYF domain-containing protein [Source:UniProtKB/TrEMBL;Acc:A0A3Q0KGB0]
Smp_057130	15206.6	0.204507	0.168312	1.21505	0.224348	0.372524	16030.5	14510	18308.7	11571.6	15249.3	15569.3	Adiponectin receptor, putative [Source:UniProtKB/TrEMBL;Acc:A0A3Q0KG95]
Smp_057210	8814.89	0.099368	0.143317	0.693346	0.488092	0.641861	9064.27	10084.6	8206.07	8747.78	8050.29	8736.36	Ig-like domain-containing protein [Source:UniProtKB/TrEMBL;Acc:A0A3Q0KGB4]
Smp_057230	1092.85	-0.404703	0.184896	-2.18882	0.0286101	0.0768561	1012.9	1040.05	768.655	1259.37	1265.86	1210.28	serine--tRNA ligase [Source:UniProtKB/TrEMBL;Acc:A0A3Q0KGB5]
Smp_057320	10494.9	0.101364	0.198746	0.510016	0.61004	0.740846	10719.7	10121.3	11751	7072.81	11665.2	11639.2	Vesicle-fusing ATPase [Source:UniProtKB/TrEMBL;Acc:G4VMW9]
Smp_057360	3331.62	-0.660278	0.227647	-2.90045	0.00372628	0.0145196	3600.71	1810.89	2334.94	3981.51	3867.15	4394.53	Serine/threonine kinase [Source:UniProtKB/TrEMBL;Acc:A0A3Q0KGB6]
Smp_057430	3112.63	-0.135965	0.151029	-0.900258	0.367983	0.530539	3060.93	2945.31	2893.08	2890.4	3287.37	3598.69	ANK_REP_REGION domain-containing protein [Source:UniProtKB/TrEMBL;Acc:A0A3Q0KGA3]
Smp_057530	10447.4	0.3067	0.194057	1.58047	0.114	0.224048	11031.7	11911.4	11720.1	6588.14	10729.9	10703.2	Subfamily S9B unassigned peptidase (S09 family) [Source:UniProtKB/TrEMBL;Acc:A0A3Q0KGB9]
Smp_057590	1601.31	0.917998	0.210166	4.36796	1.2541e-05	0.000105698	1549.91	2053.27	2679.67	1109.95	1120.91	1094.17	EB domain-containing protein [Source:UniProtKB/TrEMBL;Acc:A0A3Q0KGC0]
Smp_057620	4306.37	-0.543763	0.189724	-2.86607	0.00415609	0.0158711	3633.11	3884.03	2994.47	6374.69	4608.31	4343.62	Polypeptide N-acetylgalactosaminyltransferase [Source:UniProtKB/TrEMBL;Acc:A0A5K4EER4]
Smp_057630	6350.13	-0.24302	0.192889	-1.2599	0.207706	0.352333	6154.26	6145.9	5147.87	8904.73	5793.97	5954.05	Polypeptide N-acetylgalactosaminyltransferase [Source:UniProtKB/TrEMBL;Acc:A0A3Q0KGC1]
Smp_057650	37636.7	0.277737	0.149787	1.85422	0.0637082	0.143599	40929	42303.1	40514.7	28730.7	35140.7	38202	IST1 homolog [Source:UniProtKB/TrEMBL;Acc:G4M074]
Smp_057860	9363.9	0.831901	0.139406	5.96748	2.40946e-09	4.28419e-08	10972.5	12655.4	12345.8	6927.16	6243.3	7039.28
Smp_058050	3905.61	-0.150419	0.201027	-0.748255	0.454306	0.614185	4419.18	3698.27	2987.71	5099	3600.45	3629.06	Tex protein-relatedtranscription accessory protein (S1 rna binding domain) [Source:UniProtKB/TrEMBL;Acc:A0A3Q0KGC5]
Smp_058080	503.408	0.210961	0.207488	1.01674	0.309278	0.471183	542.56	586.081	492.48	416.86	471.557	510.909	Putative g-protein coupled receptor [Source:UniProtKB/TrEMBL;Acc:A0A3Q0KGC7]
Smp_058130	2414.86	-0.449931	0.199099	-2.25984	0.023831	0.0665405	1978.58	2266.84	1877.22	3562.14	2559.74	2244.6	Mitochondrial carrier protein-related [Source:UniProtKB/TrEMBL;Acc:G4VK41]
Smp_058140	7295.44	-0.342657	0.143572	-2.38665	0.0170026	0.0508113	5959.82	7042.91	6296.02	8786.7	8051.26	7635.94	Protein-L-isoaspartate O-methyltransferase [Source:UniProtKB/TrEMBL;Acc:G4VK45]
Smp_058150	7984.52	-0.460349	0.183677	-2.5063	0.0122003	0.0386322	5347.82	7146.21	7669.17	10882.3	8628.14	8233.49	NADH dehydrogenase [ubiquinone] 1 beta subcomplex subunit 10 [Source:UniProtKB/TrEMBL;Acc:G4VK46]
Smp_058170	17521.6	-0.00498863	0.16477	-0.0302763	0.975847	0.988872	18731.3	19516.5	14226.9	15942.4	17723	18989.4	Agenet-like domain-containing protein [Source:UniProtKB/TrEMBL;Acc:A0A3Q0KGB7]
Smp_058190	707.571	0.350033	0.271961	1.28707	0.19807	0.340229	673.107	907.929	796.659	885.199	425.174	557.355	Putative dna double-strand break repair rad50 ATPase [Source:UniProtKB/TrEMBL;Acc:G4VNM8]
Smp_058240	11813.8	0.0475429	0.130596	0.364044	0.715825	0.817231	11232.7	12081.2	12711.8	11368.2	11597.6	11891.1	Reticulon-like protein [Source:UniProtKB/TrEMBL;Acc:G4VNM5]
Smp_058270	7397.04	0.535094	0.185735	2.88096	0.00396468	0.0152866	8202.28	8239.9	9819.67	4565.37	6621.12	6933.89	Putative amiloride-sensitive sodium channel [Source:UniProtKB/TrEMBL;Acc:A0A3Q0KGD7]
Smp_058320	13043.1	0.426503	0.140178	3.04259	0.00234549	0.00993225	13596.4	16416.2	14858.4	11562.8	10496	11328.4	Putative nuclear autoantigenic sperm protein (Nasp) [Source:UniProtKB/TrEMBL;Acc:G4VNL6]
Smp_058350	4901.93	-0.0712735	0.21113	-0.337581	0.735679	0.831758	4057.16	4733.35	5550.54	6678.55	4231.45	4160.51	Putative programmed cell death [Source:UniProtKB/TrEMBL;Acc:G4VNL4]
Smp_058360	6265.97	-0.181746	0.148587	-1.22316	0.221269	0.369001	6128.33	6189.61	5296.58	7331.46	6120.58	6529.27	Chloride channel protein [Source:UniProtKB/TrEMBL;Acc:A0A3Q0KGD8]
Smp_058380	1103.86	1.96837	0.227531	8.65101	5.10445e-18	2.8389e-16	1334.18	1729.44	2212.3	416.86	397.151	533.238	Putative long-N-terminal adhesion GPCR [Source:UniProtKB/TrEMBL;Acc:A0A3Q0KGE0]
Smp_058400	5056.74	-0.361267	0.143982	-2.50912	0.0121033	0.0383504	4116.42	4719.44	4445.84	5180.61	5955.34	5922.79	Protein SMG9 [Source:UniProtKB/TrEMBL;Acc:G4VNK6]
Smp_058410	4856.87	-0.278679	0.17206	-1.61967	0.105304	0.211626	4984.88	4292.3	3891.56	4457.39	5489.58	6025.51	Coiled-coil domain-containing protein 6 [Source:UniProtKB/TrEMBL;Acc:A0A3Q0KGE4]
Smp_058450	7007.67	0.748583	0.199113	3.7596	0.000170189	0.00105306	9454.06	7379.65	9526.11	3822.05	6053.9	5810.24	Protein phosphatase 1 regulatory inhibitor subunit 16a, putative [Source:UniProtKB/TrEMBL;Acc:A0A3Q0KGC6]
Smp_058460	11693.5	0.55236	0.160363	3.44444	0.000572244	0.00300279	14216.7	14187.1	13313.4	7713.16	10075.7	10654.9	Eukaryotic translation initiation factor 3 subunit B [Source:UniProtKB/TrEMBL;Acc:A0A3Q0KGE3]
Smp_058470	296.493	0.289964	0.266901	1.08641	0.277297	0.434993	353.682	257.28	366.946	307.623	264.768	228.658	Innexin [Source:UniProtKB/TrEMBL;Acc:A0A3Q0KGE5]
Smp_058530	7594.25	0.495116	0.162388	3.04898	0.00229622	0.00975386	8467.08	8660.09	9525.15	7524.82	5632.59	5755.76	Transmembrane protein 221 [Source:UniProtKB/TrEMBL;Acc:A0A3Q0KGE6]
Smp_058620	2576.58	-0.786601	0.182949	-4.29957	1.7113e-05	0.000138262	1751.75	2264.86	1656.09	3754.25	2950.13	3082.42	Serine/threonine kinase [Source:UniProtKB/TrEMBL;Acc:A0A3Q0KGE9]
Smp_058650	7574.42	0.0546606	0.148839	0.367246	0.713435	0.815476	7012.54	7524.68	8617.44	6781.51	7815.48	7694.89	Proteasome regulatory subunit-related [Source:UniProtKB/TrEMBL;Acc:G4LX66]
Smp_058690	11481.6	0.349407	0.208747	1.67383	0.0941639	0.194509	10342	13885.2	14366.9	13165	7872.49	9257.98	Glutathione peroxidase [Source:UniProtKB/TrEMBL;Acc:A0A3Q0KGE8]
Smp_058700	5159.68	0.345072	0.215855	1.59863	0.109903	0.218392	4664.53	6249.21	6406.11	6046.98	3553.1	4038.14	Glutathione peroxidase [Source:UniProtKB/TrEMBL;Acc:A0A3Q0KGE8]
Smp_058730	3870.69	-0.0893567	0.142238	-0.628218	0.529861	0.677508	3625.71	3502.58	4124.28	3996.58	3950.26	4024.74	Tubby-like protein [Source:UniProtKB/TrEMBL;Acc:A0A3Q0KGF1]
Smp_058780	4288.71	-0.081583	0.201227	-0.405427	0.685164	0.795773	3970.13	4609.18	3921.49	5832.27	3659.4	3739.81	Cir_N domain-containing protein [Source:UniProtKB/TrEMBL;Acc:G4VQN9]
Smp_058790	1924.44	-1.01722	0.180818	-5.62568	1.84778e-08	2.85095e-07	1232.33	1209.91	1375.08	3118.92	2357.78	2252.64	Protein kinase [Source:UniProtKB/TrEMBL;Acc:G4VQN8]
Smp_058850	760.657	0.803852	0.189377	4.24471	2.18877e-05	0.000170832	858.281	1057.93	984.96	606.456	515.041	541.277	RAD51_interact domain-containing protein [Source:UniProtKB/TrEMBL;Acc:A0A3Q0KGF3]
Smp_058880	732.884	-0.0995077	0.223271	-0.445682	0.655827	0.775769	557.374	776.806	787.968	905.289	704.436	665.432	FSH1 domain-containing protein [Source:UniProtKB/TrEMBL;Acc:A0A3Q0KGF5]
Smp_058980	28070.4	0.290551	0.164814	1.7629	0.0779173	0.168149	33679.4	31635.5	27349.1	20726.2	27252.7	27779.3	Oxysterol-binding protein [Source:UniProtKB/TrEMBL;Acc:A0A3Q0KGG0]
Smp_058990	1145.49	-0.511291	0.214067	-2.38847	0.0169188	0.0506349	875.873	1021.17	935.712	1742.78	1075.5	1221.89
Smp_059090	750.546	0.308199	0.193296	1.59444	0.110838	0.219823	786.064	822.5	881.636	769.684	661.919	581.471	Putative camp-dependent protein kinase regulatory subunit [Source:UniProtKB/TrEMBL;Acc:A0A3Q0KGF9]
Smp_059100	5253.5	-0.0446688	0.177178	-0.252112	0.800954	0.879771	4244.19	5048.24	6223.6	5868.68	4844.09	5292.19	Msf1/px19 related [Source:UniProtKB/TrEMBL;Acc:G4VJ36]
Smp_059130	15395.5	0.186868	0.164419	1.13654	0.255733	0.408977	16790.7	17232.8	15152	11584.2	15853.2	15760.5	Putative cyln2 (Cytoplasmic linker protein-115) (Clip-115) [Source:UniProtKB/TrEMBL;Acc:A0A3Q0KGG5]
Smp_059140	0						0	0	0	0	0	0	DEK_C domain-containing protein [Source:UniProtKB/TrEMBL;Acc:A0A3Q0KGE7]
Smp_059150	5256.89	-0.327963	0.171602	-1.91118	0.0559808	0.129853	4730.27	4755.2	4501.85	4603.04	6276.15	6674.86	MICOS complex subunit MIC60 [Source:UniProtKB/TrEMBL;Acc:A0A3Q0KGG3]
Smp_059170	12708.4	0.383029	0.145262	2.63682	0.00836861	0.0284182	13045.5	14909.3	15203.2	9891.63	11863.3	11337.3	Putative troponin I [Source:UniProtKB/TrEMBL;Acc:G4VJ45]
Smp_059200	1096.69	-2.08446	0.246523	-8.45543	2.78054e-17	1.40734e-15	319.425	383.436	552.35	2255.06	1546.09	1523.79
Smp_059210	17564.2	-0.256358	0.156387	-1.63925	0.10116	0.205416	18285.9	16366.6	13370.4	20078.3	18280.6	19003.7	FHA domain-containing protein [Source:UniProtKB/TrEMBL;Acc:A0A3Q0KGF2]
Smp_059240	7287.48	0.194683	0.160507	1.21293	0.225158	0.373351	7005.13	7673.69	8655.1	7829.93	6422.06	6138.94	Transmembrane protein 186 [Source:UniProtKB/TrEMBL;Acc:A0A3Q0KGG9]
Smp_059290	7523.1	-0.392388	0.15795	-2.48426	0.0129821	0.0406369	5764.47	6843.24	6910.17	9796.21	7989.41	7835.12	Putative dual-specificity phosphatase [Source:UniProtKB/TrEMBL;Acc:G4VR74]
Smp_059340	31620.5	0.00203516	0.139237	0.0146165	0.988338	0.994824	34200.7	32260.3	28468.3	29510.4	32298.8	32984.9	Guanine nucleotide-binding protein G(S) subunit alpha [Source:UniProtKB/TrEMBL;Acc:C4QDC6]
Smp_059350	12499.3	0.97525	0.155522	6.27083	3.5912e-10	7.13003e-09	14522.3	16600	18586.8	9388.14	7748.8	8149.53	Derlin [Source:UniProtKB/TrEMBL;Acc:C4QDC9]
Smp_059360	5870.76	-0.144644	0.171322	-0.844281	0.398512	0.56086	5150.61	6269.08	5309.13	7390.47	5586.21	5519.06	Pre-mRNA-splicing factor 18 [Source:UniProtKB/TrEMBL;Acc:C4QDD1]
Smp_059530	80766	-1.38974	0.168441	-8.25058	1.57623e-16	7.31953e-15	35798.8	43994.8	54061.8	115112	118904	116725	Tetraspanin, putative [Source:UniProtKB/TrEMBL;Acc:G4LW52]
Smp_059540	7603.95	-0.0163596	0.134431	-0.121695	0.903141	0.947619	7208.82	8161.43	7312.85	7395.5	7684.06	7861.02	Signal recognition particle 54 kDa protein [Source:UniProtKB/TrEMBL;Acc:G4VKV4]
Smp_059570	1609.78	0.289455	0.210092	1.37775	0.16828	0.301567	1857.3	1608.25	1848.25	1037.13	1585.71	1722.08	GTP-binding protein GEM [Source:UniProtKB/TrEMBL;Acc:A0A3Q0KGH9]
Smp_059600	2457.17	-0.624401	0.161928	-3.85603	0.000115241	0.00074688	1723.04	2015.52	2061.66	3240.71	3056.42	2645.65	Tektin [Source:UniProtKB/TrEMBL;Acc:A0A5K4EF21]
Smp_059670	5982.8	0.233436	0.14349	1.62685	0.10377	0.209378	5832.98	6565.1	6999.98	5263.48	5403.58	5831.68	Synaptogyrin [Source:UniProtKB/TrEMBL;Acc:G4VMD6]
Smp_059710	6295.28	0.201573	0.168978	1.19289	0.232911	0.38306	6649.6	6453.84	7101.37	4650.75	6334.13	6581.97	SAP domain-containing protein [Source:UniProtKB/TrEMBL;Acc:G4VME0]
Smp_059750	3256.19	-0.0987655	0.176658	-0.559077	0.576109	0.716373	2585.03	3044.64	3804.65	3476.76	3168.51	3457.56	Ubiquitin-conjugating enzyme E2 j2, putative [Source:UniProtKB/TrEMBL;Acc:G4M0Y6]
Smp_059780	11741.9	0.514065	0.174076	2.9531	0.00314599	0.0126554	13332.5	12500.4	15604.9	7711.91	10802.3	10499.5	Putative rab6-interacting protein 2 (ERC protein 1) [Source:UniProtKB/TrEMBL;Acc:A0A3Q0KGI4]
Smp_059790	6550.7	-0.0772803	0.169586	-0.455701	0.648605	0.771232	6455.17	7517.73	5152.7	7013.79	6811.49	6353.31
Smp_059810	2161.7	0.0156336	0.170892	0.0914823	0.927109	0.961797	1900.81	2056.25	2562.83	2247.53	2187.71	2015.05	THO complex subunit 7 homolog [Source:UniProtKB/TrEMBL;Acc:G4V9A3]
Smp_059820	783.988	0.71735	0.200867	3.57126	0.000355265	0.00199221	899.946	852.301	1172.3	630.312	560.457	588.617	Protein rolling stone [Source:UniProtKB/TrEMBL;Acc:A0A5K4EF28]
Smp_059870	2807.79	0.92314	0.222779	4.14374	3.41686e-05	0.000252399	2930.38	3902.9	4194.77	2590.31	1669.78	1558.63	p53 and DNA damage-regulated protein 1 [Source:UniProtKB/TrEMBL;Acc:G4VT25]
Smp_059880	3674.07	0.360205	0.137348	2.62256	0.00872707	0.0294369	3992.35	4007.2	4391.76	3184.21	3156.92	3311.97	Galactose-1-phosphate uridylyltransferase [Source:UniProtKB/TrEMBL;Acc:G4VT24]
Smp_059910	3280.8	0.120208	0.190697	0.63036	0.528459	0.676195	3434.05	3740.98	3075.59	3966.45	2591.63	2876.09	Serine/threonine-protein phosphatase PGAM5, mitochondrial [Source:UniProtKB/TrEMBL;Acc:G4VT19]
Smp_059920	4120.06	-0.113691	0.158386	-0.717811	0.472874	0.630367	3618.3	3899.92	4354.1	4871.74	3967.65	4008.67	Enhancer of zeste3 [Source:UniProtKB/TrEMBL;Acc:A0A3Q0KGJ2]
Smp_059930	7717.49	0.185448	0.280513	0.661105	0.508545	0.658598	6547.75	7392.57	10696.5	11302.9	5119.49	5245.74	UCR_hinge domain-containing protein [Source:UniProtKB/TrEMBL;Acc:G4VT15]
Smp_059980	10528.5	-0.57026	0.155843	-3.6592	0.000253006	0.00148028	7130.12	8977.97	9315.6	11707.2	13417.1	12622.7	Arginase [Source:UniProtKB/TrEMBL;Acc:Q6WVP6]
Smp_060010	6771.41	-0.04899	0.148957	-0.328887	0.742241	0.837297	6782	6748.87	6439.9	5962.85	7047.26	7647.55	NSFL1 cofactor p47 [Source:UniProtKB/TrEMBL;Acc:G4VAK6]
Smp_060030	689.51	0.443073	0.220076	2.01327	0.044086	0.108218	744.399	796.673	843.976	436.95	664.818	650.247	SMB domain-containing protein [Source:UniProtKB/TrEMBL;Acc:G4VAK5]
Smp_060070	5943.19	0.120377	0.145211	0.82898	0.407116	0.569724	6055.19	6249.21	6269.95	5104.02	5612.3	6368.49	Putative septin; Putative septin; Septin-7.2; Septin-7.2; Septin-7.2 [Source:UniProtKB/TrEMBL;Acc:G4VAK1]
Smp_060080	5326.83	0.052642	0.193519	0.272025	0.785602	0.869566	6004.27	5311.48	4957.63	3887.34	6342.83	5457.43	CRIB domain-containing protein [Source:UniProtKB/TrEMBL;Acc:G4VAK0]
Smp_060090	15387.7	0.477749	0.19858	2.40582	0.016136	0.0488162	14692.6	18004.6	21038.6	16396.9	10971.4	11222.1	40S ribosomal protein S12 [Source:UniProtKB/TrEMBL;Acc:G4VAJ9]
Smp_060160	1710.27	0.269585	0.160428	1.68041	0.0928776	0.192303	1719.34	1907.25	1981.51	1691.3	1421.43	1540.76	SPEF1-like protein [Source:UniProtKB/TrEMBL;Acc:G4VQV0]
Smp_060170	2914.12	0.178552	0.153262	1.16501	0.244014	0.3955	3237.77	3158.88	2886.32	2702.06	2470.84	3028.83	mRNA export protein rae1-related [Source:UniProtKB/TrEMBL;Acc:G4VQN0]
Smp_060180	2883.45	0.444533	0.155978	2.84997	0.00437233	0.0165254	3235.92	3061.53	3676.22	2206.09	2518.19	2602.78	Nucleoporin seh1 (Sec13-like protein) [Source:UniProtKB/TrEMBL;Acc:G4VQM9]
Smp_060190	4854.74	-0.596693	0.137592	-4.3367	1.4464e-05	0.000119175	3750.7	3782.71	4060.55	6201.42	5846.15	5486.91	Ctg4a-related [Source:UniProtKB/TrEMBL;Acc:A0A3Q0KGK5]
Smp_060210	39.4822	-1.06295	0.667546	-1.59233	0.111311	0.220455	8.33283	30.7941	37.6603	46.4573	61.8435	51.8054	Putative lipopolysaccharide-induced transcription factor regulating tumor necrosis factor alpha [Source:UniProtKB/TrEMBL;Acc:A0A3Q0KGK6]
Smp_060220	26.9907	1.91826	0.821721	2.33444	0.0195727	0.0569441	58.3298	10.9269	58.9045	8.78921	11.5957	13.398	Putative lipopolysaccharide-induced transcription factor regulating tumor necrosis factor alpha [Source:UniProtKB/TrEMBL;Acc:G4VQL5]
Smp_060240	5749.92	-0.176515	0.140242	-1.25864	0.20816	0.352872	5176.54	5840.94	5177.8	6511.55	5782.37	6010.32	Putative lipopolysaccharide-induced transcription factor regulating tumor necrosis factor alpha [Source:UniProtKB/TrEMBL;Acc:G4VQL4]
Smp_060270	5124.54	0.176445	0.164103	1.07521	0.282279	0.440862	4565.46	5526.05	6220.7	5141.69	4410.22	4883.11	Protein jagunal 1 [Source:UniProtKB/TrEMBL;Acc:G4VQM4]
Smp_060290	1477.16	0.799063	0.160342	4.9835	6.24447e-07	7.11974e-06	1794.34	1760.23	2073.25	1122.51	1065.83	1046.83	ubiquitinyl hydrolase 1 [Source:UniProtKB/TrEMBL;Acc:G4VQM6]
Smp_060420	28903.4	-1.14507	0.122798	-9.32479	1.11205e-20	7.93869e-19	18152.6	18459.6	17386.5	39850.3	39820.5	39750.8	Putative suppressor of actin (Sac) [Source:UniProtKB/TrEMBL;Acc:G4VJY4]
Smp_060480	6760.13	0.445874	0.145809	3.05794	0.00222862	0.00950222	7584.73	7675.67	8130.75	5006.09	5996.89	6166.63	Putative copine [Source:UniProtKB/TrEMBL;Acc:A0A3Q0KGJ6]
Smp_060490	2200.37	-0.115711	0.162194	-0.71341	0.475592	0.63214	2387.82	1870.49	2078.07	2296.5	2145.2	2424.14	Putative serine-rich protein [Source:UniProtKB/TrEMBL;Acc:A0A3Q0KGL5]
Smp_060560	0						0	0	0	0	0	0	Si:dkey-288a3.2 [Source:UniProtKB/TrEMBL;Acc:G4V6I3]
Smp_060570	5195.25	-0.551963	0.133045	-4.1487	3.34372e-05	0.000247757	4235.86	4219.78	4185.12	5810.93	6266.49	6453.35	Putative sarg904 [Source:UniProtKB/TrEMBL;Acc:G4V6I2]
Smp_060620	99.8387	-0.0857145	0.443654	-0.193201	0.846801	0.910997	103.697	101.322	84.977	161.973	66.6751	80.3877	5'-nucleotidase [Source:UniProtKB/TrEMBL;Acc:A0A3Q0KGL8]
Smp_060660	220.2	0.918347	0.392393	2.34038	0.0192642	0.0561534	227.764	232.446	404.606	81.6141	219.351	155.416
Smp_060700	2841.76	0.526895	0.163626	3.22012	0.00128136	0.00597924	2929.45	3297.95	3837.48	2410.76	2136.5	2438.43	AP complex subunit sigma [Source:UniProtKB/TrEMBL;Acc:A0A5K4EEX2]
Smp_060750	49.915	1.28504	0.575804	2.23173	0.0256331	0.0702532	80.5507	69.535	62.7671	15.0672	25.1239	46.4462	Putative homeobox protein [Source:UniProtKB/TrEMBL;Acc:A0A3Q0KGM2]
Smp_060760	79.3177	0.62487	0.436456	1.43169	0.152233	0.279191	79.6248	84.4354	124.569	62.7801	75.3718	49.1258	Histone H2A [Source:UniProtKB/TrEMBL;Acc:G4V9N3]
Smp_060820	5665.97	-0.25836	0.135677	-1.90423	0.0568806	0.131398	4936.74	5372.08	5172.01	5766.98	6308.04	6439.95	Succinate--CoA ligase [GDP-forming] subunit beta, mitochondrial [Source:UniProtKB/TrEMBL;Acc:G4VBN6]
Smp_060860	4395.86	-0.586187	0.161302	-3.6341	0.00027895	0.00161137	4101.6	3457.88	2984.82	5384.02	5312.75	5134.09	CortBP2 domain-containing protein [Source:UniProtKB/TrEMBL;Acc:A0A3Q0KGK4]
Smp_060900	5549.97	-0.207623	0.200558	-1.03523	0.300563	0.461804	5439.49	5860.81	4152.28	7518.55	4966.81	5361.86	U4/U6-associated RNA splicing factor-related [Source:UniProtKB/TrEMBL;Acc:A0A3Q0KGM3]
Smp_060910	6045.36	0.360038	0.221286	1.62703	0.103731	0.209345	5594.11	7051.85	7739.66	7262.4	4254.64	4369.52	Sm protein F [Source:UniProtKB/TrEMBL;Acc:G4VBP6]
Smp_060940	10523.6	0.336886	0.171694	1.96213	0.0497469	0.119029	12507.6	11678.9	11055.7	7262.4	10377.2	10260.2	Protein kinase [Source:UniProtKB/TrEMBL;Acc:G4VBQ0]
Smp_060950	9154.99	0.0263106	0.153202	0.171738	0.863644	0.921252	7982.85	9135.91	10597	8801.77	9516.17	8896.24	Putative soluble NSF attachment protein (SNAP) [Source:UniProtKB/TrEMBL;Acc:A0A3Q0KGK8]
Smp_061040	5376.16	0.133144	0.1776	0.749687	0.453443	0.613518	5033.95	5770.41	6066.2	6252.9	4847.95	4285.56	Putative maf protein [Source:UniProtKB/TrEMBL;Acc:A0A3Q0KGM9]
Smp_061050	609.293	-0.0148774	0.202211	-0.0735737	0.94135	0.969212	553.67	563.234	702.026	562.51	633.896	640.422
Smp_061100	327.672	-1.43049	0.261721	-5.46572	4.61035e-08	6.50481e-07	134.251	177.811	220.168	458.295	497.647	477.86	Cilia- and flagella-associated protein 126 [Source:UniProtKB/TrEMBL;Acc:G4V868]
Smp_061200	12537.5	0.286151	0.233641	1.22475	0.220671	0.368144	11424.3	14300.4	15603.9	16234.9	8693.85	8967.7	60S ribosomal protein L35a [Source:UniProtKB/TrEMBL;Acc:G4LY60]
Smp_061210	340.63	-0.323127	0.26071	-1.23941	0.215194	0.361528	375.903	255.293	276.175	435.694	324.679	376.036	F-box domain-containing protein [Source:UniProtKB/TrEMBL;Acc:A0A3Q0KGL3]
Smp_061230	14590	0.160708	0.202165	0.794936	0.426651	0.58809	16222.2	17866.5	12117.9	10395.1	16060	14878	Succinate dehydrogenase [ubiquinone] flavoprotein subunit, mitochondrial [Source:UniProtKB/TrEMBL;Acc:G4LY63]
Smp_061250	5652.7	-0.00434676	0.161098	-0.0269821	0.978474	0.989575	6208.88	6096.24	4627.38	5623.84	5881.9	5477.98	Mitochondrial carrier protein, putative [Source:UniProtKB/TrEMBL;Acc:A0A3Q0KGN7]
Smp_061300	2967.25	0.110769	0.196976	0.562347	0.573879	0.714158	3439.61	2965.17	2839.97	2106.9	3321.19	3130.65	Histone H4 [Source:UniProtKB/TrEMBL;Acc:A0A3Q0KGP2]
Smp_061310	9747.94	0.00515692	0.129913	0.0396952	0.968336	0.984703	10079.9	9229.29	9986.73	9665.63	10080.5	9445.56	DUF2012 domain-containing protein [Source:UniProtKB/TrEMBL;Acc:A0A3Q0KGP0]
Smp_061390	12.4487	0.913137	1.31442	0.694707	0.487239	0.641118	24.0726	10.9269	13.5191	22.6008	0	3.57279	ANK_REP_REGION domain-containing protein [Source:UniProtKB/TrEMBL;Acc:A0A3Q0KGL7]
Smp_061400	1.2556	-3.81598	3.94358	-0.967644	0.333222	0.495662	0	0	0	7.53361	0	0	Lmp3-like protein [Source:UniProtKB/TrEMBL;Acc:A0A3Q0KGP1]
Smp_061480	4225.96	0.319698	0.147609	2.16584	0.0303235	0.0805987	4628.42	4410.51	5038.75	3439.09	4112.59	3726.42	Putative ubiquitin-protein ligase BRE1 [Source:UniProtKB/TrEMBL;Acc:A0A3Q0KGN9]
Smp_061500	28.7701	1.13201	0.800128	1.41478	0.157132	0.28631	35.1831	34.7675	48.2824	27.6232	23.1913	3.57279	Methyltransferase-related [Source:UniProtKB/TrEMBL;Acc:G4VKK8]
Smp_061510	5051.85	0.15725	0.156862	1.00248	0.316113	0.478106	5757.99	5521.08	4702.7	4206.27	5094.36	5028.7	Nardilysin (M16 family) [Source:UniProtKB/TrEMBL;Acc:A0A3Q0KGP4]
Smp_061540	3823.73	-0.0705583	0.143679	-0.491083	0.623368	0.751403	3939.58	3743.96	3506.27	4205.01	3908.7	3638.88	Putative amino acid transporter [Source:UniProtKB/TrEMBL;Acc:A0A3Q0KGM1]
Smp_061560	995.031	0.0423131	0.23112	0.183078	0.854737	0.915667	854.578	980.444	1192.57	1283.23	847.45	811.916	Mitochondrial import inner membrane translocase subunit [Source:UniProtKB/TrEMBL;Acc:G4VKK3]
Smp_061570	1266.92	0.442818	0.181548	2.43912	0.0147231	0.0451124	1733.23	1258.58	1387.64	1060.98	1068.73	1092.38	Mediator of RNA polymerase II transcription subunit 19 [Source:UniProtKB/TrEMBL;Acc:G4VKK2]
Smp_061580	6295.95	0.193413	0.175003	1.10519	0.269076	0.425381	6333.88	6847.21	6969.08	7312.63	5135.91	5176.97	COX assembly mitochondrial protein [Source:UniProtKB/TrEMBL;Acc:C4QDY4]
Smp_061590	15229.3	0.490811	0.14338	3.42316	0.000618981	0.00320583	19501.6	17630.1	16254.7	11670.8	12675	13643.6	Nonsense-mediated mRNA decay protein 1 (Rent1),putative [Source:UniProtKB/TrEMBL;Acc:A0A3Q0KGM5]
Smp_061650	9135.57	0.358605	0.175235	2.04642	0.0407154	0.101879	9330.92	9935.56	11530.8	6375.95	8470.63	9169.56	26S proteasome subunit S9, putative [Source:UniProtKB/TrEMBL;Acc:A0A3Q0KGQ2]
Smp_061680	10040	0.104001	0.177694	0.585281	0.558359	0.701382	12415	10382.6	8407.89	8902.22	10975.3	9157.05	RUN domain-containing protein [Source:UniProtKB/TrEMBL;Acc:A0A3Q0KGQ0]
Smp_061840	6064.72	-0.492848	0.152143	-3.23937	0.00119794	0.00565065	5095.99	5108.84	4910.32	8175.23	6281.95	6815.98	RAD50-interacting protein 1 [Source:UniProtKB/TrEMBL;Acc:A0A3Q0KGQ6]
Smp_061870	6460.57	-0.597195	0.151177	-3.95031	7.80489e-05	0.000531777	5040.44	5823.06	4562.68	8268.14	7685.03	7384.06	Cytochrome b-c1 complex subunit Rieske, mitochondrial [Source:UniProtKB/TrEMBL;Acc:G4VNI0]
Smp_061920	20684	-0.352981	0.144496	-2.44284	0.0145721	0.0447358	18531.3	20185	15782.5	23138.2	22672.4	23794.8	UV excision repair protein RAD23 [Source:UniProtKB/TrEMBL;Acc:A9CBJ4]
Smp_061940	14535	0.348196	0.139586	2.49449	0.0126137	0.0396265	16224.9	17872.5	14744.5	12769.5	12225.7	13372.9	Putative adenylate kinase 1 [Source:UniProtKB/TrEMBL;Acc:A0A3Q0KGQ7]
Smp_061950	3648.18	0.661606	0.162458	4.07247	4.65178e-05	0.000336858	3836.81	4821.76	4751.95	3043.58	2524.96	2910.03	Putative u3 small nucleolar ribonucleoprotein [Source:UniProtKB/TrEMBL;Acc:A0A3Q0KGQ5]
Smp_061970	5744.97	-1.17284	0.13808	-8.49392	1.99786e-17	1.022e-15	3751.63	3331.72	3507.23	8494.15	7694.69	7690.42	GPI ethanolamine phosphate transferase 2 [Source:UniProtKB/TrEMBL;Acc:A0A3Q0KGQ9]
Smp_062020	783.852	1.07819	0.237102	4.54735	5.43255e-06	4.98731e-05	886.983	1004.28	1298.8	640.357	460.928	411.764
Smp_062070	13834.4	0.200283	0.195748	1.02317	0.306228	0.467727	13259.4	14921.2	16200.7	9258.81	15464.7	13901.7	Sulfide quinone reductase, putative [Source:UniProtKB/TrEMBL;Acc:A0A3Q0KGN3]
Smp_062080	936.478	1.58877	0.181558	8.75071	2.12005e-18	1.2144e-16	1292.51	1433.42	1490.96	459.55	520.839	421.589	Serpin, putative [Source:UniProtKB/TrEMBL;Acc:G4LZN6]
Smp_062120	7269.44	0.190778	0.129808	1.4697	0.141642	0.264432	7523.62	7551.5	8173.24	6721.24	6751.57	6895.48	Serpin, putative [Source:UniProtKB/TrEMBL;Acc:A0A3Q0KGR1]
Smp_062240	3.51538	5.21783	2.30446	2.26423	0.0235602	0.0659382	7.40696	5.96015	7.72518	0	0	0	Putative RNA-binding protein [Source:UniProtKB/TrEMBL;Acc:G4LVP3]
Smp_062250	17353.6	-0.499009	0.155173	-3.21581	0.00130076	0.00604916	12357.6	14100.7	16687.4	21610.2	19798.6	19567.3	Essential myosin light chain; Myosin light chain [Source:UniProtKB/TrEMBL;Acc:Q26572]
Smp_062260	8483.93	-0.0839861	0.145104	-0.578801	0.562724	0.704768	7196.79	8458.44	9055.84	8957.47	8652.3	8582.73	uridine/cytidine kinase [Source:UniProtKB/TrEMBL;Acc:G4LVP0]
Smp_062270	3026.98	0.52758	0.167948	3.14132	0.00168186	0.0075357	3423.87	3598.93	3698.43	2972.01	2254.39	2214.23	12.5 kDa retinal tissue protein (Rtp12.5),putative [Source:UniProtKB/TrEMBL;Acc:G4LVN8]
Smp_062300	17471.9	-0.368528	0.128298	-2.87245	0.00407305	0.0156372	15587.9	15885.8	14283.9	19222	20037.3	19814.7	Putative rac gtpase [Source:UniProtKB/TrEMBL;Acc:G4VMJ9]
Smp_062420	41704.4	-0.322232	0.148993	-2.16273	0.0305621	0.0810976	35460.8	42854.4	32883.2	48719.9	45010.5	45297.6	Putative heat shock protein 70 (Hsp70)-interacting protein [Source:UniProtKB/TrEMBL;Acc:G4VJJ1]
Smp_062490	34.1926	-1.1448	0.783028	-1.46201	0.143737	0.267207	7.40696	13.907	42.4885	71.5693	25.1239	44.6598	Putative dhand [Source:UniProtKB/TrEMBL;Acc:A0A3Q0KGS2]
Smp_062510	10483.6	-0.180471	0.132278	-1.36433	0.172463	0.306536	9822.55	10330.9	9332.02	11737.4	11071	10607.6
Smp_062520	4707.61	-0.420453	0.16147	-2.60392	0.00921651	0.0307195	4255.3	4491.96	3332.45	5147.97	5376.52	5641.43	N-terminal acetlytransferase-related [Source:UniProtKB/TrEMBL;Acc:G4VJK0]
Smp_062530	4944.45	0.196478	0.147764	1.32967	0.183626	0.321068	5892.24	5280.69	4668.91	4572.9	4559.99	4691.96	[histone H4]-N-methyl-L-lysine(20) N-methyltransferase [Source:UniProtKB/TrEMBL;Acc:A0A5K4EEZ7]
Smp_062550	2974.71	0.0295316	0.153836	0.191969	0.847767	0.911219	2883.16	3072.46	3060.14	2802.5	3341.48	2688.52	Putative cysteine-rich hydrophobic domain 2 (Chic1) [Source:UniProtKB/TrEMBL;Acc:G4VJK3]
Smp_062560	3611.85	0.535963	0.238069	2.25129	0.0243671	0.0676253	4192.34	3208.55	5425.97	2037.84	3261.28	3545.1	Putative wnt inhibitor frzb2 [Source:UniProtKB/TrEMBL;Acc:A0A3Q0KGS7]
Smp_062620	1910.3	-0.0609458	0.20405	-0.29868	0.765184	0.854811	2089.69	1973.8	1545.04	2439.63	1638.85	1774.78	Secreted protein [Source:UniProtKB/TrEMBL;Acc:G4VTE6]
Smp_062630	20681	0.134413	0.127648	1.05299	0.292344	0.452226	20721.9	22925.7	21283.8	19573.6	19276.8	20304.1	Putative dynactin subunit [Source:UniProtKB/TrEMBL;Acc:A0A3Q0KGS9]
Smp_062640	13055.6	-0.00387492	0.145535	-0.0266253	0.978759	0.989726	13112.2	12541.1	13459.2	14941.7	12116.5	12162.7	Ribosomal protein S18 [Source:UniProtKB/TrEMBL;Acc:G4VJL1]
Smp_062680	3862.21	-0.425777	0.176019	-2.41893	0.0155663	0.0473324	2841.49	3508.54	3538.13	5283.57	3946.39	4055.11	GTP-binding protein Parf [Source:UniProtKB/TrEMBL;Acc:A0A3Q0KGS5]
Smp_062790	6868.04	0.216889	0.137741	1.57461	0.115346	0.22569	6748.67	7543.56	7857.47	6583.12	6105.12	6370.28	GrpE protein homolog [Source:UniProtKB/TrEMBL;Acc:A0A3Q0KGT2]
Smp_062830	1413.82	1.96991	0.701163	2.8095	0.00496192	0.0184295	877.725	4272.43	1607.8	497.218	762.415	465.355
Smp_062890	9720.41	0.460424	0.174836	2.63346	0.00845205	0.0286304	9235.55	12000.8	12538	9501.14	7204.77	7842.27	V-type proton ATPase proteolipid subunit [Source:UniProtKB/TrEMBL;Acc:G4VHU7]
Smp_062900	396.898	-0.00447985	0.244849	-0.0182963	0.985402	0.993584	308.315	405.29	475.099	428.16	365.263	399.259	Peroxiredoxin, Prx4 [Source:UniProtKB/TrEMBL;Acc:G4VHU6]
Smp_062950	8629.2	-0.13926	0.158763	-0.877155	0.380402	0.543205	8726.32	7479.98	8433.97	7610.2	10038.9	9485.75	Growth factor receptor-bound protein, putative [Source:UniProtKB/TrEMBL;Acc:G4M1G7]
Smp_062970	848.183	-0.693444	0.186609	-3.71601	0.00020239	0.00121935	665.7	553.3	725.201	1083.58	1060.04	1001.27	WD-repeat protein, putative [Source:UniProtKB/TrEMBL;Acc:A0A3Q0KGU0]
Smp_062980	32119.6	0.386926	0.159214	2.43023	0.0150893	0.0460136	35027.5	31943.4	42233.6	24623.6	29632.7	29256.7	Tetraspanin [Source:UniProtKB/TrEMBL;Acc:A0A3Q0KGQ8]
Smp_063000	2731.09	-0.32006	0.148644	-2.1532	0.0313033	0.082606	2575.77	2537.04	2175.6	2929.32	3086.38	3082.42	Smdr1 [Source:UniProtKB/TrEMBL;Acc:A0A5K4EGD6]
Smp_063030	2713.13	-0.0675561	0.205917	-0.328074	0.742856	0.837726	3386.83	2211.21	2351.35	2302.77	3178.18	2848.4	Myb-like domain-containing protein [Source:UniProtKB/TrEMBL;Acc:A0A3Q0KGT6]
Smp_063040	3070.18	-0.00902144	0.164618	-0.0548022	0.956296	0.977288	2667.43	3553.24	2961.64	3002.14	2920.17	3316.44	Actin-like protein 6, acl6 [Source:UniProtKB/TrEMBL;Acc:G4LXV8]
Smp_063070	9977.99	0.162759	0.158846	1.02463	0.305537	0.466822	9692.01	9759.74	12170.1	8319.62	10108.5	9818.02	Putative rabb and C [Source:UniProtKB/TrEMBL;Acc:A0A3Q0KGU5]
Smp_063090	14391.7	0.165965	0.209963	0.790448	0.429266	0.590673	17774.9	14306.3	13576	9316.57	15500.5	15875.7	Aconitate hydratase, mitochondrial [Source:UniProtKB/TrEMBL;Acc:A0A3Q0KGR3]
Smp_063110	6175.14	0.297595	0.178572	1.66652	0.095609	0.196687	7211.6	6875.03	6344.3	4307.97	6577.64	5734.32	Putative zinc finger protein [Source:UniProtKB/TrEMBL;Acc:G4VMH7]
Smp_063120	1411.53	-0.118173	0.239419	-0.493581	0.621602	0.75022	1035.12	1475.14	1549.86	1942.42	1352.83	1113.82	Inosine triphosphate pyrophosphatase [Source:UniProtKB/TrEMBL;Acc:A0A3Q0KGU1]
Smp_063180	10123.3	-0.628473	0.158085	-3.97554	7.0219e-05	0.000485694	8190.25	7613.09	8055.43	10100.1	13247.1	13533.7	DUF862 domain-containing protein [Source:UniProtKB/TrEMBL;Acc:A0A3Q0KGT8]
Smp_063190	130.363	0.28415	0.349028	0.814117	0.415578	0.577561	137.955	129.136	162.229	131.838	87.9338	133.086	Putative tgf-beta family [Source:UniProtKB/TrEMBL;Acc:A0A3Q0KGV0]
Smp_063230	7391.94	0.15502	0.166915	0.928731	0.353028	0.515604	7645.83	7240.58	8481.28	5679.09	7459.88	7844.95	Putative leucine-rich repeat-containing protein [Source:UniProtKB/TrEMBL;Acc:G4VF95]
Smp_063250	4956.37	-0.0407906	0.16992	-0.240058	0.810285	0.886115	4488.62	5388.96	4779.96	6023.12	4540.67	4516.9	Putative basic fgf-repressed zic binding protein homolog (Zic3-binding protein) [Source:UniProtKB/TrEMBL;Acc:G4VF91]
Smp_063260	5972.03	-0.119753	0.156069	-0.76731	0.442897	0.603057	5882.98	6467.75	4822.44	6136.13	6118.64	6404.22	Putative wd-repeat protein [Source:UniProtKB/TrEMBL;Acc:A0A5K4EGE9]
Smp_063300	15804.2	0.529907	0.248829	2.12961	0.0332041	0.0867842	15477.8	19142	21401.6	19384	9634.06	9785.86	60S ribosomal protein L36 [Source:UniProtKB/TrEMBL;Acc:Q15ET2]
Smp_063330	22727.2	1.09335	0.207696	5.26417	1.40821e-07	1.81549e-06	24868.9	26607.1	41373.2	12136.7	16344.1	15033.4	Hypotheticial protein [Source:UniProtKB/TrEMBL;Acc:G4VF83]
Smp_063350	17234.4	0.429697	0.19761	2.17447	0.0296699	0.0792509	17023	20215.8	22105.6	19223.3	12438.3	12400.3	Putative 60s ribosomal protein L27e [Source:UniProtKB/TrEMBL;Acc:G4VF81]
Smp_063380	161.408	-0.691749	0.391235	-1.76812	0.0770413	0.166548	116.66	139.07	113.946	312.645	157.508	128.62	Phosphoserine phosphatase [Source:UniProtKB/TrEMBL;Acc:G4VF79]
Smp_063390	1807.93	0.281942	0.154009	1.83068	0.0671476	0.149798	2015.62	1918.17	2017.24	1796.77	1540.29	1559.52	L-aminoadipate-semialdehyde dehydrogenase-phosphopantetheinyl transferase [Source:UniProtKB/TrEMBL;Acc:A0A3Q0KGV2]
Smp_063420	22599.1	0.337085	0.142884	2.35915	0.0183171	0.0538314	24860.5	28014.7	22807.6	18546.5	20487.6	20877.6	T-complex protein 1 subunit epsilon [Source:UniProtKB/TrEMBL;Acc:G4VF75]
Smp_063500	5018.91	-0.401666	0.157246	-2.55438	0.0106377	0.0346169	4167.34	3865.15	4942.18	5257.21	6190.15	5691.45	RING-type domain-containing protein [Source:UniProtKB/TrEMBL;Acc:A0A3Q0KGV8]
Smp_063520	86.8804	-1.39385	0.469494	-2.96884	0.00298929	0.0121373	76.8472	37.7476	28.9694	126.816	116.923	133.98	Irx-related [Source:UniProtKB/TrEMBL;Acc:A0A3Q0KGS8]
Smp_063530	20857	0.36007	0.156275	2.30408	0.0212183	0.0605171	20209.9	22516.4	27612.7	18207.5	19058.4	17537	Ferritin [Source:UniProtKB/TrEMBL;Acc:A0A3Q0KGV9]
Smp_063540	6627.79	0.017995	0.153012	0.117605	0.90638	0.949768	5841.31	7101.51	7063.71	7273.7	6346.69	6139.83	DUF4817 domain-containing protein [Source:UniProtKB/TrEMBL;Acc:A0A5K4EGG2]
Smp_063580	7147.44	-0.435376	0.17665	-2.46462	0.0137158	0.0425026	5278.38	5768.43	7183.45	9654.32	7386.44	7613.61	Putative n-acetyltransferase mak3 [Source:UniProtKB/TrEMBL;Acc:G4VA08]
Smp_063630	316.854	-1.24566	0.287896	-4.32675	1.51325e-05	0.000123936	156.472	158.937	248.171	547.443	384.589	405.511	F-box domain-containing protein [Source:UniProtKB/TrEMBL;Acc:A0A3Q0KGT3]
Smp_063640	22845.1	0.368154	0.12835	2.86836	0.00412611	0.0158008	26524.3	26515.7	24193.3	19145.4	20217	20474.7	Putative g-protein, beta subunit [Source:UniProtKB/TrEMBL;Acc:G4VA12]
Smp_063650	6585.66	0.0053347	0.139962	0.0381153	0.969596	0.985429	6517.2	6847.21	6428.32	7121.78	5962.1	6637.34	Transcription initiation factor IIB [Source:UniProtKB/TrEMBL;Acc:A0A5K4EGG5]
Smp_063670	3759.16	-0.194505	0.144939	-1.34199	0.1796	0.315878	3213.69	3544.3	3761.2	3752.99	4122.26	4160.51	Asp_protease domain-containing protein [Source:UniProtKB/TrEMBL;Acc:A0A5K4EFZ3]
Smp_063680	636.901	-0.063996	0.238668	-0.268138	0.788593	0.871699	631.443	452.971	784.106	595.155	709.268	648.461
Smp_063830	9749.18	-0.437352	0.16588	-2.63656	0.00837515	0.0284303	9188.33	8576.65	7083.99	9615.4	11501	12529.8	GMP synthase (glutamine-hydrolyzing) [Source:UniProtKB/TrEMBL;Acc:G4M0Y0]
Smp_064010	11359.9	-0.0692014	0.168136	-0.411579	0.680648	0.793067	12510.4	11710.7	9042.32	10321	12001.5	12573.5	Camp-response element binding protein-related [Source:UniProtKB/TrEMBL;Acc:A0A3Q0KGT9]
Smp_064020	6709.66	-0.605035	0.161123	-3.75511	0.000173268	0.00106728	6244.99	5125.73	4597.45	8678.72	7966.22	7644.87	Pan3_PK domain-containing protein [Source:UniProtKB/TrEMBL;Acc:A0A5K4EFZ6]
Smp_064030	6090.73	-0.193722	0.165605	-1.16978	0.242089	0.393534	4986.74	6119.08	5940.66	7431.91	5558.19	6507.83	DUF3825 domain-containing protein [Source:UniProtKB/TrEMBL;Acc:G4VIN2]
Smp_064040	7292.75	-0.350321	0.16472	-2.12677	0.0334392	0.0873271	6599.6	7416.41	5219.32	7882.67	8087.01	8551.47	non-specific serine/threonine protein kinase [Source:UniProtKB/TrEMBL;Acc:G4VIN1]
Smp_064050	5277.48	-0.0286174	0.152812	-0.187272	0.851448	0.913725	5153.39	5962.13	4559.79	5478.19	5197.76	5313.63	RuvB-like helicase [Source:UniProtKB/TrEMBL;Acc:G4VIM8]
Smp_064150	11418.7	0.274023	0.164256	1.66826	0.0952636	0.196061	10859.5	13808.7	12830.6	11565.4	8786.61	10661.2	Mitochondrial carnitine/acylcarnitine carrier protein-related [Source:UniProtKB/TrEMBL;Acc:G4VCL1]
Smp_064240	10790.6	0.478454	0.165842	2.88499	0.00391428	0.0151473	12865.9	12402.1	12425	7134.33	9818.63	10097.6	Putative clathrin coat assembly protein ap-1 [Source:UniProtKB/TrEMBL;Acc:A0A3Q0KGX2]
Smp_064250	2622.14	0.0627916	0.169507	0.370437	0.711057	0.814314	2886.86	2871.8	2279.89	2261.34	2651.54	2781.41	PHD-type domain-containing protein [Source:UniProtKB/TrEMBL;Acc:A0A3Q0KGX1]
Smp_064280	2238	0.464536	0.158052	2.93913	0.00329135	0.0131297	2279.49	2626.44	2879.56	1944.93	1814.72	1882.86	Coiled-coil domain-containing protein 51 [Source:UniProtKB/TrEMBL;Acc:A0A3Q0KGW8]
Smp_064320	4369.73	-0.173286	0.194204	-0.892293	0.372236	0.534308	3679.41	4655.87	3986.19	5917.65	3876.82	4102.45	26S proteasome subunit P28-related [Source:UniProtKB/TrEMBL;Acc:G4VKD5]
Smp_064330	3263.21	-0.0140685	0.291525	-0.0482582	0.96151	0.979886	2654.47	3318.81	3766.99	5322.5	2473.74	2042.74	ATP synthase subunit epsilon, mitochondrial [Source:UniProtKB/TrEMBL;Acc:A0A3Q0KGX6]
Smp_064350	8001.36	-0.786344	0.133707	-5.88109	4.07567e-09	6.96212e-08	5427.45	6050.54	6141.52	10457.9	9939.42	9991.3	Putative vacuolar ATP synthase proteolipid subunit [Source:UniProtKB/TrEMBL;Acc:G4VKD1]
Smp_064360	5387.07	0.490804	0.161121	3.04619	0.0023176	0.00983592	6265.36	7191.91	5425.97	4889.31	4122.26	4427.58	Putative rna and export factor binding protein [Source:UniProtKB/TrEMBL;Acc:A0A3Q0KGX3]
Smp_064380	4816.39	0.0644758	0.141757	0.454832	0.64923	0.771783	4592.31	4942.95	5237.67	4354.43	4927.19	4843.81	Aspartate aminotransferase [Source:UniProtKB/TrEMBL;Acc:A0A5K4EG06]
Smp_064390	2598.74	-0.076589	0.144245	-0.530964	0.595444	0.729884	2422.08	2540.02	2626.56	2859.01	2561.68	2583.12	Protein TSSC4 [Source:UniProtKB/TrEMBL;Acc:A0A3Q0KGV3]
Smp_064400	2419.44	-0.310304	0.144324	-2.15005	0.0315511	0.0830767	2198.02	2251.94	2030.76	2712.1	2554.91	2768.91	Coiled-coil domain-containing protein 174 [Source:UniProtKB/TrEMBL;Acc:G4VKC6]
Smp_064430	7946.59	0.334514	0.148025	2.25984	0.0238309	0.0665405	7984.7	8584.6	10021.5	7327.69	7148.73	6612.34	Protein quiver [Source:UniProtKB/TrEMBL;Acc:G4VKC4]
Smp_064460	155.027	0.912685	0.377084	2.42037	0.0155046	0.0471597	153.694	198.672	255.897	66.5469	128.519	126.834	EKN [Source:UniProtKB/TrEMBL;Acc:G4VKC2]
Smp_064500	2743.82	-0.043805	0.187973	-0.233038	0.815732	0.889517	2198.02	2510.21	3398.11	2881.61	2840.94	2634.04	Pre-mRNA-splicing factor SYF2 [Source:UniProtKB/TrEMBL;Acc:G4VKB7]
Smp_064510	9432.6	0.559899	0.161572	3.46531	0.000529622	0.00280685	10093.8	10073.6	13553.8	7430.65	7654.1	7789.57	RNA-binding protein NOB1 [Source:UniProtKB/TrEMBL;Acc:G4VKB6]
Smp_064520	1961.97	-0.204307	0.163547	-1.24923	0.211583	0.357408	1722.12	2039.36	1708.23	2212.37	1886.23	2203.52	FeS_assembly_P domain-containing protein [Source:UniProtKB/TrEMBL;Acc:G4VKB5]
Smp_064590	13001.5	0.210455	0.193823	1.08581	0.277564	0.43506	13961.2	16105.3	11776.1	15322.1	10193.6	10650.5	Putative splicing factor [Source:UniProtKB/TrEMBL;Acc:G4VNH9]
Smp_064600	3296.65	0.962997	0.161175	5.97485	2.30309e-09	4.10267e-08	3716.44	4375.74	4981.78	2145.82	2283.38	2276.76	Sjogrens syndrome scleroderma autoantigen 1 [Source:UniProtKB/TrEMBL;Acc:A0A3Q0KGZ4]
Smp_064640	4009.17	0.465242	0.145735	3.1924	0.00141098	0.00648292	4323.81	4782.02	4845.62	3052.37	3522.18	3529.02	tRNA selenocysteine-associated protein 1 [Source:UniProtKB/TrEMBL;Acc:G4VNR3]
Smp_064650	3753.8	-0.307442	0.164806	-1.86547	0.0621149	0.140937	3654.41	3611.85	2800.38	3776.85	4322.28	4357.01	Putative rest corepressor (Corest) protein [Source:UniProtKB/TrEMBL;Acc:A0A3Q0KGZ1]
Smp_064750	8510.77	-1.16736	0.174165	-6.70261	2.04732e-11	4.92077e-10	6049.63	5647.24	4034.48	11968.4	11861.4	11503.5	4'-phosphopantetheine phosphatase [Source:UniProtKB/TrEMBL;Acc:G4VQ30]
Smp_064800	3244.07	0.349677	0.160904	2.1732	0.029765	0.0794187	3733.11	3640.66	3530.41	3353.71	2598.39	2608.13	Alba domain-containing protein [Source:UniProtKB/TrEMBL;Acc:G4VPV4]
Smp_064860	25321.9	0.215662	0.143612	1.5017	0.133175	0.252318	24146.7	29551.4	27936.2	21671.7	23800.1	24825.5	Stress-induced-phosphoprotein 1 [Source:UniProtKB/TrEMBL;Acc:G4VPU9]
Smp_064870	7666.85	0.157417	0.136565	1.15269	0.249038	0.401743	8193.95	7810.77	8250.49	6660.97	7280.14	7804.75	Putative cytoplasmic dynein intermediate chain 2, (Dhic-2) [Source:UniProtKB/TrEMBL;Acc:G4VPU8]
Smp_064950	15542.4	0.00726914	0.151672	0.0479267	0.961775	0.979886	13795.5	14724.5	18224.7	15834.4	15271.5	15404.1	Putative calcineurin B [Source:UniProtKB/TrEMBL;Acc:G4VPT6]
Smp_065060	3227.29	0.378902	0.175016	2.16496	0.0303909	0.080733	3717.37	3726.08	3504.33	2204.84	3078.65	3132.44	Multifunctional fusion protein L-glutamate gamma-semialdehyde dehydrogenase Delta-1-pyrroline-5-carboxylate dehydrogenase [Source:UniProtKB/TrEMBL;Acc:A0A3Q0KGZ5]
Smp_065120	4422.92	0.71654	0.147923	4.84401	1.27245e-06	1.35556e-05	4871	5520.09	6106.75	3362.5	3289.3	3387.9	Putative deoxyhypusine synthase [Source:UniProtKB/TrEMBL;Acc:A0A3Q0KH08]
Smp_065130	3238.58	-0.67412	0.143727	-4.69028	2.72834e-06	2.69342e-05	2631.32	2534.06	2320.45	4098.29	4116.46	3730.88	GPI ethanolamine phosphate transferase 1 [Source:UniProtKB/TrEMBL;Acc:A0A3Q0KGX4]
Smp_065150	616.478	0.382899	0.254417	1.505	0.132323	0.251301	710.142	689.39	692.369	748.339	404.882	453.744	Putative establishment of cohesion 1 (Eco1) homolog [Source:UniProtKB/TrEMBL;Acc:G4VCR6]
Smp_065160	1398.66	0.504591	0.167612	3.01047	0.0026084	0.0108393	1614.72	1735.4	1571.11	1309.59	1057.14	1103.99	Tafazzin family protein [Source:UniProtKB/TrEMBL;Acc:A0A5K4EFP1]
Smp_065170	2586.83	0.234931	0.187346	1.254	0.209844	0.35516	2398.93	2900.6	3090.07	2897.93	2062.1	2171.36	DHC_N1 domain-containing protein [Source:UniProtKB/TrEMBL;Acc:A0A3Q0KH10]
Smp_065180	8800.93	0.219715	0.162655	1.35081	0.176758	0.312313	9783.67	9732.92	8894.58	6596.93	8826.23	8971.27	Eh domain containing/past-1-related [Source:UniProtKB/TrEMBL;Acc:A0A3Q0KGY0]
Smp_065190	2934.64	-0.363074	0.164265	-2.2103	0.0270845	0.0734426	2344.3	2331.41	3026.34	3223.13	3479.67	3203	Putative thioredoxin-like protein [Source:UniProtKB/TrEMBL;Acc:A0A3Q0KH02]
Smp_065210	9615.36	0.306539	0.151235	2.0269	0.0426722	0.105633	9008.71	11011.4	11879.4	8485.36	8698.68	8608.63	Pre-mRNA-splicing factor SYF2 [Source:UniProtKB/TrEMBL;Acc:G4VCS4]
Smp_065240	2574.69	0.275053	0.153444	1.79253	0.0730483	0.15994	2749.83	2982.06	2725.06	2601.61	2248.59	2140.99	GDP-fucose protein O-fucosyltransferase 1 [Source:UniProtKB/TrEMBL;Acc:A0A3Q0KH04]
Smp_065290	6956.66	0.37358	0.179677	2.07917	0.0376018	0.0955646	7618.98	7689.58	8250.49	4581.69	6674.27	6924.95	Putative calcium/calmodulin-dependent protein kinase [Source:UniProtKB/TrEMBL;Acc:A0A3Q0KH15]
Smp_065370	2969.74	0.629561	0.158222	3.97898	6.92113e-05	0.000479417	3489.6	3259.21	4073.1	2511.2	2322.03	2163.32	DUF5731 domain-containing protein [Source:UniProtKB/TrEMBL;Acc:G4VCT9]
Smp_065420	5284.83	-0.060423	0.145246	-0.416004	0.677407	0.791177	5173.76	5390.95	4956.67	6029.4	4980.34	5177.86	Rho GTPase-activating protein 7 [Source:UniProtKB/TrEMBL;Acc:A0A3Q0KH16]
Smp_065470	14971.8	0.176819	0.15189	1.16413	0.244373	0.39588	14020.4	15108	18535.6	14419.3	14131.2	13615.9	Putative tumor protein d52 [Source:UniProtKB/TrEMBL;Acc:A0A3Q0KH09]
Smp_065530	19.7774	0.363107	0.82005	0.442786	0.65792	0.777339	17.5915	32.7808	16.416	15.0672	26.0902	10.7184	Subfamily S1A unassigned peptidase (S01 family) [Source:UniProtKB/TrEMBL;Acc:A0A3Q0KGY9]
Smp_065580	12248.6	-0.596815	0.204165	-2.9232	0.00346455	0.0136555	9916.07	11336.2	7998.46	19186.9	12290.4	12763.8	Putative heterogeneous nuclear ribonucleoprotein k [Source:UniProtKB/TrEMBL;Acc:G4VAG9]
Smp_065610	136391	0.232835	0.148429	1.56867	0.116726	0.227785	156805	150373	134943	108515	130442	137269	Pyruvate kinase [Source:UniProtKB/TrEMBL;Acc:A0A3Q0KH21]
Smp_065770	6171.38	0.3904	0.150779	2.58922	0.00961929	0.0318072	6395.91	6774.7	7832.37	5854.87	5059.57	5110.87	Putative sugar transporter [Source:UniProtKB/TrEMBL;Acc:A0A3Q0KH25]
Smp_065810	2072.58	0.387915	0.173366	2.23754	0.0252508	0.0694506	2742.43	2362.2	1943.85	1809.32	1788.63	1789.07	Dentin sialophosphoprotein-like [Source:UniProtKB/TrEMBL;Acc:G4VPB1]
Smp_065840	8551.29	-0.354384	0.152729	-2.32034	0.0203225	0.0587148	8205.06	7746.2	6568.33	8625.99	9964.54	10197.6	DNA topoisomerase 2 [Source:UniProtKB/TrEMBL;Acc:A0A3Q0KH18]
Smp_065890	14733.7	0.22797	0.140476	1.62284	0.104623	0.210611	14301	15973.2	17411.6	14128	13729.3	12859.4	CUE domain-containing protein [Source:UniProtKB/TrEMBL;Acc:G4VPA5]
Smp_065980	7400.1	-0.0940191	0.160715	-0.585007	0.558543	0.701382	6444.05	6526.36	8507.35	7139.35	7824.17	7959.28	Putative heat shock protein 70 (Hsp70)-interacting protein [Source:UniProtKB/TrEMBL;Acc:A0A3Q0KH17]
Smp_066050	258.049	0.533033	0.296289	1.79903	0.0720134	0.158145	267.576	273.173	375.637	154.439	230.947	246.522	Transcriptional enhancer factor (Tef) related [Source:UniProtKB/TrEMBL;Acc:A0A3Q0KH29]
Smp_066200	2647.84	-0.000146424	0.158503	-0.000923791	0.999263	0.999576	2879.46	2546.97	2515.51	2978.29	2405.13	2561.69	Cytochrome-c oxidase [Source:UniProtKB/TrEMBL;Acc:G4VST4]
Smp_066260	1247.9	-0.306477	0.196772	-1.55752	0.119346	0.231936	902.723	1153.29	1291.07	1563.22	1231.07	1346.05	Putative replication factor C / DNA polymerase III gamma-tau subunit [Source:UniProtKB/TrEMBL;Acc:A0A3Q0KH24]
Smp_066330	3149.13	0.353887	0.182502	1.93908	0.052491	0.123769	3946.06	3059.54	3596.07	2251.29	2836.11	3205.68	START domain-containing protein [Source:UniProtKB/TrEMBL;Acc:A0A5K4EFB2]
Smp_066340	3473.69	0.198793	0.133717	1.48668	0.1371	0.257916	3765.51	3721.12	3651.11	3287.17	3147.26	3269.99	Putative proteasome inhibitor [Source:UniProtKB/TrEMBL;Acc:G4VGG1]
Smp_066410	11257	-1.11847	0.185907	-6.01626	1.78498e-09	3.24006e-08	7140.31	8428.64	5729.19	18307.9	13518.6	14417.1	Dihydrolipoamide acetyltransferase component of pyruvate dehydrogenase complex [Source:UniProtKB/TrEMBL;Acc:A0A3Q0KH03]
Smp_066430	3788.23	-0.423466	0.163994	-2.58221	0.00981702	0.0323826	3497.94	3556.22	2654.57	4334.34	4179.27	4507.07	Ae-1 binding protein aebp2, putative [Source:UniProtKB/TrEMBL;Acc:A0A3Q0KH30]
Smp_066480	2255.1	0.544156	0.155262	3.50475	0.000457041	0.00246452	2380.41	2756.57	2889.22	1884.66	1730.65	1889.11	28S ribosomal protein S16, mitochondrial,putative [Source:UniProtKB/TrEMBL;Acc:G4LV29]
Smp_066520	30.6376	0.472033	0.734548	0.642618	0.520472	0.669019	24.0726	44.7011	37.6603	47.7129	14.4946	15.1843	Putative spfh domain / Band 7 family protein [Source:UniProtKB/TrEMBL;Acc:G4VM02]
Smp_066590	3453.3	1.45594	0.214398	6.79081	1.11509e-11	2.77785e-10	4235.86	4952.88	5993.77	2384.39	1746.11	1406.78	LYR motif-containing protein 4 [Source:UniProtKB/TrEMBL;Acc:A0A5K4EFC2]
Smp_066610	9329.1	0.439668	0.174001	2.52681	0.0115104	0.0368011	9092.04	10174	12952.2	8939.89	7285.94	7530.54	Protein FAM136A [Source:UniProtKB/TrEMBL;Acc:G4LVF8]
Smp_066620	8731.84	0.00206077	0.183808	0.0112116	0.991055	0.99563	7671.76	9467.69	9073.22	10971.5	7523.65	7683.28	Mitochondrial ribosomal protein S25, putative [Source:UniProtKB/TrEMBL;Acc:G4LVF9]
Smp_066630	6672.19	0.0465161	0.17204	0.270379	0.786868	0.870396	6021.86	7990.57	6325.96	7537.38	5797.83	6359.56	Eukaryotic peptide chain release factor subunit 1 [Source:UniProtKB/TrEMBL;Acc:G4LVG1]
Smp_066670	4531.27	-0.580125	0.143206	-4.051	5.09996e-05	0.000365714	3690.52	3739	3466.67	5935.23	4976.47	5379.72	Syntaxin, putative [Source:UniProtKB/TrEMBL;Acc:G4LVG4]
Smp_066730	2420.58	-0.477363	0.158144	-3.01853	0.00254002	0.0106015	1790.63	2097.97	2182.36	3000.89	2591.63	2860.02	YL1_C domain-containing protein [Source:UniProtKB/TrEMBL;Acc:G4LVG8]
Smp_066740	5264.37	0.531296	0.14998	3.54246	0.000396418	0.00219199	5530.22	6504.51	6633.03	4707.25	4097.13	4114.06	Mitochondrial 60S ribosomal protein L7/L12,putative [Source:UniProtKB/TrEMBL;Acc:G4LVG9]
Smp_066760	28855.2	-1.50063	0.128198	-11.7056	1.19354e-31	2.00306e-29	14407.5	16073.5	14727.1	43404.9	43239.3	41279.1	Putative merlin/moesin/ezrin/radixin [Source:UniProtKB/TrEMBL;Acc:G4VND1]
Smp_066820	5648.55	1.62033	0.167897	9.65071	4.88187e-22	3.92437e-20	9480.91	8691.88	7398.79	3189.23	2419.63	2710.85	Putative dice1/dead/h box polypeptide [Source:UniProtKB/TrEMBL;Acc:A0A3Q0KH46]
Smp_066830	2239.07	0.468496	0.177997	2.63205	0.00848722	0.028727	2465.59	2840.01	2491.37	2247.53	1597.3	1792.65	RHD domain-containing protein [Source:UniProtKB/TrEMBL;Acc:G4VAZ0]
Smp_066890	20973.1	0.209973	0.198347	1.05861	0.289776	0.449483	20095.1	23813.8	23579.2	25919.4	16200.1	16231.2	Putative 40s ribosomal protein S10 [Source:UniProtKB/TrEMBL;Acc:G4VIL3]
Smp_066900	5976	0.512621	0.166281	3.08286	0.00205023	0.00886242	5837.61	6932.64	8310.36	4663.31	5126.25	4985.82	Innexin [Source:UniProtKB/TrEMBL;Acc:G4VIL2]
Smp_066930	1.76476	0.785128	2.76025	0.284441	0.776072	0.863145	2.77761	2.98007	0.965648	0	3.86522	0	Putative transcription factor sp8,sp9 [Source:UniProtKB/TrEMBL;Acc:A0A3Q0KH43]
Smp_066940	5420.08	0.0967635	0.272654	0.354895	0.722668	0.821515	4717.31	5580.68	6505.57	8249.31	3973.45	3494.19	60S ribosomal protein L29 [Source:UniProtKB/TrEMBL;Acc:G4VIK8]
Smp_066950	6801.86	0.291373	0.139606	2.08711	0.0368786	0.0941	6799.59	8114.74	7544.6	6347.07	6005.59	5999.6	Putative hsp70 binding protein hspbp [Source:UniProtKB/TrEMBL;Acc:G4VIK7]
Smp_066960	8813.44	-0.141279	0.157075	-0.899439	0.368419	0.530768	7238.45	8201.16	9706.69	9894.14	8788.55	9051.66	Putative geranylgeranyl transferase type I beta subunit [Source:UniProtKB/TrEMBL;Acc:A0A3Q0KH23]
Smp_066970	204.988	-0.190462	0.361671	-0.526618	0.598459	0.732641	195.359	197.678	180.576	335.246	135.283	185.785	Oxidoreductase-like domain-containing protein [Source:UniProtKB/TrEMBL;Acc:G4VIK4]
Smp_066990	19368.4	0.246224	0.226708	1.08608	0.277442	0.434993	17374.9	21727.7	23947.1	24980.2	13813.3	14367.1	40S ribosomal protein S20 [Source:UniProtKB/TrEMBL;Acc:Q15EU0]
Smp_067000	25997.3	0.19861	0.127424	1.55866	0.119078	0.231571	29226	28126.9	25999.1	23975.7	24347	24309.2	Protein kinase domain-containing protein [Source:UniProtKB/TrEMBL;Acc:G4VIJ5]
Smp_067010	5371.51	-0.487891	0.156634	-3.11485	0.00184037	0.00810171	4583.98	4943.94	3886.73	6904.56	6055.83	5854.01	RUN domain-containing protein [Source:UniProtKB/TrEMBL;Acc:G4VIK1]
Smp_067060	73593.6	-1.44478	0.17611	-8.20389	2.3273e-16	1.05512e-14	38056	44072.3	36499.5	129214	85395.3	108324	Cathepsin B-like peptidase (C01 family) [Source:UniProtKB/TrEMBL;Acc:A0A3Q0KH54]
Smp_067090	2984.54	0.539425	0.205016	2.63113	0.0085101	0.0287659	2938.71	3868.13	3799.82	3122.68	1977.06	2200.84	DNA-directed RNA polymerase subunit [Source:UniProtKB/TrEMBL;Acc:A0A5K4EFS8]
Smp_067140	14208.4	0.452703	0.170907	2.64883	0.00807712	0.027593	14735.2	15692.1	18833	9837.64	13410.4	12742.3	Putative rab9 and [Source:UniProtKB/TrEMBL;Acc:G4V6R4]
Smp_067250	3709.32	-0.423308	0.137617	-3.07598	0.00209809	0.00904068	3248.88	3151.92	3105.52	4532.72	4066.21	4150.69	Putative fms interacting protein [Source:UniProtKB/TrEMBL;Acc:G4V9P7]
Smp_067260	304.735	-0.939903	0.262555	-3.57983	0.000343814	0.00194266	225.912	220.525	179.61	467.084	415.511	319.764	DNA polymerase alpha subunit B [Source:UniProtKB/TrEMBL;Acc:A0A3Q0KH66]
Smp_067280	5502.2	0.0290673	0.17352	0.167516	0.866964	0.924093	6268.14	5579.69	4826.31	4510.12	5718.59	6110.36	Dynamin-1-like protein [Source:UniProtKB/TrEMBL;Acc:G4V9Q0]
Smp_067400	6145.34	0.21058	0.131222	1.60476	0.108547	0.21655	6447.76	6358.48	6972.94	5682.86	5647.09	5762.91	Zinc binding dehydrogenase, putative [Source:UniProtKB/TrEMBL;Acc:G4LZ82]
Smp_067420	1570.32	0.38212	0.186552	2.04833	0.0405273	0.101515	1765.63	2058.24	1508.34	1180.27	1515.17	1394.28	Splicing factor 3b, subunit 4,putative [Source:UniProtKB/TrEMBL;Acc:G4LZ80]
Smp_067430	71.1081	0.694607	0.449318	1.54591	0.122125	0.23601	101.846	75.4952	85.9426	69.0581	54.1131	40.1939	Basic helix-loop-helix protein, putative [Source:UniProtKB/TrEMBL;Acc:G4LZ79]
Smp_067480	9662.15	-0.48261	0.168319	-2.86724	0.00414074	0.0158423	6664.41	7718.39	9800.36	11113.3	11226.5	11449.9	Programmed cell death protein, putative [Source:UniProtKB/TrEMBL;Acc:G4LZ74]
Smp_067490	6217.68	0.0547416	0.146697	0.37316	0.70903	0.813259	5631.14	6677.35	6697.73	6580.61	5874.17	5845.08	Programmed cell death protein, putative [Source:UniProtKB/TrEMBL;Acc:A0A3Q0KH72]
Smp_067510	455.428	0.532392	0.20457	2.6025	0.00925469	0.0308253	516.635	515.553	583.251	382.959	353.668	380.502	Clusterin-associated protein 1 [Source:UniProtKB/TrEMBL;Acc:A0A3Q0KH45]
Smp_067520	10215.9	0.270182	0.180321	1.49833	0.134046	0.253667	13695.5	10933.9	8880.09	8384.91	9947.15	9453.59	Jun-related protein [Source:UniProtKB/TrEMBL;Acc:G4VQC3]
Smp_067540	6487.3	-0.70465	0.173709	-4.05651	4.98124e-05	0.000358275	4133.08	4985.66	5681.87	9273.88	7660.87	7188.45
Smp_067580	8437.31	-0.264285	0.141527	-1.86738	0.0618492	0.140401	6954.21	7497.86	8547.91	9271.37	9326.78	9025.75	Calcium uniporter protein [Source:UniProtKB/TrEMBL;Acc:A0A3Q0KH70]
Smp_067590	3256.85	-0.491644	0.152176	-3.23076	0.00123462	0.00579793	2739.65	2678.09	2702.85	4321.78	3441.98	3656.75	DUF1308 domain-containing protein [Source:UniProtKB/TrEMBL;Acc:G4VQB7]
Smp_067780	1131.48	-1.1623	0.211083	-5.50636	3.66336e-08	5.30161e-07	649.961	776.806	669.194	1948.69	1220.44	1523.79	Vesicle transport protein [Source:UniProtKB/TrEMBL;Acc:G4VHW7]
Smp_067810	19247.6	0.104013	0.133067	0.78166	0.434414	0.595359	20197.9	20986.7	18639.9	17407.7	18745.4	19508.3	non-specific serine/threonine protein kinase [Source:UniProtKB/TrEMBL;Acc:A0A3Q0KH75]
Smp_067890	5427.46	0.422088	0.147065	2.87008	0.00410366	0.0157211	5667.25	5983.99	6996.12	4723.58	4429.54	4764.31	Proteasome subunit alpha type [Source:UniProtKB/TrEMBL;Acc:A0A3Q0KH81]
Smp_067900	14260.9	0.119311	0.136977	0.871028	0.383739	0.546582	13958.4	15361.3	15232.1	12493.2	14645.3	13874.9	Hsp90 chaperone protein kinase-targeting subunit [Source:UniProtKB/TrEMBL;Acc:G4LZY4]
Smp_067930	4804.4	0.438324	0.148282	2.95601	0.00311648	0.0125472	5246.91	5158.51	6180.14	4287.88	3800.48	4152.47	PP28 domain-containing protein [Source:UniProtKB/TrEMBL;Acc:A0A3Q0KH82]
Smp_068000	15543.9	-0.318326	0.153668	-2.07152	0.03831	0.0970534	13195.5	14165.3	14145.8	20288	15498.6	15970.4	Ubiquitin conjugating enzyme E2, putative [Source:UniProtKB/TrEMBL;Acc:G4LZZ9]
Smp_068060	13542.6	-0.611835	0.155278	-3.94027	8.13915e-05	0.000552977	12023.3	11126.6	8990.18	15386.1	16560.5	17169	Serine/threonine kinase [Source:UniProtKB/TrEMBL;Acc:A0A3Q0KH80]
Smp_068070	6961.11	-0.243636	0.129779	-1.87732	0.0604744	0.13791	6125.56	6563.11	6436.04	7278.73	7688.89	7674.35	NDK domain-containing protein [Source:UniProtKB/TrEMBL;Acc:G4V6P7]
Smp_068100	5769.7	0.709136	0.146395	4.844	1.27252e-06	1.35556e-05	6426.46	7535.61	7518.53	4093.26	4318.42	4725.9	Putative microfibril-associated protein [Source:UniProtKB/TrEMBL;Acc:G4V6Q1]
Smp_068110	14516	-0.331516	0.145271	-2.28206	0.022486	0.0634705	13667.7	13522.6	11375.3	17544.5	15784.6	15201.3	Double-strand break repair protein [Source:UniProtKB/TrEMBL;Acc:G4V6Q2]
Smp_068120	2774.72	-0.137727	0.151759	-0.907537	0.364123	0.52671	2460.04	2762.53	2703.81	3201.79	2670.87	2849.3	Putative peptidylprolyl isomerase [Source:UniProtKB/TrEMBL;Acc:G4V6Q3]
Smp_068170	14615.5	0.470311	0.159667	2.94557	0.00322362	0.0128972	16727.7	15603.7	18601.3	10243.2	12906.9	13610.5	Protein-serine/threonine kinase [Source:UniProtKB/TrEMBL;Acc:A0A3Q0KH84]
Smp_068220	12902.5	-0.416974	0.145996	-2.85606	0.00428936	0.0162955	12418.7	10340.9	10393.3	13559.2	15145.9	15556.8	Putative bhlhzip transcription factor max/bigmax [Source:UniProtKB/TrEMBL;Acc:A0A3Q0KH90]
Smp_068240	1125.44	0.423148	0.23243	1.82054	0.0686771	0.152463	1230.48	1246.66	1392.46	637.846	1082.26	1162.94	Putative zinc finger protein [Source:UniProtKB/TrEMBL;Acc:A0A3Q0KH87]
Smp_068250	12117.2	0.14958	0.14022	1.06675	0.286085	0.445207	12933.5	13904	11396.6	11938.3	11418.8	11112.3	Protoporphyrinogen oxidase [Source:UniProtKB/TrEMBL;Acc:G4VTC3]
Smp_068270	11452.4	-0.467926	0.161679	-2.89416	0.00380176	0.0147716	10636.4	9809.41	8386.65	15348.5	12239.2	12294	Putative heat shock transcription factor [Source:UniProtKB/TrEMBL;Acc:G4VTC5]
Smp_068280	26221.6	0.782693	0.177225	4.41637	1.00373e-05	8.67363e-05	34734	33342	31421.2	14526.1	21694.5	21611.8	procollagen-proline 4-dioxygenase [Source:UniProtKB/TrEMBL;Acc:G4VTC9]
Smp_068300	2757.9	0.0940849	0.190289	0.49443	0.621002	0.74978	2452.63	3185.7	2903.7	3299.72	2377.11	2328.56	Putative zinc finger protein [Source:UniProtKB/TrEMBL;Acc:G4VTD0]
Smp_068340	14602.1	-0.0633116	0.132709	-0.47707	0.633312	0.759372	13202.9	14246.7	15395.3	15235.5	14794.1	14737.7	RUN domain-containing protein [Source:UniProtKB/TrEMBL;Acc:G4VAF2]
Smp_068350	392.488	-2.38556	0.26247	-9.08887	1.0007e-19	6.60187e-18	111.104	168.871	98.496	679.281	629.065	668.111	Meiosis-specific nuclear structural protein 1 [Source:UniProtKB/TrEMBL;Acc:A0A3Q0KH68]
Smp_068420	7501.13	0.294336	0.171986	1.7114	0.0870078	0.183209	7704.16	8545.86	8539.22	8280.7	5728.26	6208.61	Small nuclear ribonucleoprotein Sm D3 [Source:UniProtKB/TrEMBL;Acc:Q4JHT3]
Smp_068440	15475.7	-0.900789	0.179101	-5.0295	4.91767e-07	5.78627e-06	12858.5	9970.33	9557.98	16471	22691.7	21304.5	RNA helicase [Source:UniProtKB/TrEMBL;Acc:A0A3Q0KHA0]
Smp_068480	5331.26	0.23656	0.148383	1.59425	0.110879	0.219823	5179.32	5665.12	6457.28	5132.9	4653.73	4899.18	Putative vesicle transport V-snare protein vti1a [Source:UniProtKB/TrEMBL;Acc:A0A3Q0KH96]
Smp_068500	24117	0.700106	0.166438	4.20641	2.59464e-05	0.000198404	27829.8	29625.9	32115.5	14971.8	21638.5	18520.4	Myb domain-containing protein [Source:UniProtKB/TrEMBL;Acc:A0A3Q0KHA3]
Smp_068510	18791	0.295657	0.163416	1.80923	0.0704156	0.155529	21669.1	19316.8	21144.8	13704.9	19429.5	17480.8	Putative neuronal calcium sensor [Source:UniProtKB/TrEMBL;Acc:A0A3Q0KH73]
Smp_068530	49007.6	-0.25906	0.15965	-1.62267	0.10466	0.210642	42533.5	45518.6	45807.4	43156.3	57285.5	59744.1	Putative syntenin [Source:UniProtKB/TrEMBL;Acc:G4VM57]
Smp_068580	2900.28	0.308673	0.15492	1.99246	0.0463202	0.112348	3079.44	3031.73	3515.92	2806.27	2637.05	2331.24	ER membrane protein complex subunit 6 [Source:UniProtKB/TrEMBL;Acc:G4VDP5]
Smp_068680	1037.21	0.147355	0.258199	0.570703	0.568201	0.709955	1224	1094.68	953.094	596.411	1165.36	1189.74	Secreted frizzled-related protein [Source:UniProtKB/TrEMBL;Acc:A0A3Q0KHA1]
Smp_068710	556.108	-1.94645	0.294022	-6.62008	3.59016e-11	8.33579e-10	135.177	308.934	243.343	1063.49	830.056	755.644
Smp_068720	10565	0.312595	0.178101	1.75515	0.079233	0.170363	12686.3	13090.5	9339.74	8000.7	10150.1	10122.6	Diaphanous, putative [Source:UniProtKB/TrEMBL;Acc:A0A3Q0KH78]
Smp_068750	484.646	0.25081	0.207167	1.21067	0.226023	0.374396	547.189	512.573	519.518	489.685	451.265	387.647	RING-type domain-containing protein [Source:UniProtKB/TrEMBL;Acc:A0A3Q0KHA4]
Smp_068760	4619.61	-0.130493	0.135154	-0.965508	0.33429	0.496438	4357.14	4211.84	4663.11	4993.53	4687.55	4804.51	28S ribosomal protein S24 [Source:UniProtKB/TrEMBL;Acc:A0A3Q0KHA9]
Smp_068840	4839.69	-2.76669	0.172696	-16.0206	9.1738e-58	5.85044e-55	1188.82	1394.67	1136.57	10010.9	7998.11	7309.03	Homologous-pairing protein 2 homolog [Source:UniProtKB/TrEMBL;Acc:G4VQ39]
Smp_068920	6217.84	-0.625796	0.209808	-2.98271	0.00285708	0.0116948	4847.86	5874.72	3946.6	9641.77	5974.67	7021.42	PUA domain-containing protein [Source:UniProtKB/TrEMBL;Acc:A0A5K4EFY9]
Smp_068950	5845.72	0.326557	0.152623	2.13964	0.0323838	0.0849886	5783.91	6693.24	7037.64	4689.67	5201.62	5668.23	Putative retinoblastoma-binding protein 4 (Rbbp4) [Source:UniProtKB/TrEMBL;Acc:A0A3Q0KHB6]
Smp_068960	5033.28	-0.555337	0.175363	-3.16679	0.0015413	0.00698441	4371.96	4238.66	3617.32	7128.05	4950.38	5893.31	Serine/threonine-protein kinase PRP4 homolog [Source:UniProtKB/TrEMBL;Acc:A0A3Q0KHB0]
Smp_068990	4445.42	-0.0938145	0.181075	-0.518096	0.604391	0.736698	5141.36	4099.59	3662.7	3869.77	4932.02	4967.07	Serine/threonine kinase [Source:UniProtKB/TrEMBL;Acc:A0A3Q0KHB4]
Smp_069120	1161.49	-1.10616	0.197474	-5.60156	2.12433e-08	3.22083e-07	626.814	821.507	762.862	1334.71	1845.64	1577.39	Synaptotagmin, putative [Source:UniProtKB/TrEMBL;Acc:A0A3Q0KHB1]
Smp_069130	44194.9	0.313913	0.1773	1.77052	0.0766406	0.165945	50952.5	51820.5	44181.3	30090.5	43786.2	44338.3	Heat shock protein 70 (Hsp70)-4, putative [Source:UniProtKB/TrEMBL;Acc:C4QFX9]
Smp_069160	13708	-0.80489	0.189625	-4.24464	2.18942e-05	0.000170832	11759.5	9898.81	8281.39	21433.1	16118	14757.4	Putative cyclophilin-like protein [Source:UniProtKB/TrEMBL;Acc:A0A3Q0KHB7]
Smp_069170	4183.86	0.14503	0.169409	0.856092	0.391947	0.554066	4708.97	3822.44	4651.52	3366.27	4495.25	4058.69	Putative cation efflux protein/ zinc transporter [Source:UniProtKB/TrEMBL;Acc:A0A3Q0KHC1]
Smp_069220	1758.12	-0.631187	0.178072	-3.54455	0.00039328	0.00217841	1467.5	1553.61	1117.25	2241.25	2132.64	2036.49	Putative es2 protein [Source:UniProtKB/TrEMBL;Acc:G4VIP4]
Smp_069240	9473.57	0.237444	0.212105	1.11947	0.262942	0.417893	9704.04	8781.28	12270.5	6088.41	10251.5	9745.67	Potassium channel protein [Source:UniProtKB/TrEMBL;Acc:Q26597]
Smp_069380	3848.8	-0.181822	0.222244	-0.818119	0.413289	0.575882	4387.7	2979.08	3454.12	2852.73	4538.74	4880.43	Putative histone deacetylase 4, 5 [Source:UniProtKB/TrEMBL;Acc:A0A3Q0KH94]
Smp_069400	254.911	0.157624	0.282789	0.557391	0.57726	0.717442	212.024	253.306	340.874	266.188	232.88	224.192	Putative regulator of G protein signaling [Source:UniProtKB/TrEMBL;Acc:A0A3Q0KHC2]
Smp_069600	685.568	-0.066786	0.198657	-0.336188	0.736729	0.832847	723.104	635.749	650.846	603.945	803.966	695.8	DNA helicase [Source:UniProtKB/TrEMBL;Acc:A0A5K4EG07]
Smp_069720	873.168	0.977932	0.288973	3.38417	0.000713943	0.003604	1111.04	916.869	1448.47	339.013	647.424	776.188	Cadherin, putative [Source:UniProtKB/TrEMBL;Acc:A0A3Q0KHC0]
Smp_069760	3212.3	-0.612074	0.151769	-4.03293	5.50849e-05	0.000390907	2373	2517.17	2731.82	4281.6	3807.24	3562.96	Armadillo repeat-containing protein 1 [Source:UniProtKB/TrEMBL;Acc:G4VK52]
Smp_069770	5657.16	-0.59374	0.24879	-2.38651	0.0170091	0.0508147	3810.88	5722.73	3992.95	9575.22	6203.68	4637.48	Putative nadh-ubiquinone oxidoreductase 24 kD subunit [Source:UniProtKB/TrEMBL;Acc:G4VK53]
Smp_069810	4065.3	-0.109795	0.136562	-0.803995	0.4214	0.582868	4062.72	3756.88	3912.8	4027.97	4433.41	4198.02	E3 ubiquitin-protein ligase [Source:UniProtKB/TrEMBL;Acc:G4VK58]
Smp_069820	3084.68	0.317648	0.144118	2.20408	0.0275184	0.0744405	3272.02	3445.96	3551.65	2576.5	2691.16	2970.77
Smp_069840	1955.44	0.247527	0.177154	1.39724	0.162341	0.293011	1792.48	2173.47	2401.57	1990.13	1765.44	1609.54	Putative fetal globin-inducing factor [Source:UniProtKB/TrEMBL;Acc:G4VK61]
[truncated: 7,922 more rows]
