# Supplementary material for: Highly accurate protein structure prediction-based virtual docking pipeline accelerating the identification of anti-schistosomal compounds
Source: PLoS Pathog. 2025 Oct 13;21(10):e1013274. doi: 10.1371/journal.ppat.1013274 (PMC12533970; doi:10.1371/journal.ppat.1013274)
Supplement: S12 Table — (XLSX) [file ppat.1013274.s027.xlsx]

## Sheet: Sheet1
S12 Table. List of DEGs identified in the CH-treated group vs. DMSO group.
gene	baseMean	log2FoldChange	lfcSE	stat	pvalue	padj	Cpd_1	Cpd_2	Cpd_3	DMSO_1	DMSO_2	DMSO_3	Gene.description
Smp_000020	6069.34	-0.0102022	0.11074	-0.0921269	0.926597	0.963221	5956.24	5545.27	6641.86	5539.72	6625.75	6107.24	Hyaluronidase, putative [Source:UniProtKB/TrEMBL;Acc:G4LUF3]
Smp_000030	31720.2	0.028323	0.0781445	0.362444	0.71702	0.838452	31656.2	30999.6	33438.5	32963.2	30766.9	30496.8	26S proteasome non-ATPase regulatory subunit 2 [Source:UniProtKB/TrEMBL;Acc:A0A3Q0KB89]
Smp_000040	25682.2	-0.019579	0.086342	-0.226761	0.82061	0.905713	24075.8	25343	27105.1	24318.9	26866.4	26384.1	Kinesin light chain [Source:UniProtKB/TrEMBL;Acc:A0A3Q0KB93]
Smp_000050	1584.73	-0.459936	0.135182	-3.40236	0.000668075	0.00414958	1455.97	1131.11	1415.14	1795.31	1940.81	1770.07	Transient receptor potential cation channel,putative [Source:UniProtKB/TrEMBL;Acc:A0A3Q0KB94]
Smp_000070	5613.36	0.0538345	0.0808677	0.665711	0.505596	0.688487	5527.31	5793.98	5832.93	5382.96	5479.76	5663.21	1-acyl-sn-glycerol-3-phosphate acyltransferase [Source:UniProtKB/TrEMBL;Acc:A0A3Q0KB97]
Smp_000075	2.46575	4.77173	3.0423	1.56846	0.116774		3.98078	10.8137	0	0	0	0	Transcription factor, putative [Source:UniProtKB/TrEMBL;Acc:A0A3Q0KB96]
Smp_000080	1079.87	0.231322	0.16309	1.41837	0.156083	0.318485	970.315	1404.7	1124.28	992.791	1038.37	948.757	SNARE complex protein, putative [Source:UniProtKB/TrEMBL;Acc:A0A3Q0KB98]
Smp_000100	25306.1	-0.592096	0.13202	-4.4849	7.29493e-06	7.88803e-05	19233.1	21437.1	19884.4	24213.5	32313.1	34755	Filamin [Source:UniProtKB/TrEMBL;Acc:A0A3Q0KB95]
Smp_000110	2190.22	0.194813	0.130246	1.49573	0.134723	0.28663	2293.92	2119.49	2600.14	1926.43	2295.74	1905.61	Similar to elongation factor Tu GTP binding domain containing 1 isoform 6-related [Source:UniProtKB/TrEMBL;Acc:A0A3Q0KBA2]
Smp_000130	13206.4	-0.0893185	0.109668	-0.814443	0.415391	0.611783	12365.3	12444.4	13583.4	11798.1	15070.5	13976.5	Hormone-sensitive lipase (S09 family) [Source:UniProtKB/TrEMBL;Acc:A0A3Q0KB99]
Smp_000150	8680.48	0.10107	0.0835276	1.21002	0.226269	0.409024	8738.81	8873.72	9340.91	8281.47	8828.04	8019.93	PHD finger protein 10 [Source:UniProtKB/TrEMBL;Acc:G4LVT9]
Smp_000160	2539.26	-0.569131	0.119854	-4.74855	2.0488e-06	2.5263e-05	2110.81	1934.57	2088.92	2689.51	3394.53	3017.21	Variable lymphocyte receptor, putative [Source:UniProtKB/TrEMBL;Acc:G4LVT7]
Smp_000180	3312.62	-1.30714	0.175541	-7.44635	9.5955e-14	3.89509e-12	1712.73	2503.37	1505.24	4699.74	4322.45	5132.19	Similar to potassium channel-interacting protein 4 isoform 4-related [Source:UniProtKB/TrEMBL;Acc:A0A3Q0KBA3]
Smp_000190	9578.13	-0.394055	0.131614	-2.99402	0.00275325	0.0137798	8728.85	8778.56	7327.39	8985.4	12102.7	11545.9	Oxidoreductase, short chain dehydrogenase/reductase family, putative [Source:UniProtKB/TrEMBL;Acc:A0A3Q0KBA7]
Smp_000200	5563.72	-0.464016	0.0992921	-4.67324	2.96478e-06	3.50051e-05	4228.58	4818.58	4982.86	6743.49	6410.52	6198.27	Smr domain-containing protein [Source:UniProtKB/TrEMBL;Acc:A0A3Q0KBA5]
Smp_000230	4075.64	-0.170393	0.169888	-1.00297	0.315874	0.510792	4049.45	3293.85	4162.18	3199.21	5070.08	4679.05	Zinc finger protein [Source:UniProtKB/TrEMBL;Acc:A0A3Q0KBA9]
Smp_000240	25506.9	-0.193907	0.0821158	-2.36138	0.0182071	0.0632217	23323.4	25601.4	22462.1	27477.7	27080.7	27096.2	Fusion; RNA binding protein, putative [Source:UniProtKB/TrEMBL;Acc:G4LVS7]
Smp_000250	0.360457	1.98854	4.03117	0.493291	0.621807		0	2.16274	0	0	0	0	Transposase [Source:UniProtKB/TrEMBL;Acc:G4LVS5]
Smp_000260	121981	-0.0082761	0.14099	-0.0586997	0.953191	0.976771	108486	107524	148882	139263	111582	116147	Saposin containing protein [Source:UniProtKB/TrEMBL;Acc:G4LVS4]
Smp_000270	107.494	-0.771258	0.69601	-1.10811	0.267813	0.458414	99.5195	59.4753	79.3262	47.3227	321.895	37.4243	Trematode Eggshell Synthesis domain containing protein [Source:UniProtKB/TrEMBL;Acc:A0A3Q0KBB2]
Smp_000280	388.491	-1.79577	1.16564	-1.54059			147.289	195.728	178.239	139.996	1573.6	96.0894	Trematode Eggshell Synthesis domain containing protein [Source:UniProtKB/TrEMBL;Acc:G4LVS2]
Smp_000300	1987.7	-0.518985	0.145941	-3.55614	0.00037635	0.0025594	1672.92	1334.41	1894.04	2251.77	2504.36	2268.72	Similar to WD repeat domain 19-related [Source:UniProtKB/TrEMBL;Acc:A0A5K4E825]
Smp_000310	11504.9	0.226636	0.095037	2.38472	0.0170923	0.0601939	11630.8	13670.7	11919.5	10466.2	11073.7	10268.4	D2013.10 [Source:UniProtKB/TrEMBL;Acc:G4LVR4]
Smp_000320	10096.6	-0.91465	0.115691	-7.90594	2.65921e-15	1.23836e-13	6172.2	7086.22	7738.71	14606.9	12177.3	12798.1	Ndr family, putative [Source:UniProtKB/TrEMBL;Acc:A0A3Q0KBB7]
Smp_000340	657.15	0.251039	0.172956	1.45147	0.14665	0.304796	762.319	580.696	799.138	580.689	605.087	614.972	Ecdysone-induced protein E78; Nuclear hormone receptor superfamily protein-related [Source:UniProtKB/TrEMBL;Acc:A0A3Q0KBB9]
Smp_000370	2102.99	0.316252	0.150251	2.10482	0.0353071	0.10683	2263.07	2802.91	1932.23	2008.26	1774.67	1836.83	Selenoprotein K [Source:UniProtKB/TrEMBL;Acc:A0A3Q0KBB4]
Smp_000390	153.069	-1.09715	1.13515	-0.966526	0.333781	0.52941	114.447	102.73	75.4089	61.1252	533.345	31.3555	Trematode Eggshell Synthesis domain containing protein [Source:UniProtKB/TrEMBL;Acc:G4LYJ9]
Smp_000420	321.865	-1.51393	1.04214	-1.45271	0.146304	0.304413	164.207	111.381	225.247	116.335	1172.41	141.605	Pro-His-rich protein [Source:UniProtKB/TrEMBL;Acc:G4LYJ4]
Smp_000430	1045.06	-1.77201	1.14844	-1.54297			485.655	469.315	465.185	332.245	4191.24	326.704	Eggshell protein [Source:UniProtKB/TrEMBL;Acc:A0A3Q0KBC2]
Smp_000470	4210.79	-0.304692	0.0833517	-3.65549	0.000256689	0.00183115	3887.23	3624.75	3791.01	4653.4	4656.62	4651.74	ATP-dependent (S)-NAD(P)H-hydrate dehydratase [Source:UniProtKB/TrEMBL;Acc:G4LYI8]
Smp_000480	12178.6	-0.0716531	0.0928285	-0.771887	0.440181	0.633897	11580.1	12418.5	11630.6	13543.2	12402.9	11496.3	Eukaryotic translation initiation factor 3 subunit C [Source:UniProtKB/TrEMBL;Acc:G4LYI7]
Smp_000500	5.9326	-0.720336	1.89092	-0.380946	0.703244	0.830103	0	7.56959	5.87602	3.94356	0	18.2064	GH97_N domain-containing protein [Source:UniProtKB/TrEMBL;Acc:A0A3Q0KBC1]
Smp_000510	3124.3	-0.423514	0.11703	-3.61886	0.000295907	0.00207383	2539.74	2960.79	2507.1	3906.1	3541.79	3290.3	mannose-1-phosphate guanylyltransferase [Source:UniProtKB/TrEMBL;Acc:A0A3Q0KBC3]
Smp_000560	0.489668	2.4468	3.9977	0.612052	0.540504		0	0	2.93801	0	0	0	HTH psq-type domain-containing protein [Source:UniProtKB/TrEMBL;Acc:G4LYH7]
Smp_000580	513.183	-0.182808	0.201105	-0.909016	0.363342	0.55924	572.237	405.514	464.205	464.354	601.311	571.479	Coiled-coil domain-containing protein 63 [Source:UniProtKB/TrEMBL;Acc:A0A3Q0KBC8]
Smp_000590	5637.47	0.165613	0.095902	1.7269	0.0841855	0.204696	5927.38	6387.65	5567.53	5000.43	5407.08	5534.75	28S ribosomal protein S26, mitochondrial [Source:UniProtKB/TrEMBL;Acc:G4LYH3]
Smp_000600	3789.98	0.0756955	0.0926281	0.817198	0.413815	0.610246	3737.95	4107.04	3823.33	3659.62	3552.17	3859.76	Notchless homolog 1 [Source:UniProtKB/TrEMBL;Acc:A0A3Q0KBC6]
Smp_000620	48.7908	0.563594	0.481192	1.17125	0.2415	0.427958	73.6444	42.1734	58.7602	40.4215	44.3667	33.3784	BHLH domain-containing protein [Source:UniProtKB/TrEMBL;Acc:G4LYH0]
Smp_000630	929.978	0.232448	0.138951	1.67288	0.0943516	0.221897	980.267	1027.3	1006.76	957.299	834.472	773.773	Isochorismatase family protein, putative [Source:UniProtKB/TrEMBL;Acc:G4LYG9]
Smp_000640	5464.91	-0.0520725	0.0850021	-0.612603	0.540139	0.717478	5462.62	5338.72	5297.23	5725.06	5240.94	5724.91	Adapter molecule crk, putative [Source:UniProtKB/TrEMBL;Acc:A0A3Q0KBD2]
Smp_000650	4219.23	-0.0971248	0.104804	-0.926727	0.354068	0.550168	3931.02	3750.19	4550	4257.07	4384.76	4442.37	E3 ubiquitin-protein ligase sina [Source:UniProtKB/Swiss-Prot;Acc:Q86MW9]
Smp_000660	35963.2	-0.284239	0.152562	-1.86311	0.062447	0.164572	32053.2	27977.2	37264.7	48732.5	32778.5	36973.2	ornithine aminotransferase [Source:UniProtKB/TrEMBL;Acc:A0A3Q0KBD1]
Smp_000670	12106	-0.287039	0.0879526	-3.26357	0.00110018	0.00633189	10694.4	10352	11669.8	13667.4	12594.5	13657.9	CENTB5 protein [Source:UniProtKB/TrEMBL;Acc:A0A3Q0KBD4]
Smp_000680	4059.31	1.29178	0.121491	10.6328	2.09746e-26	2.74887e-24	5936.34	6101.09	5255.12	2645.14	2064.47	2353.69	Ornithine transporter 2 (Solute carrier family 25 member 2) [Source:UniProtKB/TrEMBL;Acc:G4LYG3]
Smp_000690	54.362	1.80687	0.552383	3.27105	0.00107147	0.00617832	123.404	83.2655	47.0081	33.5203	20.7674	18.2064	POU domain protein [Source:UniProtKB/TrEMBL;Acc:G4LYG2]
Smp_000700	9747.32	-0.32092	0.0730873	-4.39091	1.12876e-05	0.000116044	8639.29	8580.67	8782.69	10748.2	10656.5	11076.6	SET and MYND domain-containing protein 4 [Source:UniProtKB/TrEMBL;Acc:A0A3Q0KBD6]
Smp_000710	6321.05	-0.134805	0.0796247	-1.693	0.0904558	0.21559	5780.09	6127.04	6170.8	6514.76	6628.58	6705.02	Ubiquitin carboxyl-terminal hydrolase [Source:UniProtKB/TrEMBL;Acc:A0A3Q0KBD5]
Smp_000720	8072.6	0.124876	0.117977	1.05848	0.289837	0.482823	8378.55	7740.45	9146.02	6657.71	8478.77	8034.09	Serine/threonine kinase [Source:UniProtKB/TrEMBL;Acc:G4LYF9]
Smp_000740	32924.5	-0.0106677	0.0766054	-0.139255	0.889249	0.944209	32219.4	34270.8	31918.5	34424.3	32051.7	32662.3	26S proteasome non-ATPase regulatory subunit 4 [Source:UniProtKB/Swiss-Prot;Acc:O17453]
Smp_000755	4691.5	-0.813883	0.17732	-4.58992	4.43411e-06	5.03447e-05	2913.93	3114.35	4177.85	7403.05	4776.5	5763.34	Family M13 non-peptidase homologue (M13 family) [Source:UniProtKB/TrEMBL;Acc:A0A3Q0KBE3]
Smp_000770	0.489668	2.4468	3.9977	0.612052	0.540504		0	0	2.93801	0	0	0	Ovule protein [Source:UniProtKB/TrEMBL;Acc:G4V668]
Smp_000790	4030.88	-0.234281	0.0995541	-2.3533	0.0186074	0.0641929	3589.67	3579.33	3943.79	4050.04	4637.74	4384.71	Actin binding LIM protein family member 2-related [Source:UniProtKB/TrEMBL;Acc:A0A5K4E8J8]
Smp_000810	2124.22	0.071404	0.131747	0.541977	0.587835	0.75487	2096.88	2539.06	1895.02	2033.89	2078.63	2101.83	Similar to TatD DNAse domain containing 1; Tatd DNAse-related [Source:UniProtKB/TrEMBL;Acc:G4V664]
Smp_000820	30042.9	-0.349966	0.142008	-2.46441	0.0137241	0.0506048	25378.5	26532.5	27339.1	42113.3	27612.2	31281.7	Secreted protein [Source:UniProtKB/TrEMBL;Acc:G4V659]
Smp_000830	57.5744	1.74452	0.452476	3.85549	0.000115498	0.000913428	98.5243	94.0792	73.4502	19.7178	28.3192	31.3555	Homeobox protein smox-3 [Source:UniProtKB/TrEMBL;Acc:G4V658]
Smp_000850	10827.7	-0.0623486	0.084413	-0.738613	0.460142	0.649872	10422.7	11153.2	10205.7	10509.6	11123.8	11551	Putative DNAj domain [Source:UniProtKB/TrEMBL;Acc:A0A3Q0KBE4]
Smp_000870	1930.66	0.233839	0.120175	1.94581	0.0516772	0.142967	2142.65	1941.06	2176.08	1910.65	1586.82	1826.71	FYVE, RhoGEF and PH domain-containing protein 4 [Source:UniProtKB/TrEMBL;Acc:A0A5K4E8F1]
Smp_000880	25628.3	0.0349878	0.124791	0.280372	0.779192	0.879142	26167.7	29848	21802	27540.8	23322.7	25088.4	ATPase protein 9 [Source:UniProtKB/TrEMBL;Acc:A0A3Q0KBF1]
Smp_000900	948.086	-0.35614	0.171729	-2.07385	0.0380932	0.113133	729.478	838.062	927.431	867.583	1165.81	1160.15	Putative g-protein coupled receptor [Source:UniProtKB/TrEMBL;Acc:A0A3Q0KBF0]
Smp_000910	288.253	-0.257449	0.254569	-1.01131	0.311868	0.505811	315.477	207.623	264.421	371.68	256.761	313.555	Similar to cancer susceptibility candidate 1 [Source:UniProtKB/TrEMBL;Acc:A0A3Q0KBE9]
Smp_000950	85.5128	-0.246117	0.514829	-0.478056	0.63261	0.785923	83.5964	98.4047	52.8841	63.097	160.475	54.6193	Mab-21-like [Source:UniProtKB/TrEMBL;Acc:A0A3Q0KBF2]
Smp_000980	14097.1	0.158447	0.100956	1.56946	0.116541	0.258999	13813.3	16714.7	14083.8	13891.2	12806.9	13272.5	Putative high mobility group B2 protein [Source:UniProtKB/TrEMBL;Acc:Q1JPR1]
Smp_000990	7072.41	0.230039	0.0850505	2.70474	0.00683584	0.0289797	7642.1	7179.22	8083.44	6508.84	6588.93	6431.92	Exocyst complex component 1 [Source:UniProtKB/TrEMBL;Acc:A0A3Q0KBF5]
Smp_001000	2269.07	-0.491339	0.118841	-4.13443	3.5583e-05	0.000326113	1877.93	1973.5	1807.85	2988.23	2439.23	2527.66	Usp domain-containing protein [Source:UniProtKB/TrEMBL;Acc:G4V5S2]
Smp_001020	2217.38	-0.314311	0.246547	-1.27485	0.202362	0.380575	2438.23	1376.58	2115.37	1659.25	3352.05	2362.79	Adenine DNA glycosylase [Source:UniProtKB/TrEMBL;Acc:A0A3Q0KBF4]
Smp_001030	3808.82	-0.293852	0.118144	-2.48724	0.0128738	0.0481728	3167.71	3971.87	3128	4242.28	4138.38	4204.67	5'-amp-activated protein kinase gamma-2 non-catalytic subunit transcript variant 2 [Source:UniProtKB/TrEMBL;Acc:A0A3Q0KBF7]
Smp_001040	62681.3	-0.278163	0.0767537	-3.62409	0.000289977	0.00203902	54078.9	56192.3	59700.3	67029.7	70654.5	68431.9	Kinesin heavy chain [Source:UniProtKB/TrEMBL;Acc:A0A3Q0KBF8]
Smp_001070	1491.2	-0.39762	0.138291	-2.87524	0.00403721	0.0188967	1251.96	1360.36	1248.65	1871.22	1434.84	1780.18
Smp_001080	3301.99	0.115183	0.119862	0.960967	0.336569	0.532641	3482.19	3811.83	3007.54	3360.9	2946.14	3203.32	RIIa domain-containing protein [Source:UniProtKB/TrEMBL;Acc:G4V5R3]
Smp_001090	4737.04	0.00865257	0.11216	0.0771451	0.938508	0.970673	5019.76	4090.82	5142.49	4748.05	4819.93	4601.17	Nuclear pore complex protein [Source:UniProtKB/TrEMBL;Acc:A0A3Q0KBF9]
Smp_001095	2155.91	0.0214204	0.115463	0.185517	0.852824	0.924717	2381.5	2122.73	2011.56	2277.41	2131.49	2010.8	UBA domain-containing protein [Source:UniProtKB/TrEMBL;Acc:A0A3Q0KBG1]
Smp_001100	6061.94	-1.2568	0.100973	-12.4469	1.45356e-35	3.25242e-33	3729	3825.89	3175.99	8599.92	8323.01	8717.84	Fibrillin-2-like [Source:UniProtKB/TrEMBL;Acc:A0A3Q0KBG5]
Smp_001120	1481.54	0.183251	0.156233	1.17294	0.240821	0.427494	1528.62	1759.39	1438.64	1640.52	1181.85	1340.19	39S ribosomal protein L50, mitochondrial [Source:UniProtKB/TrEMBL;Acc:A0A3Q0KBG4]
Smp_001160	522.294	0.338748	0.184539	1.83564	0.0664104	0.171619	485.655	655.31	609.147	501.818	426.676	455.161	WD_REPEATS_REGION domain-containing protein [Source:UniProtKB/TrEMBL;Acc:A0A3Q0KBG7]
Smp_001170	10565.4	-0.102165	0.0853726	-1.19669	0.231427	0.416051	9841.48	10622.3	10110.7	10644.7	10512.1	11661.2	Eukaryotic translation initiation factor 3 subunit A [Source:UniProtKB/TrEMBL;Acc:A0A3Q0KBG3]
Smp_001180	4732.84	0.213581	0.131765	1.62093	0.105033	0.240173	5200.89	4446.59	5599.84	3765.11	4891.67	4492.94	Helicase ARIP4 [Source:UniProtKB/TrEMBL;Acc:A0A3Q0KBG6]
Smp_001210	563.548	-0.25575	0.18635	-1.37242	0.169932	0.338095	583.184	435.792	521.986	531.395	677.773	631.156	Putative myosin [Source:UniProtKB/TrEMBL;Acc:A0A3Q0KBG9]
Smp_001360	13297.2	-0.0508245	0.110375	-0.460473	0.645177	0.793412	13313.7	14172.4	11703.1	14943.1	12338.7	13311.9	dTMP kinase [Source:UniProtKB/TrEMBL;Acc:C4PXA6]
Smp_001390	4090.03	-0.551959	0.121552	-4.54093	5.60061e-06	6.1533e-05	3099.04	3168.41	3683.28	5503.24	4524.46	4561.72	NCK-associated protein 1 [Source:UniProtKB/TrEMBL;Acc:A0A3Q0KBH0]
Smp_001410	6200.74	-0.487074	0.148432	-3.28146	0.00103271	0.00599246	5656.69	5109.47	4725.3	9000.19	6229.28	6483.51	Glyoxalase domain-containing protein 4 [Source:UniProtKB/TrEMBL;Acc:A0A3Q0KBH1]
Smp_001420	1954.12	-0.127581	0.103407	-1.23378	0.217287	0.398629	1792.35	1818.86	1991.97	2048.68	2084.29	1988.55	Gh regulated tbc protein-1, putative [Source:UniProtKB/TrEMBL;Acc:A0A3Q0KBH2]
Smp_001500	12095.5	0.149806	0.122821	1.21971	0.222574	0.404735	12580.3	14465.5	11123.3	12704.2	10319.5	11380	Putative eukaryotic translation initiation factor 4e [Source:UniProtKB/TrEMBL;Acc:G4VCF5]
Smp_001530	6127.39	-0.104316	0.104921	-0.994237	0.320108	0.514792	5458.64	5694.49	6564.49	6732.64	6302.91	6011.15	Exocyst complex component 8 [Source:UniProtKB/TrEMBL;Acc:G4VCF8]
Smp_001560	1166.54	0.00751159	0.118336	0.0634767	0.949387	0.975437	1168.36	1115.97	1224.17	1224.48	1137.49	1128.8	E3 ubiquitin-protein ligase ZSWIM2 [Source:UniProtKB/TrEMBL;Acc:A0A3Q0KBH5]
Smp_001590	4761.93	0.300603	0.103538	2.9033	0.00369252	0.0175701	4958.06	5868.59	4942.71	4410.87	4212.95	4178.37	NADH dehydrogenase [ubiquinone] 1 alpha subcomplex assembly factor 3 [Source:UniProtKB/TrEMBL;Acc:G4VCG3]
Smp_001610	1249.09	-0.25907	0.135917	-1.90608	0.0566394	0.153292	1234.04	1137.6	1040.05	1510.38	1254.54	1317.94	Radial spoke head protein 9 homolog [Source:UniProtKB/TrEMBL;Acc:G4VCG5]
Smp_001640	7877.14	0.0408263	0.133936	0.30482	0.760504	0.866478	8029.23	9114.87	6822.06	8812.87	6880.62	7603.2	V-type proton ATPase subunit G [Source:UniProtKB/TrEMBL;Acc:G4VCG8]
Smp_001780	2427.13	0.330667	0.180797	1.82894	0.0674085	0.17332	2494.95	2161.66	3455.1	2497.26	1881.34	2072.5	MFS_1_like domain-containing protein [Source:UniProtKB/TrEMBL;Acc:A0A5K4E8E8]
Smp_001830	18497.8	0.118128	0.132513	0.891447	0.372689	0.569178	19525.7	22278.4	15960.2	19467.4	15870.1	17884.8	Putative 60s ribosomal protein L24 [Source:UniProtKB/TrEMBL;Acc:G4VLF6]
Smp_001890	0						0	0	0	0	0	0	Venom allergen-like (VAL) 18 protein [Source:UniProtKB/TrEMBL;Acc:G4VLG3]
Smp_001900	56.3886	0.0695309	0.474344	0.146583	0.883461	0.941797	82.6012	46.4989	44.0701	56.1957	46.2547	62.711	Septate junction protein [Source:UniProtKB/TrEMBL;Acc:A0A3Q0KBI3]
Smp_001940	7745.45	-0.0990952	0.102929	-0.962755	0.335671	0.53158	7211.18	8024.85	7203.02	8880.9	7568.78	7583.99	DREV protein-like protein [Source:UniProtKB/TrEMBL;Acc:G4VPT4]
Smp_001950	7513.09	-0.289204	0.0926001	-3.12315	0.00178925	0.0096048	6283.66	7000.79	7003.23	7969.93	8018.11	8802.8	Cytochrome b561 domain-containing protein [Source:UniProtKB/TrEMBL;Acc:A0A3Q0KBI4]
Smp_001960	3692.62	-0.00124614	0.0867091	-0.0143715	0.988534	0.995666	3772.78	3783.71	3516.8	3724.69	3659.78	3697.93	Putative 50s ribosomal protein L1 [Source:UniProtKB/TrEMBL;Acc:G4VLH1]
Smp_001980	184.137	0.467204	0.289479	1.61395	0.106539	0.242708	155.25	218.437	267.359	158.728	147.26	157.789	Putative homeobox protein [Source:UniProtKB/TrEMBL;Acc:A0A3Q0KBI6]
Smp_002010	1351.55	0.42997	0.169079	2.54301	0.0109902	0.0423567	1383.32	1937.81	1333.86	1233.35	1162.97	1058	Putative nep1 [Source:UniProtKB/TrEMBL;Acc:G4VLH6]
Smp_002060	21.3706	-0.0915526	0.720808	-0.127014	0.898929	0.948669	20.8991	21.6274	19.5867	11.8307	33.0391	21.2408	Venom allergen-like (VAL) 10 protein; Venom allergen-like protein 10; Venom allergen-like protein 10 [Source:UniProtKB/TrEMBL;Acc:A3RK85]
Smp_002070	1.91449	4.40716	3.29497	1.33754	0.181046		0	7.56959	3.91734	0	0	0	Venom allergen-like protein 4 [Source:UniProtKB/TrEMBL;Acc:Q1X6L4]
Smp_002080	12835.5	0.493781	0.112248	4.39903	1.08734e-05	0.000111956	14159.6	14655.8	16216.8	12169.8	9671.95	10139	S-adenosylmethionine synthase [Source:UniProtKB/TrEMBL;Acc:A0A3Q0KBJ2]
Smp_002100	25806.8	-0.791893	0.0931965	-8.49702	1.94527e-17	1.14397e-15	18495.7	20647.7	17547.7	31232	32396.2	34521.4	Vesicle transport protein [Source:UniProtKB/TrEMBL;Acc:A0A3Q0KBJ1]
Smp_002160	2276.01	0.225884	0.110551	2.04326	0.0410264	0.119751	2320.79	2353.06	2687.3	1988.54	2114.5	2191.85	DNA methyltransferase 1-associated protein 1 [Source:UniProtKB/TrEMBL;Acc:G4VLL1]
Smp_002180	17099.7	0.0815009	0.123121	0.661956	0.508	0.690735	17551.3	20098.3	15098.4	17429.5	14840.2	17580.3	Transcription factor BTF3 [Source:UniProtKB/TrEMBL;Acc:G4VLL3]
Smp_002230	5039.62	0.25827	0.0793983	3.25283	0.0011426	0.00653914	5421.82	5392.79	5653.71	4609.04	4576.38	4583.97	ESF1-like protein [Source:UniProtKB/TrEMBL;Acc:G4VLL8]
Smp_002280	16013.2	0.104758	0.0754893	1.38772	0.165222	0.331739	16311.2	16406.5	17064.9	14788.3	15706.8	15801.2	Kinesin-like protein [Source:UniProtKB/TrEMBL;Acc:A0A3Q0KBJ6]
Smp_002380	10295.5	-0.0151865	0.106614	-0.142444	0.88673	0.943063	9910.15	11526.3	9288.02	10952.3	9785.23	10310.9	Ubiquitin-like domain-containing protein [Source:UniProtKB/TrEMBL;Acc:G4LVL0]
Smp_002410	24500.9	-0.231676	0.104956	-2.20736	0.0272889	0.0871385	22748.2	24083.2	20782.5	29335.2	23867.4	26188.9	14-3-3 epsilon 2 [Source:UniProtKB/TrEMBL;Acc:Q95W36]
Smp_002510	5589.89	0.128936	0.107201	1.20275	0.229072	0.41287	5706.45	6085.95	5726.18	6009.98	4848.25	5162.53	Pyruvate dehydrogenase E1 component subunit beta [Source:UniProtKB/TrEMBL;Acc:A0A3Q0KBK2]
Smp_002550	7697.98	0.0548006	0.124454	0.44033	0.659698	0.803301	7696.84	8781.81	7054.16	8527.95	6649.35	7477.78	RNA-binding protein 8A [Source:UniProtKB/TrEMBL;Acc:G4VF55]
Smp_002600	29445.4	0.108382	0.166075	0.652611	0.514007	0.696533	33358.9	29217.5	29076.5	20081.6	34194.5	30743.6	Lysosomal Pro-Xaa carboxypeptidase (S28 family) [Source:UniProtKB/TrEMBL;Acc:A0A3Q0KBJ8]
Smp_002630	0						0	0	0	0	0	0	Venom allergen-like protein 2 [Source:UniProtKB/TrEMBL;Acc:Q1X6L5]
Smp_002640	2695.87	0.226565	0.110682	2.047	0.040658	0.119016	2621.34	3124.08	2976.2	2349.38	2498.7	2605.54	Hox protein Smox1 [Source:UniProtKB/TrEMBL;Acc:A0A3Q0KBK7]
Smp_002740	7433.41	0.177802	0.101944	1.74412	0.0811388	0.198975	7823.23	7904.81	7944.37	7789.52	6286.86	6851.68	DIF_7 [Source:UniProtKB/TrEMBL;Acc:B8Y6H5]
Smp_002820	2706.51	-0.142743	0.160874	-0.887292	0.374922	0.571238	2838.3	2250.33	2629.52	2341.49	3488.92	2690.5	Zinc finger CCCH domain-containing protein 6 [Source:UniProtKB/TrEMBL;Acc:A0A3Q0KBK3]
Smp_002840	9973.27	-0.098688	0.0936852	-1.0534	0.292158	0.484851	9932.04	8848.85	10115.6	9819.46	10946.3	10177.4	Protein SERAC1 [Source:UniProtKB/TrEMBL;Acc:A0A3Q0KBK4]
Smp_002860	0						0	0	0	0	0	0	DUF3074 domain-containing protein [Source:UniProtKB/TrEMBL;Acc:G4VLJ2]
Smp_002870	3115.28	0.210065	0.109045	1.92641	0.0540535	0.147921	3329.92	3222.48	3472.73	2621.48	3189.69	2855.37	Transmembrane protein 115 [Source:UniProtKB/TrEMBL;Acc:G4VLJ1]
Smp_002880	36029.4	0.0528644	0.0970476	0.544727	0.585941	0.753705	35555.3	38770.4	35742.8	39056	32199.9	34852.1	ATP synthase subunit alpha [Source:UniProtKB/TrEMBL;Acc:G4VLJ0]
Smp_002920	6688.39	-0.303185	0.117419	-2.58208	0.00982069	0.0388173	5792.03	6579.05	5593.97	6415.19	7716.04	8034.09	TLC domain-containing protein [Source:UniProtKB/TrEMBL;Acc:G4VLI4]
Smp_002950	660.174	0.306122	0.155092	1.9738	0.0484039	0.136121	686.684	737.494	765.841	533.366	656.061	581.594	Putative 13 kDa deflagellation-inducible protein [Source:UniProtKB/TrEMBL;Acc:A0A3Q0KBK9]
Smp_003000	3393.48	0.122086	0.100251	1.2178	0.223299	0.405491	3731.98	3318.72	3559.89	3029.64	3346.38	3374.26	Putative cell division protein kinase 9-B [Source:UniProtKB/TrEMBL;Acc:G4VJ86]
Smp_003130	5817.57	0.17004	0.087069	1.95293	0.0508274	0.141068	6295.6	6444.96	5739.89	5540.7	5448.61	5435.63	Putative udp-glucose pyrophosphatase [Source:UniProtKB/TrEMBL;Acc:A0A3Q0KBL5]
Smp_003140	9703.3	-0.0312358	0.0867389	-0.360113	0.718762	0.83954	9512.07	9311.68	9970.62	9162.86	9890.95	10371.6	Sorting nexin [Source:UniProtKB/TrEMBL;Acc:A0A5K4E8I5]
Smp_003190	263.593	-0.185956	0.245845	-0.756397	0.449411	0.641597	268.703	271.424	199.785	276.049	237.881	327.716	26S proteasome subunit P28-related [Source:UniProtKB/TrEMBL;Acc:A0A3Q0KBL3]
Smp_003230	11365	-0.400853	0.118948	-3.36998	0.000751724	0.00460941	9836.51	10692.6	8860.05	14837.6	11772.3	12191.2	Sh3 domain grb2-like protein B1 (Endophilin B1) [Source:UniProtKB/TrEMBL;Acc:G4V6X1]
Smp_003250	1560.37	-0.128336	0.138474	-0.926784	0.354039	0.550168	1554.49	1633.95	1284.89	1496.58	1615.14	1777.15	COX assembly mitochondrial protein [Source:UniProtKB/TrEMBL;Acc:A0A3Q0KBL8]
Smp_003270	3052.96	0.147006	0.138534	1.06115	0.288621	0.481815	2933.83	2951.06	3740.08	2577.12	3249.16	2866.5	Tubulin-specific chaperone cofactor E-like protein [Source:UniProtKB/TrEMBL;Acc:A0A3Q0KBM0]
Smp_003280	104.007	0.773185	0.462397	1.67212	0.0944998	0.222065	154.255	67.0449	172.363	58.1675	109.501	62.711	Lim homeobox protein [Source:UniProtKB/TrEMBL;Acc:A0A3Q0KBL9]
Smp_003300	0.663463	2.88215	3.97422	0.725211	0.468323		3.98078	0	0	0	0	0	Putative serpin [Source:UniProtKB/TrEMBL;Acc:G4V6W4]
Smp_003330	1304.42	0.23776	0.151508	1.56929	0.11658	0.259007	1340.53	1648.01	1246.69	1249.12	1066.69	1275.46	Putative 13 kDa deflagellation-inducible protein [Source:UniProtKB/TrEMBL;Acc:G4V6W1]
Smp_003340	4724.93	0.191284	0.113813	1.68069	0.0928239	0.219589	4962.04	4577.44	5573.4	4066.8	4810.49	4359.43	ER membrane protein complex subunit 1 [Source:UniProtKB/TrEMBL;Acc:A0A3Q0KBM3]
Smp_003410	24404.6	-0.142455	0.13002	-1.09565	0.273234	0.464452	23230.8	26926.1	19445.7	27738	22810.2	26276.9	Putative 60s ribosomal protein L23a [Source:UniProtKB/TrEMBL;Acc:G4V6P4]
Smp_003440	5810	-0.912485	0.119551	-7.63259	2.3009e-14	9.91009e-13	3521	4706.12	3868.38	7432.62	7610.31	7721.55	Putative spfh domain / Band 7 family protein [Source:UniProtKB/TrEMBL;Acc:G4V6P0]
Smp_003600	259.758	-2.01275	0.350571	-5.74135	9.39263e-09	1.89797e-07	79.6156	157.88	72.4709	525.479	425.732	297.372	DUF3421 domain-containing protein [Source:UniProtKB/TrEMBL;Acc:G4V6M4]
Smp_003610	7524.96	-0.0727282	0.10446	-0.696228	0.486286	0.672408	7234.07	8150.29	6622.27	8136.55	7406.41	7600.17	DUF3421 domain-containing protein [Source:UniProtKB/TrEMBL;Acc:G4V6M3]
Smp_003620	9997.98	-0.0190656	0.0905504	-0.210552	0.833237	0.914522	9644.43	9800.46	10350.6	10921.7	9531.3	9739.42	Putative septin [Source:UniProtKB/TrEMBL;Acc:A0A3Q0KBM8]
Smp_003630	8474.01	-0.0635388	0.0935365	-0.679294	0.496952	0.681712	8170.55	8424.95	8266.58	9289.05	7841.59	8851.36	Putative splicing factor 3a [Source:UniProtKB/TrEMBL;Acc:A0A3Q0KBM9]
Smp_003660	23650.9	0.182799	0.0851596	2.14654	0.0318299	0.0985845	23264.7	26430.8	25746.7	21882.8	23049	21531.1	RNA helicase [Source:UniProtKB/TrEMBL;Acc:G4V6L7]
Smp_003670	4023.68	-0.0385263	0.11244	-0.34264	0.73187	0.847841	4084.28	4097.31	3728.33	3626.1	4081.74	4524.3	PIG-H domain-containing protein [Source:UniProtKB/TrEMBL;Acc:G4V6L6]
Smp_003700	5779.72	0.263533	0.0993634	2.65222	0.00799651	0.0328969	6569.28	6630.96	5718.34	5452.96	4952.08	5354.71	30S ribosomal protein S18 [Source:UniProtKB/TrEMBL;Acc:G4V6L4]
Smp_003710	30908.5	-0.227972	0.0707555	-3.22197	0.00127311	0.00716097	27783.9	29539.8	28091.3	33348.7	33072.1	33615.1	Putative tropomodulin [Source:UniProtKB/TrEMBL;Acc:G4VJX4]
Smp_003770	53488.7	-0.0102502	0.0842454	-0.121671	0.90316	0.950925	54194.3	56406.4	49295.9	55798.4	52709.6	52527.5	Putative histone h1/h5 [Source:UniProtKB/TrEMBL;Acc:G4V6K8]
Smp_003860	3658.47	0.233313	0.131299	1.77696	0.0755746	0.188556	3734.97	4554.73	3571.64	3752.3	3036.76	3300.42
Smp_003900	851.378	0.112784	0.222252	0.507459	0.611833	0.772643	810.089	794.807	1048.87	563.929	917.542	973.032	Putative t-box transcription factor tbx20 [Source:UniProtKB/TrEMBL;Acc:A0A3Q0KBN8]
Smp_003930	971.629	-0.160678	0.151551	-1.06023	0.28904	0.482206	877.762	1035.95	839.291	1132.79	920.374	1023.61	Intraflagellar transport protein 56 [Source:UniProtKB/TrEMBL;Acc:G4V6C8]
Smp_003940	1486.55	-0.0761258	0.112701	-0.675469	0.499378	0.683252	1457.96	1519.32	1365.19	1500.52	1606.64	1469.66	Methyltransf_11 domain-containing protein [Source:UniProtKB/TrEMBL;Acc:A0A3Q0KBN9]
Smp_003970	8509.6	-0.00420975	0.133442	-0.0315474	0.974833	0.98819	8994.57	9752.88	6744.69	8594.99	8402.31	8568.14	Putative elongation factor-1 beta,delta [Source:UniProtKB/TrEMBL;Acc:A0A3Q0KBP0]
Smp_003980	8806.7	-0.714932	0.0764301	-9.35406	8.43447e-21	6.97098e-19	6474.74	6877.51	6652.63	11131.7	10715	10988.6	Family C2 unassigned peptidase (C02 family) [Source:UniProtKB/TrEMBL;Acc:A0A3Q0KBN6]
Smp_003990	52603.3	-0.375915	0.105883	-3.55029	0.000384801	0.00261494	44193.6	50040.4	43131.9	65862.4	53388.3	59003	Triosephosphate isomerase [Source:UniProtKB/TrEMBL;Acc:G4V6B9]
Smp_004000	723.403	0.0961404	0.205352	0.468173	0.639661	0.789889	748.387	922.409	571.932	724.629	601.311	771.75	Probable RNA-binding protein EIF1AD [Source:UniProtKB/TrEMBL;Acc:G4V6B8]
Smp_004060	375.501	-0.216541	0.303468	-0.713556	0.475502	0.662554	521.482	286.563	234.061	420.975	453.107	336.819	Putative cell division cycle 20 (Cdc20) (Fizzy) [Source:UniProtKB/TrEMBL;Acc:A0A3Q0KBP2]
Smp_004070	1089.66	-0.520927	0.126008	-4.13408	3.56379e-05	0.00032629	957.377	894.293	833.415	1327.01	1213.01	1312.89	Carbonic anhydrase [Source:UniProtKB/TrEMBL;Acc:A0A3Q0KBP5]
Smp_004080	2909.91	-0.128856	0.0924825	-1.3933	0.163528	0.329461	2829.34	2846.17	2664.77	3155.83	2946.14	3017.21	Putative mitochondrial 2-oxoglutarate/malate carrier protein [Source:UniProtKB/TrEMBL;Acc:G4V6B1]
Smp_004160	470.987	-0.122294	0.207565	-0.589181	0.55574	0.730423	512.525	472.559	368.23	553.084	507.858	411.667
Smp_004170	3050.1	0.0334102	0.107001	0.312242	0.754857	0.863874	3016.44	3027.84	3212.22	2966.54	3315.23	2762.32	protein disulfide-isomerase [Source:UniProtKB/TrEMBL;Acc:G4VCI6]
Smp_004190	7308.18	0.0782789	0.11933	0.655989	0.511831	0.694679	6986.27	7653.94	7878.76	8145.42	6165.09	7019.59	Putative cationic amino acid transporter [Source:UniProtKB/TrEMBL;Acc:G4VCI8]
Smp_004200	9532.55	0.13911	0.102348	1.35918	0.174088	0.343385	9682.25	10887.2	9406.52	8249.93	9657.79	9311.57	DUF862 domain-containing protein [Source:UniProtKB/TrEMBL;Acc:A0A3Q0KBP8]
Smp_004220	18286.6	0.258228	0.0765335	3.37405	0.000740705	0.00454835	19218.2	20080	20458.3	17340.8	16488.4	16133.9	Putative amidase [Source:UniProtKB/TrEMBL;Acc:A0A3Q0KBP6]
Smp_004260	4105.92	0.156977	0.0959127	1.63667	0.1017	0.234658	4490.32	4415.23	4081.87	4147.64	3785.33	3715.12	E2F-associated phosphoprotein [Source:UniProtKB/TrEMBL;Acc:A0A3Q0KBQ3]
Smp_004310	41630.7	0.0707893	0.0855587	0.827378	0.408023	0.60462	41719.6	46365.9	39870.7	41399.5	40184	40244.3	V-type proton ATPase proteolipid subunit [Source:UniProtKB/TrEMBL;Acc:G4LXI9]
Smp_004350	17686.2	-0.00346156	0.108446	-0.0319196	0.974536	0.988107	17499.5	19166.2	16329.4	19670.5	15869.1	17582.3	Ubiquitin-conjugating enzyme E2 l, putative [Source:UniProtKB/TrEMBL;Acc:G4LXI7]
Smp_004360	9419.98	0.145185	0.092096	1.57645	0.114921	0.256982	9442.41	10877.5	9361.47	9020.89	8818.6	8999.03	Coiled-coil domain-containing protein 124 [Source:UniProtKB/TrEMBL;Acc:G4LXI6]
Smp_004420	2500.42	0.281795	0.21022	1.34048	0.18009	0.351445	3002.5	2673.15	2556.07	1463.06	2977.29	2330.42
Smp_004440	879.438	0.0849054	0.169003	0.50239	0.615393	0.775071	791.18	917.002	1007.74	1000.68	801.433	758.601	NXPE family member 3-like [Source:UniProtKB/TrEMBL;Acc:A0A3Q0KBR3]
Smp_004470	16491.5	0.203639	0.109148	1.86572	0.0620806	0.164034	17437.8	19955.6	15567.5	16197.2	14557	15233.7	Peroxiredoxin, Prx3 [Source:UniProtKB/TrEMBL;Acc:G4LXH7]
Smp_004480	14065.6	0.114731	0.0933591	1.22892	0.219102	0.400806	13669	14329.2	15875	14308.2	12877.7	13334.2	Red protein (Ik factor) (Cytokine ik), putative [Source:UniProtKB/TrEMBL;Acc:G4LXH6]
Smp_004550	9597.97	-0.0773036	0.112359	-0.688004	0.491451	0.676962	8767.67	10364.9	8890.41	10875.4	8862.02	9827.42	NADH dehydrogenase [ubiquinone] 1 alpha subcomplex subunit 13 [Source:UniProtKB/TrEMBL;Acc:G4LXG8]
Smp_004590	1758.4	0.0538252	0.110021	0.489227	0.624681	0.782045	1771.45	1848.06	1753.99	1702.63	1614.19	1860.09	ARID domain-containing protein [Source:UniProtKB/TrEMBL;Acc:A0A3Q0KBR6]
Smp_004600	19240.4	-0.030559	0.100458	-0.304197	0.760978	0.866478	18931.6	20887.7	17291.2	20672.1	18163.9	19496	T-complex protein 1 subunit delta [Source:UniProtKB/TrEMBL;Acc:G4VHD9]
Smp_004630	1510.02	0.434085	0.11362	3.82051	0.000133177	0.00102842	1676.9	1764.8	1764.76	1189.97	1294.19	1369.53	Putative sugar transporter [Source:UniProtKB/TrEMBL;Acc:A0A5K4E8R7]
Smp_004640	2326.27	0.286046	0.103096	2.77455	0.00552783	0.0243961	2666.13	2647.19	2355.3	2039.81	2107.89	2141.28	Putative dna-directed RNA polymerase I [Source:UniProtKB/TrEMBL;Acc:G4VD46]
Smp_004680	19743.5	0.319941	0.0881491	3.62954	0.000283927	0.00200365	20336.8	23238.6	22196.7	17996.4	18089.4	16603.2	Interferon-related developmental regulator-related [Source:UniProtKB/TrEMBL;Acc:G4VD50]
Smp_004690	5837.4	0.244262	0.0871389	2.80313	0.00506087	0.0227479	6136.37	6773.7	6081.68	5426.34	5346.66	5259.63	ZZ-type domain-containing protein [Source:UniProtKB/TrEMBL;Acc:A0A5K4E8S2]
Smp_004710	5163.86	-0.143479	0.11345	-1.2647	0.20598	0.384704	4357.96	5323.58	5040.64	5932.1	5081.41	5247.5	Neuropeptide-Like Protein [Source:UniProtKB/TrEMBL;Acc:G4VD53]
Smp_004730	454.42	-0.0687592	0.223483	-0.30767	0.758333	0.865077	527.453	341.713	461.267	545.197	406.852	444.034	Voltage-dependent calcium channel [Source:UniProtKB/TrEMBL;Acc:A0A3Q0KBR4]
Smp_004780	54503.6	0.0884077	0.122133	0.723862	0.469151	0.657198	55668.2	64961.1	47890.5	57741.6	49187.6	51572.7	peptidylprolyl isomerase [Source:UniProtKB/TrEMBL;Acc:G4VD59]
Smp_004810	24613.8	-0.247061	0.0910277	-2.71413	0.0066451	0.0283941	21213.6	24030.2	22290.7	28679.5	25165.4	26303.2	Serine/threonine-protein phosphatase [Source:UniProtKB/TrEMBL;Acc:Q3ZFF5]
Smp_004820	11623.7	0.191507	0.128418	1.49129	0.135886	0.28857	12410.1	14094.6	10677.7	12179.7	9636.08	10743.8	Signal peptidase complex subunit 1 [Source:UniProtKB/TrEMBL;Acc:A0A3Q0KBS6]
Smp_004910	18985.9	0.22779	0.103117	2.20904	0.0271719	0.0868667	19895.9	22753.1	18796.4	16447.6	17159.5	18862.9	Ras-related protein Rab-14 [Source:UniProtKB/TrEMBL;Acc:C4PY91]
Smp_004940	8907.23	0.130692	0.122788	1.06437	0.287161	0.480384	9585.72	10493.6	7852.32	9108.64	7863.3	8539.82	60S ribosomal protein L35 [Source:UniProtKB/TrEMBL;Acc:G4V5M1]
Smp_004990	20839.9	-0.0439391	0.126069	-0.348532	0.72744	0.844701	21751	22827.7	16989.5	23082.6	19297.6	21091.1	Putative chaperonin containing t-complex protein 1, zeta subunit, tcpz [Source:UniProtKB/TrEMBL;Acc:G4V5L4]
Smp_005000	6930.46	-0.121243	0.0808668	-1.4993	0.133797	0.285388	6580.23	6740.18	6597.79	7510.51	6880.62	7273.47	DUF1681 domain-containing protein [Source:UniProtKB/TrEMBL;Acc:G4V5L5]
Smp_005010	4563.4	0.138475	0.104662	1.32307	0.185812	0.358269	4366.92	5303.04	4677.31	4528.19	4236.55	4268.39	Chitobiosyldiphosphodolichol alpha-mannosyltransferase [Source:UniProtKB/TrEMBL;Acc:G4VQX4]
Smp_005020	8787.54	0.0186464	0.0885535	0.210566	0.833226	0.914522	8557.68	8607.7	9367.35	8180.91	8977.18	9034.43	E3 ubiquitin-protein ligase CBL [Source:UniProtKB/TrEMBL;Acc:G4VQX3]
Smp_005070	6633.26	-0.0782595	0.104854	-0.746364	0.455448	0.645892	6099.55	7310.06	5951.43	6729.68	6911.77	6797.06	Putative chaperone protein DNAj [Source:UniProtKB/TrEMBL;Acc:G4V5M3]
Smp_005080	2058.13	-0.101291	0.103693	-0.976829	0.328654	0.523742	2055.08	1971.34	1931.25	2277.41	2050.31	2063.39	Putative nucleolar protein nol1/nop2 [Source:UniProtKB/TrEMBL;Acc:A0A3Q0KBT4]
Smp_005140	74.0607	-0.0795495	0.519996	-0.152981	0.878413	0.939439	101.51	40.0107	74.4295	40.4215	86.8455	101.147	Ig-like domain-containing protein [Source:UniProtKB/TrEMBL;Acc:A0A3Q0KBT1]
Smp_005160	8173.56	-0.576408	0.116025	-4.96795	6.76632e-07	9.52058e-06	6876.8	6528.23	6281.46	8273.59	10676.3	10405	Muscleblind-like protein [Source:UniProtKB/TrEMBL;Acc:A0A3Q0KBT3]
Smp_005180	13966.4	0.0562389	0.0977038	0.575606	0.564881	0.737263	13445.1	15318.7	13952.6	14966.8	13235.4	12880	Tr-type G domain-containing protein [Source:UniProtKB/TrEMBL;Acc:G4V5Z8]
Smp_005190	14011.8	-0.503437	0.0922848	-5.45526	4.89011e-08	8.61072e-07	10893.4	11555.5	12325.9	15323.7	17507.9	16464.7	non-specific serine/threonine protein kinase [Source:UniProtKB/TrEMBL;Acc:A0A3Q0KBU0]
Smp_005210	11552.1	0.0337495	0.0760971	0.443506	0.6574	0.80201	11542.3	11935.1	11584.6	11899.7	11237.1	11114	Histone deacetylase [Source:UniProtKB/TrEMBL;Acc:G4V604]
Smp_005230	17777.4	-0.0103136	0.0861002	-0.119786	0.904653	0.951643	16993	19033.2	17115.9	18320.8	16982.1	18219.6	EF hand containing protein [Source:UniProtKB/TrEMBL;Acc:G4V611]
Smp_005260	9998.84	-0.150206	0.0939298	-1.59913	0.109791	0.248635	9878.3	9943.2	8615.22	10982.8	10054.3	10519.3	RNA and export factor binding protein, putative [Source:UniProtKB/TrEMBL;Acc:G4LZ20]
Smp_005280	1549.04	0.396656	0.112202	3.53521	0.000407449	0.00275051	1763.49	1633.95	1884.24	1349.68	1347.99	1314.91	Ubiquitin-specific peptidase 10 (C19 family) [Source:UniProtKB/TrEMBL;Acc:A0A3Q0KBU5]
Smp_005290	12187.1	-0.0930252	0.108733	-0.85554	0.392252	0.588598	11423.8	13110.5	10849.1	13868.5	11814.8	12055.7	Cytochrome C1, putative [Source:UniProtKB/TrEMBL;Acc:G4LZ24]
Smp_005320	2165.8	-0.0839119	0.147894	-0.567378	0.570457	0.741523	2131.71	2432	1745.18	2452.89	2008.77	2224.22	Deltameth_res domain-containing protein [Source:UniProtKB/TrEMBL;Acc:A0A3Q0KBU2]
Smp_005330	1864.64	-0.234821	0.106804	-2.19861	0.0279054	0.088491	1610.23	1830.76	1699.15	1956.99	2074.85	2015.86	Methionine--tRNA ligase, mitochondrial [Source:UniProtKB/TrEMBL;Acc:A0A5K4E9F3]
Smp_005390	3611.77	0.110916	0.101148	1.09658	0.272826	0.464103	3612.56	3560.95	4077.96	3394.42	3662.62	3362.12	2-hydroxyacyl-CoA lyase 2 [Source:UniProtKB/TrEMBL;Acc:A0A3Q0KBV0]
Smp_005470	939.01	-2.07471	0.14949	-13.8786	8.53891e-44	3.01292e-41	320.453	356.852	403.486	1472.92	1649.12	1431.23	Dynein light chain [Source:UniProtKB/TrEMBL;Acc:A0A3Q0KBV3]
Smp_005500	2249.52	0.100362	0.125233	0.801401	0.4229	0.618374	2327.76	2144.36	2511.02	1985.58	2446.78	2081.6	Polypeptide N-acetylgalactosaminyltransferase [Source:UniProtKB/TrEMBL;Acc:A0A3Q0KBU6]
Smp_005520	7416.73	-0.0113145	0.121797	-0.0928964	0.925986	0.96304	7987.43	6760.72	7414.55	6323.5	8168.2	7845.96	Zinc finger protein, putative [Source:UniProtKB/TrEMBL;Acc:A0A3Q0KBU4]
Smp_005640	966.677	-0.0877121	0.124226	-0.706068	0.480146	0.666867	947.426	941.873	922.535	945.468	981.732	1061.03	Poly(A) polymerase cid (Pap) (Caffein-induced death protein), putative [Source:UniProtKB/TrEMBL;Acc:G4LZE6]
Smp_005670	21711.7	0.0938671	0.103121	0.910265	0.362683	0.55892	20929.9	25101.8	21222.2	19407.2	21765.2	21843.7	Rab11, putative [Source:UniProtKB/TrEMBL;Acc:G4LZE2]
Smp_005720	22422.1	-0.58982	0.0953299	-6.18715	6.12632e-10	1.49476e-08	16301.3	19273.3	18130.4	28655.9	26591.7	25580	Putative aquaporin-3 [Source:UniProtKB/TrEMBL;Acc:G4V740]
Smp_005780	3228.19	-0.0537452	0.0987548	-0.544228	0.586285	0.753724	3112.97	3199.77	3191.66	3014.85	3490.81	3359.08	Putative sjcwl01.CXW [Source:UniProtKB/TrEMBL;Acc:G4V735]
Smp_005790	2709.08	-0.0502558	0.101918	-0.493099	0.621943	0.779681	2823.37	2497.96	2663.79	2829.5	2600.65	2839.19	Putative gtp-binding protein (Q) alpha-11 subunit, gna11 [Source:UniProtKB/TrEMBL;Acc:G4V734]
Smp_005880	8832.07	0.0704674	0.133882	0.526338	0.598653	0.762996	8551.71	9117.03	9474.1	10125.1	6985.4	8739.08	phosphoenolpyruvate carboxykinase (GTP) [Source:UniProtKB/TrEMBL;Acc:G4V721]
Smp_005900	19087.5	0.133828	0.0937512	1.42749	0.15344	0.31449	18945.5	21201.3	19769.9	19757.2	16905.6	17945.5	Putative bcl2-associated athanogene [Source:UniProtKB/TrEMBL;Acc:A0A3Q0KBW1]
Smp_005910	4680.77	0.0683529	0.102229	0.668623	0.503736	0.686872	4988.91	5025.13	4360.98	4460.17	4363.04	4886.4	TYR_PHOSPHATASE_2 domain-containing protein [Source:UniProtKB/TrEMBL;Acc:A0A3Q0KBW3]
Smp_005960	1349	0.514883	0.128935	3.99335	6.5145e-05	0.00055337	1490.8	1678.29	1592.4	1188	987.396	1157.12
Smp_006000	6529.72	0.207097	0.119354	1.73514	0.0827158	0.202356	7085.79	7886.43	6020.96	6434.9	5629.86	6120.39	Eukaryotic translation initiation factor 3 subunit I [Source:UniProtKB/TrEMBL;Acc:A0A3Q0KBV4]
Smp_006060	17810.5	0.028157	0.0851132	0.330818	0.740782	0.853495	17206.9	17332.2	19413.4	17884	17964.8	17061.4	DUF4773 domain-containing protein [Source:UniProtKB/TrEMBL;Acc:G4V6V0]
Smp_006190	10565.3	0.0964843	0.103495	0.932262	0.351201	0.54838	10446.6	11768.5	10540.6	11291.4	9343.45	10001.4	Nudix hydrolase domain-containing protein [Source:UniProtKB/TrEMBL;Acc:A0A3Q0KBW7]
Smp_006195	169.904	-0.524258	0.339984	-1.54201	0.123072	0.268276	185.106	90.8351	142.004	225.769	219.946	155.766
Smp_006250	5252.15	-0.0571006	0.0911637	-0.626352	0.531084	0.709711	5075.49	5018.64	5350.11	5057.61	5288.14	5722.89	Putative sex comb on midleg homolog [Source:UniProtKB/TrEMBL;Acc:A0A3Q0KBW6]
Smp_006320	12985.6	-0.134292	0.0704258	-1.90686	0.0565386	0.153137	12521.5	12433.6	12189.8	13432.7	13612.1	13723.6	Gap associated protein-related [Source:UniProtKB/TrEMBL;Acc:G4VQQ6]
Smp_006340	8805.94	-0.189012	0.108119	-1.74818	0.0804326	0.197666	7640.11	9174.34	7875.82	10203	8728.92	9213.46	ER membrane protein complex subunit 4 [Source:UniProtKB/TrEMBL;Acc:G4VR33]
Smp_006350	9323.61	-0.335418	0.116185	-2.88693	0.00389016	0.0183111	8389.49	7251.67	9092.16	9355.11	11282.4	10570.9	Proteasome-associated protein ECM29 homolog [Source:UniProtKB/TrEMBL;Acc:A0A3Q0KBX2]
Smp_006390	26058	0.297298	0.124358	2.39066	0.0168182	0.0595484	28461.6	31410.6	26328.5	27291.4	20181.2	22675.1	Cysteine protease inhibitor [Source:UniProtKB/TrEMBL;Acc:Q7YW72]
Smp_006440	6956.67	-0.0412486	0.103854	-0.397178	0.691236	0.82249	7544.57	6234.1	6792.68	6660.67	7490.43	7017.56	Heterogeneous nuclear ribonucleoprotein l (Hnrnp l), putative [Source:UniProtKB/TrEMBL;Acc:A0A3Q0KBW8]
Smp_006550	11816.9	0.0671641	0.0926344	0.725044	0.468425	0.656582	11844.8	13257.6	11174.2	11819.8	11507	11298.1	Putative glutaredoxin, grx [Source:UniProtKB/TrEMBL;Acc:G4V9X6]
Smp_006560	4511.96	0.201757	0.112685	1.79046	0.0733802	0.184385	4684.38	5477.14	4319.85	4305.38	4030.77	4254.23	Rhodanese domain-containing protein [Source:UniProtKB/TrEMBL;Acc:G4V9X4]
Smp_006590	1619.6	-0.0529533	0.113041	-0.468442	0.639469	0.78978	1587.34	1632.87	1549.31	1660.24	1519.8	1768.05	HIT-type domain-containing protein [Source:UniProtKB/TrEMBL;Acc:A0A5K4E8Z5]
Smp_006630	3145.88	0.000466545	0.0968954	0.00481493	0.996158	0.998783	3358.78	3120.83	2959.55	3253.44	3089.62	3093.07	Non-specific serine/threonine protein kinase [Source:UniProtKB/TrEMBL;Acc:A0A3Q0KBX5]
Smp_006680	3786.59	0.0222282	0.0942056	0.235954	0.813468	0.90116	3952.91	3816.15	3678.39	3972.15	3774.95	3524.97
Smp_006690	3033.91	0.0665553	0.0971028	0.685411	0.493085	0.678296	3181.64	3142.46	2987.95	2914.29	3164.2	2812.89	DNAj-related [Source:UniProtKB/TrEMBL;Acc:G4V9V8]
Smp_006700	3735.64	0.0317532	0.105744	0.300285	0.76396	0.868257	3514.03	3908.07	3908.53	3398.36	4007.17	3677.7	C2H2-type domain-containing protein [Source:UniProtKB/TrEMBL;Acc:A0A3Q0KBY2]
Smp_006710	3197.76	-0.162785	0.0862784	-1.88674	0.059195	0.15851	2942.79	3091.64	3018.31	3413.15	3318.07	3402.58	Endonuclease III homolog [Source:UniProtKB/TrEMBL;Acc:G4V9V5]
Smp_006720	5465.58	0.0436828	0.121477	0.359598	0.719148	0.839691	5744.26	6061.08	4839.88	5922.24	4851.08	5374.94	Putative synaptobrevin [Source:UniProtKB/TrEMBL;Acc:G4V9V4]
Smp_006730	16802.7	-0.160795	0.114981	-1.39845	0.161978	0.327165	13417.2	16161.1	18023.7	18217.3	17734.4	17262.7	Fasting-inducible integral membrane protein tm6p1-related [Source:UniProtKB/TrEMBL;Acc:A0A3Q0KBX9]
Smp_006750	5093.71	-0.394954	0.142075	-2.7799	0.00543754	0.0240637	4361.94	4210.85	4629.32	7131.93	4933.2	5295.03	Fasting-inducible integral membrane protein tm6p1-related [Source:UniProtKB/TrEMBL;Acc:C4PYV8]
Smp_006760	2035.94	-0.846607	0.159621	-5.30386	1.13376e-07	1.88768e-06	1571.41	1547.44	1246.69	3092.74	2158.87	2598.46	Fasting-inducible integral membrane protein tm6p1-related [Source:UniProtKB/TrEMBL;Acc:C4PYV9]
Smp_006780	7789.62	0.120849	0.107697	1.12212	0.261811	0.451731	8170.55	8874.8	7301.93	7742.19	6816.43	7831.8	N-acetyltransferase domain-containing protein [Source:UniProtKB/TrEMBL;Acc:G4V884]
Smp_006810	11493.2	-0.252168	0.081006	-3.11295	0.00185226	0.00986222	10059.4	11117.6	10297.7	12614.5	12701.2	12169	Putative lim-only [Source:UniProtKB/TrEMBL;Acc:G4V886]
Smp_006830	8098.43	-0.0537588	0.103217	-0.520832	0.602483	0.766175	7556.51	8773.15	7513.47	8796.11	7646.18	8305.16	SWIB domain-containing protein [Source:UniProtKB/TrEMBL;Acc:G4V889]
Smp_006840	5152.29	0.404772	0.121385	3.33461	0.000854186	0.00510841	5288.47	6915.36	5407.89	4414.81	4379.09	4508.11	Transmembrane protein 42 [Source:UniProtKB/TrEMBL;Acc:G4V891]
Smp_006850	3985.55	0.197253	0.125703	1.5692	0.116601	0.259007	4083.28	4923.48	3766.53	4012.57	3470.99	3656.46	DNA-directed RNA polymerases I, II, and III subunit RPABC3 [Source:UniProtKB/TrEMBL;Acc:G4V892]
Smp_006860	53701.4	-0.268566	0.102663	-2.616	0.00889674	0.0358935	45279.4	55401.8	45471.6	59390	55897.4	60768	PDZ domain-containing protein [Source:UniProtKB/TrEMBL;Acc:G4V896]
Smp_006920	5066.46	-0.201799	0.106223	-1.89977	0.0574635	0.155187	4883.42	4364.41	4889.83	4860.44	5652.51	5748.17	Tyrosine-protein kinase [Source:UniProtKB/TrEMBL;Acc:A0A3Q0KBZ0]
Smp_006930	10519.4	-0.0240452	0.0818419	-0.293801	0.76891	0.871456	10398.8	10629.9	10266.4	11189.8	10010.8	10620.4	Hexosyltransferase [Source:UniProtKB/TrEMBL;Acc:A0A3Q0KBZ6]
Smp_007000	194.514	0.537244	0.296554	1.81162	0.0700446	0.178398	287.611	163.287	239.937	174.503	165.195	136.548	DNA replication complex GINS protein PSF1 [Source:UniProtKB/TrEMBL;Acc:G4VDF5]
Smp_007070	778.502	-0.230043	0.146031	-1.5753	0.115187	0.257194	760.329	755.878	633.63	858.71	797.657	864.805	Putative g-protein coupled receptor [Source:UniProtKB/TrEMBL;Acc:A0A3Q0KBZ4]
Smp_007170	12446.5	0.0450505	0.0801286	0.562228	0.573961	0.744245	12139.4	13397.1	12386.6	12016	12485.9	12253.9	Calcium-binding protein 39-like [Source:UniProtKB/TrEMBL;Acc:G4VB16]
Smp_007180	5158.97	0.0850174	0.11539	0.736784	0.461254	0.650906	5272.54	4878.06	5782	4456.22	5513.75	5051.27	Sr-related ctd associated factor [Source:UniProtKB/TrEMBL;Acc:A0A3Q0KC01]
Smp_007190	4633.72	-0.0660342	0.114061	-0.578937	0.562632	0.735567	4139.02	4725.59	4718.44	5264.65	4256.37	4698.27	Putative rna lariat debranching enzyme [Source:UniProtKB/TrEMBL;Acc:G4VB14]
Smp_007210	5047.51	-0.021547	0.0936388	-0.230107	0.818008	0.904146	4696.32	5074.87	5258.06	4952.12	4910.55	5393.15	Putative rab6 gtpase activating protein, gapcena (Rabgap1 protein) [Source:UniProtKB/TrEMBL;Acc:A0A5K4E925]
Smp_007260	43496.1	0.212329	0.0953565	2.22669	0.0259683	0.0838308	44889.3	44177.2	51006.8	37875.9	43355.7	39671.8	Calcium-transporting ATPase [Source:UniProtKB/TrEMBL;Acc:Q27779]
Smp_007270	17222.7	-0.320408	0.104842	-3.0561	0.00224233	0.0115698	14425.3	17330	14199.4	19839.1	17912.8	19629.6	Putative alpha-actinin [Source:UniProtKB/TrEMBL;Acc:G4VB07]
Smp_007290	1943.41	1.12867	0.147206	7.66732	1.7563e-14	7.63617e-13	2592.48	3028.92	2379.79	1364.47	1035.54	1259.28	Carbohydrate deacetylase [Source:UniProtKB/TrEMBL;Acc:A0A5K4E9L7]
Smp_007300	33931.1	-0.0453488	0.110211	-0.411472	0.680726	0.81645	32035.3	37924.7	30234.1	37214.4	31847.8	34330.2	CHCH domain-containing protein [Source:UniProtKB/TrEMBL;Acc:G4VB03]
Smp_007330	2627.14	0.399971	0.157279	2.54307	0.0109882	0.0423567	3512.04	2603.94	2850.85	1852.49	2496.81	2446.74	Zds_C domain-containing protein [Source:UniProtKB/TrEMBL;Acc:A0A3Q0KC04]
Smp_007380	9507.81	0.0817326	0.077927	1.04884	0.294254	0.487008	9407.58	10238.4	9685.63	9320.6	9194.3	9200.31	STING ER exit protein [Source:UniProtKB/TrEMBL;Acc:A0A3Q0KC02]
Smp_007450	3311.08	0.455206	0.205253	2.21778	0.0265698	0.0852174	4003.67	4973.22	2511.02	3148.93	2682.77	2546.88	Rhodanese domain-containing protein [Source:UniProtKB/TrEMBL;Acc:G4VPN9]
Smp_007500	15557.9	0.118683	0.0752144	1.57793	0.114581	0.256454	15821.6	16652	16118.9	15476.5	14481.5	14796.8	Trans-golgi protein gmx33-related [Source:UniProtKB/TrEMBL;Acc:G4VF21]
Smp_007510	4744.59	0.105946	0.104051	1.01821	0.308576	0.502731	4857.55	4495.25	5403	4373.41	4817.1	4521.26	Protein kinase [Source:UniProtKB/TrEMBL;Acc:A0A3Q0KC07]
Smp_007540	2261.37	-0.118754	0.101331	-1.17193	0.241224	0.427729	2078.96	2216.81	2209.38	2505.15	2288.19	2269.73	3'-5' exoribonuclease csl4-related [Source:UniProtKB/TrEMBL;Acc:G4M024]
Smp_007550	7530.88	-0.484516	0.155154	-3.12281	0.00179136	0.00960488	7157.44	5965.92	5710.51	10783.7	7055.26	8512.51	Leukotriene A4 hydrolase (M01 family) [Source:UniProtKB/TrEMBL;Acc:G4M023]
Smp_007570	75.119	-0.735425	0.419411	-1.75347	0.0795211	0.195846	69.6636	46.4989	52.8841	67.0405	96.2853	118.342	IRS-type PTB domain-containing protein [Source:UniProtKB/TrEMBL;Acc:A0A3Q0KC15]
Smp_007630	17028.1	-0.0579038	0.107919	-0.536549	0.591579	0.757558	17015.8	17996.2	15047.5	19188.4	15854	17066.5	Putative polyadenylate binding protein [Source:UniProtKB/TrEMBL;Acc:G4VPZ4]
Smp_007650	24966.1	-0.106981	0.0893715	-1.19704	0.231291	0.415889	22112.2	23772.8	26237.4	26192.1	26051.8	25430.3	Glycogen debranching enzyme [Source:UniProtKB/TrEMBL;Acc:A0A3Q0KC14]
Smp_007660	5678.88	-0.201656	0.0881046	-2.28882	0.0220897	0.0735841	5102.36	5600.41	5145.43	6110.55	5826.2	6288.3	Transcription elongation factor [Source:UniProtKB/TrEMBL;Acc:G4VPZ1]
Smp_007670	551.48	0.307571	0.178298	1.72504	0.0845195	0.205195	608.064	514.732	707.081	478.157	516.353	484.493	Putative ank repeat-containing [Source:UniProtKB/TrEMBL;Acc:G4VPZ0]
Smp_007690	233.441	0.367629	0.251189	1.46356	0.143315	0.299357	225.909	324.411	238.958	226.755	194.458	190.156	Tyrosine 3-monooxygenase [Source:UniProtKB/TrEMBL;Acc:A0A3Q0KC16]
Smp_007710	4445.99	-0.11705	0.168129	-0.696187	0.486312	0.672408	4427.62	3600.96	4768.39	3516.67	5505.25	4857.07	RICTOR_N domain-containing protein [Source:UniProtKB/TrEMBL;Acc:A0A3Q0KC18]
Smp_007730	12050	-0.170611	0.081233	-2.10027	0.0357053	0.107644	11324.3	11861.5	10829.5	13142.9	12238.6	12903.3	ER lumen protein-retaining receptor [Source:UniProtKB/TrEMBL;Acc:A0A3Q0KC19]
Smp_007760	3841.42	-0.509491	0.17989	-2.83224	0.00462235	0.0210345	2480.03	2982.42	4047.6	5302.12	4371.54	3864.82	alanine transaminase [Source:UniProtKB/TrEMBL;Acc:G4VPX8]
Smp_007890	2932.89	0.203803	0.0992489	2.05345	0.0400291	0.117437	2953.74	3353.33	3112.33	2836.41	2631.8	2709.72	DNA-directed RNA polymerase III subunit RPC9 [Source:UniProtKB/TrEMBL;Acc:G4V5P7]
Smp_007900	20368.6	0.0974971	0.1487	0.655665	0.51204	0.694771	20645.3	24829.3	17695.6	23210.8	16670.6	19160.2	60S ribosomal protein L23 [Source:UniProtKB/TrEMBL;Acc:G4V5P5]
Smp_007960	3839.68	-0.0867378	0.108965	-0.796017	0.426022	0.621547	3567.77	3448.49	4156.3	3822.29	4186.52	3856.73	Putative 4-hydroxyphenylpyruvate dioxygenase [Source:UniProtKB/TrEMBL;Acc:A0A5K4E9E0]
Smp_007970	2781.18	-0.303144	0.0947618	-3.19901	0.00137902	0.00768133	2560.64	2579.07	2330.82	3073.02	3085.85	3057.67	Ribosome maturation protein SBDS [Source:UniProtKB/TrEMBL;Acc:G4VJ59]
Smp_008070	57661	-0.0579421	0.117137	-0.494653	0.620845	0.778999	56862.4	62966	49681.7	63636.2	51723.1	61096.7	Thioredoxin; Thioredoxin; Thioredoxin, Trx1 [Source:UniProtKB/TrEMBL;Acc:Q8T9N5]
Smp_008120	4412.96	0.270466	0.0835765	3.23615	0.00121154	0.00688213	4722.2	4927.8	4826.17	4098.34	3853.3	4049.92	Mediator of RNA polymerase II transcription subunit 6 [Source:UniProtKB/TrEMBL;Acc:G4V7I9]
Smp_008140	1814.76	0.145266	0.106219	1.36761	0.171433	0.34027	1931.67	1998.37	1788.27	1764.74	1656.67	1748.83	RRM domain-containing protein [Source:UniProtKB/TrEMBL;Acc:A0A3Q0KC25]
Smp_008220	1834.68	1.13528	0.152874	7.42625	1.11717e-13	4.43677e-12	2377.52	2759.66	2427.77	959.271	1376.31	1107.56	Palmitoyltransferase [Source:UniProtKB/TrEMBL;Acc:G4V7H9]
Smp_008230	19691.1	0.289707	0.0937749	3.08939	0.00200566	0.0105625	20086	23558.7	21340.7	17500.5	18785.1	16875.3	Putative rab-18 [Source:UniProtKB/TrEMBL;Acc:G4V7H8]
Smp_008260	8856.5	0.132765	0.0913976	1.45261	0.146333	0.304413	8814.44	9239.22	9737.54	7815.15	8843.14	8689.52	Putative glycogen synthase kinase 3-related (Gsk3) [Source:UniProtKB/TrEMBL;Acc:G4V7H6]
Smp_008290	4472.23	0.0996791	0.119029	0.837433	0.402349	0.598727	4659.5	4264.92	4955.44	3779.9	4815.21	4358.41	TPR_REGION domain-containing protein [Source:UniProtKB/TrEMBL;Acc:A0A3Q0KC37]
Smp_008310	19252.4	0.148287	0.126245	1.1746	0.240153	0.426392	19705.9	22884	18133.4	20823	15884.2	18084	Succinate dehydrogenase cytochrome b560 subunit, mitochondrial [Source:UniProtKB/TrEMBL;Acc:G4V7H1]
Smp_008320	18355.8	-0.0374428	0.0804318	-0.465523	0.641557	0.791294	18076.7	18898	17378.3	18948.8	17662.7	19170.4	Putative pap-inositol-1,4-phosphatase [Source:UniProtKB/TrEMBL;Acc:G4V7H0]
Smp_008360	13539.1	1.3361	0.190541	7.01213	2.34724e-12	7.7459e-11	15779.8	16437.9	25969.1	9495.11	6692.77	6859.77	Adenosine kinase [Source:UniProtKB/TrEMBL;Acc:A0A3Q0KC34]
Smp_008400	337.597	0.319706	0.261238	1.22381	0.221022	0.403107	427.934	271.424	425.032	236.614	353.046	311.532	Adenosine kinase [Source:UniProtKB/TrEMBL;Acc:A0A3Q0KC36]
Smp_008430	13229.5	0.147591	0.0875306	1.68616	0.091764	0.217591	13337.6	14964	13415.9	13165.6	12187.6	12306.5	SHSP domain-containing protein [Source:UniProtKB/TrEMBL;Acc:G4V5H1]
Smp_008440	2934.09	0.0157038	0.164866	0.0952514	0.924115	0.961973	2919.9	3442	2488.49	3471.32	2377.87	2904.94	DNA-directed RNA polymerases I, II, and III subunit RPABC5 [Source:UniProtKB/TrEMBL;Acc:G4V5H2]
Smp_008450	78.8554	1.24332	0.427572	2.90786	0.00363914	0.0173525	154.255	94.0792	84.2229	55.2098	36.815	48.5505	Putative leucine-rich repeat-containing protein [Source:UniProtKB/TrEMBL;Acc:G4V5H3]
Smp_008470	11595.9	0.337255	0.0858934	3.92644	8.62125e-05	0.000706173	12196.1	12948.3	13691.1	10693.9	10215.7	9830.46	Putative erythroblast macrophage protein emp [Source:UniProtKB/TrEMBL;Acc:A0A3Q0KC39]
Smp_008490	25533.4	-0.150075	0.122725	-1.22286	0.221383	0.403531	23347.3	25751.7	23520.7	31845.2	23230.2	25505.2	Glycogenin-related [Source:UniProtKB/TrEMBL;Acc:A0A3Q0KC44]
Smp_008500	8318.04	0.288665	0.0795967	3.62659	0.000287188	0.00202355	9113	9586.34	8743.51	7475.02	7533.85	7456.54	Putative transcription factor IWS1 [Source:UniProtKB/TrEMBL;Acc:A0A3Q0KC45]
Smp_008545	45229.5	-0.00658346	0.113746	-0.0578787	0.953845	0.976954	46372.1	50010.1	38997.2	48424.9	41165.7	46407.2	Heat shock protein HSP60, putative [Source:UniProtKB/TrEMBL;Acc:A0A3Q0KC41]
Smp_008580	7437.55	0.0867845	0.0870399	0.997066	0.318732	0.514019	7593.34	8122.17	7268.63	7515.44	7149.65	6976.09	Sugar transporter, putative [Source:UniProtKB/TrEMBL;Acc:G4LWI0]
Smp_008610	13215.3	-0.452026	0.150205	-3.00939	0.0026177	0.0131877	12175.2	11302.5	10007.8	11645.3	17502.2	16658.9	Deoxyribonuclease II-related [Source:UniProtKB/TrEMBL;Acc:A0A3Q0KC43]
Smp_008620	2970.36	-0.304341	0.13699	-2.22163	0.0263085	0.0846561	2662.15	2306.56	3005.58	2942.88	3710.76	3194.22	Rhomboid-like protein [Source:UniProtKB/TrEMBL;Acc:A0A3Q0KC48]
Smp_008660	70548.7	0.173474	0.17053	1.01726	0.309029	0.502953	96169.7	60249.6	67935.6	79583	61210.1	58144.2	Putative gelsolin [Source:UniProtKB/TrEMBL;Acc:G4VIJ1]
Smp_008710	3147	-0.588253	0.0995287	-5.91039	3.41309e-09	7.50879e-08	2358.61	2448.22	2735.29	3767.09	3735.3	3837.51	LRRCT domain-containing protein [Source:UniProtKB/TrEMBL;Acc:A0A3Q0KC46]
Smp_008770	5162.87	0.167974	0.10905	1.54034	0.123477	0.268988	5602.95	5877.25	4909.41	5290.28	4584.88	4712.43	Putative mitochondrial 28S ribosomal protein S32 (S32mt) (MRP-S32) [Source:UniProtKB/TrEMBL;Acc:G4VII4]
Smp_008830	9232.19	-0.0391867	0.0951819	-0.411704	0.680557	0.81645	8765.68	8977.53	9576.93	10234.5	8767.62	9070.84	Putative helicase [Source:UniProtKB/TrEMBL;Acc:A0A3Q0KC53]
Smp_008850	348.771	-1.46526	0.196991	-7.43818	1.0208e-13	4.11836e-12	199.039	185.996	171.384	570.83	488.978	476.401	Putative peptide (FMRFamide/somatostatin)-like receptor [Source:UniProtKB/TrEMBL;Acc:G4VIE4]
Smp_008900	26896.5	0.360039	0.158727	2.26829	0.0233115	0.0769555	28256.6	23930.7	38518.3	21187.8	26149	23336.6	Putative eukaryotic translation initiation factor 4 gamma [Source:UniProtKB/TrEMBL;Acc:A0A3Q0KC52]
Smp_009020	412.79	0.412491	0.23025	1.7915	0.0732139	0.184018	447.838	409.839	556.263	437.735	283.192	341.876	Putative rac guanyl-nucleotide exchange factor [Source:UniProtKB/TrEMBL;Acc:G4VIG1]
Smp_009030	5977.83	0.42074	0.10193	4.12773	3.66357e-05	0.000333243	6838.98	7238.69	6452.85	5621.54	4953.97	4760.98	Ribonucleoside-diphosphate reductase [Source:UniProtKB/TrEMBL;Acc:G4VIG3]
Smp_009070	8779.34	-0.407574	0.123304	-3.30543	0.000948318	0.005577	7296.77	7696.11	7649.59	8278.52	11410.7	10344.3	Putative zinc finger protein [Source:UniProtKB/TrEMBL;Acc:A0A3Q0KC57]
Smp_009150	2840.01	-0.023874	0.117373	-0.203402	0.838821	0.918052	2863.18	3123	2464.01	2956.68	2881.01	2752.2	beta-ketoacyl-[acyl-carrier-protein] synthase I [Source:UniProtKB/TrEMBL;Acc:A0A3Q0KC61]
Smp_009230	4843.67	-0.298317	0.194668	-1.53244	0.125414	0.272062	4160.91	4766.68	4106.36	6923.9	3565.39	5538.8	Energy transducer TonB [Source:UniProtKB/TrEMBL;Acc:A0A3Q0KC59]
Smp_009250	14636.2	0.119704	0.0940539	1.27272	0.203119	0.381066	13968.6	14941.3	16819.1	14189.9	14146.4	13751.9	Brain-enriched guanylate kinase-associated protein [Source:UniProtKB/TrEMBL;Acc:A0A3Q0KC55]
Smp_009310	117442	-0.0455065	0.109934	-0.413945	0.678914	0.81523	119266	128572	98932.5	123646	112186	122050	HABP4_PAI-RBP1 domain-containing protein [Source:UniProtKB/TrEMBL;Acc:G4VL28]
Smp_009320	10649.5	-0.0352756	0.123068	-0.286634	0.774392	0.875666	9735.99	12100.5	9721.87	12153.1	10080.7	10104.6	Elongin-C [Source:UniProtKB/TrEMBL;Acc:G4VL25]
Smp_009340	3602.34	0.204169	0.101924	2.00315	0.0451613	0.128868	3821.55	4158.95	3590.25	3510.75	3162.31	3370.21	KRR1 small subunit processome component [Source:UniProtKB/TrEMBL;Acc:A0A3Q0KC66]
Smp_009390	3340.86	0.212748	0.125815	1.69096	0.0908437	0.216299	3496.12	3981.6	3282.73	3444.7	2732.8	3107.23	Putative prefoldin subunit [Source:UniProtKB/TrEMBL;Acc:G4VL14]
Smp_009400	6018.08	0.0423535	0.0827588	0.51177	0.608812	0.770059	6074.67	5892.38	6351.97	5771.4	6128.27	5889.78	Serine/arginine repetitive matrix protein 2 [Source:UniProtKB/TrEMBL;Acc:G4VL13]
Smp_009420	846.501	-0.149476	0.152876	-0.977755	0.328196	0.523469	841.935	853.201	712.957	916.878	790.106	963.929	Cytochrome c oxidase assembly factor 7B [Source:UniProtKB/TrEMBL;Acc:A0A3Q0KC63]
Smp_009430	4094.41	0.0899873	0.118514	0.759297	0.447675	0.640246	4309.19	4406.58	3950.64	4547.91	3766.45	3585.65	Steroid dehydrogenase, putative [Source:UniProtKB/TrEMBL;Acc:A0A3Q0KC68]
Smp_009520	2151.31	0.092199	0.111016	0.830501	0.406256	0.602912	2372.54	2243.84	2043.87	1951.08	2167.36	2129.14	Probable glutamate--tRNA ligase, mitochondrial [Source:UniProtKB/TrEMBL;Acc:G4V9R9]
Smp_009540	7928.67	0.0405914	0.107906	0.376174	0.706788	0.83232	7808.3	7369.54	8942.32	7156.57	8225.78	8069.49	Putative ring finger-containing [Source:UniProtKB/TrEMBL;Acc:A0A5K4E9U5]
Smp_009550	1987.3	-0.0772739	0.113764	-0.67925	0.49698	0.681712	2007.31	1769.12	2025.27	1935.3	2004.06	2182.75	Putative DNA mismatch repair protein MLH1 [Source:UniProtKB/TrEMBL;Acc:G4V9Y8]
Smp_009560	2427.91	-0.229123	0.0999824	-2.29164	0.0219267	0.0731209	2273.03	2116.24	2317.11	2603.74	2747.91	2509.45	BTB domain-containing protein [Source:UniProtKB/TrEMBL;Acc:A0A5K4E9V0]
Smp_009600	539.915	-1.71272	0.34747	-4.92912	8.26018e-07	1.13103e-05	443.857	153.555	159.632	807.444	848.632	826.369	Serine/threonine-protein kinase PLK [Source:UniProtKB/TrEMBL;Acc:Q5UES2]
Smp_009630	43.7325	0.860231	0.493188	1.74423	0.0811198	0.198975	56.7261	49.743	62.6775	23.6614	31.1511	38.4358	Six/sine homebox transcription factors,putative [Source:UniProtKB/TrEMBL;Acc:A0A3Q0KC74]
Smp_009650	25968.3	0.154901	0.107062	1.44683	0.147944	0.306373	25388.4	30490.3	26205.1	27111	22991.4	23623.8	Mitochondrial processing peptidase beta-subunit (M16 family) [Source:UniProtKB/TrEMBL;Acc:A0A3Q0KC72]
Smp_009690	55671.7	0.0933927	0.107985	0.864866	0.387113	0.582956	56213.6	63862.5	52343.6	59096.2	49054.5	53460.1	60S acidic ribosomal protein P0 [Source:UniProtKB/TrEMBL;Acc:C4PZS5]
Smp_009760	123759	-0.110312	0.116525	-0.946683	0.343801	0.540796	117524	134951	104616	141818	116933	126713	14-3-3 protein homolog 1 [Source:UniProtKB/Swiss-Prot;Acc:Q26540]
Smp_009800	348.09	-0.247183	0.224398	-1.10154	0.270662	0.461595	383.15	266.017	305.553	398.3	322.839	412.679	Serine/threonine kinase [Source:UniProtKB/TrEMBL;Acc:A0A3Q0KC75]
Smp_009810	7.56177	1.27966	2.10685	0.607378	0.5436	0.720319	0	8.65096	23.5041	0	13.2156	0	Branching Xylosyltransferase [Source:UniProtKB/TrEMBL;Acc:A0A5K4E9E2]
Smp_009830	6877.43	0.172047	0.11155	1.54234	0.122992	0.268202	7104.7	8151.37	6605.62	7044.18	6244.38	6114.32	Translocon-associated protein subunit beta [Source:UniProtKB/TrEMBL;Acc:A0A3Q0KC79]
Smp_009990	5438.36	0.0218837	0.143529	0.152469	0.878817	0.939439	5260.6	4728.83	6448.93	4570.59	5750.68	5870.56	receptor protein-tyrosine kinase [Source:UniProtKB/TrEMBL;Acc:A0A3Q0KC77]
Smp_010090	12971.1	0.152003	0.103353	1.47073	0.141365	0.296498	13412.2	15037.5	12512	13315.4	11554.2	11995	Snf7-related [Source:UniProtKB/TrEMBL;Acc:A0A3Q0KC76]
Smp_010100	5079.1	-0.0574368	0.101065	-0.568317	0.56982	0.740991	4858.54	5412.26	4663.6	5415.49	4824.65	5300.09	Lipoyl synthase, mitochondrial [Source:UniProtKB/TrEMBL;Acc:A0A3Q0KC81]
Smp_010110	5042.49	0.23686	0.0826245	2.86671	0.00414767	0.019276	5380.02	5685.84	5301.15	4571.57	4728.36	4588.02	RING-CH-type domain-containing protein [Source:UniProtKB/TrEMBL;Acc:G4VET4]
Smp_010140	4994.6	-0.0245494	0.105824	-0.231983	0.816551	0.903022	4877.45	5373.33	4605.82	5370.14	4605.65	5135.22	G-patch domain-containing protein [Source:UniProtKB/TrEMBL;Acc:G4VES8]
Smp_010160	7955.94	0.193311	0.107401	1.7999	0.0718771	0.182	7861.04	9397.1	8206.84	8123.73	7065.64	7081.29	Putative chaperone binding protein [Source:UniProtKB/TrEMBL;Acc:A0A3Q0KC80]
Smp_010230	12055	-0.628579	0.084184	-7.46673	8.22111e-14	3.36699e-12	9064.23	10091.3	9253.75	14229.3	14464.5	15226.6	Smp_010230 [Source:UniProtKB/TrEMBL;Acc:A0A3Q0KC86]
Smp_010250	8492.12	-0.192606	0.0966643	-1.99253	0.046313	0.131378	7915.78	7386.84	8475.17	8358.37	9432.18	9384.4	Smp_010250 [Source:UniProtKB/TrEMBL;Acc:G4LUH0]
Smp_010260	3414.9	-0.0543546	0.0972288	-0.559038	0.576135	0.745692	3325.94	3494.99	3230.83	3550.19	3234.05	3653.42	Smp_010260 [Source:UniProtKB/TrEMBL;Acc:G4LUH1]
Smp_010280	3655.46	-0.260745	0.112566	-2.31638	0.0205375	0.0695502	3014.45	3313.32	3649.99	4225.52	3666.39	4063.07	Lysophosphatidylserine lipase ABHD12 [Source:UniProtKB/TrEMBL;Acc:G4LUH2]
Smp_010290	17775.3	-0.141736	0.0806204	-1.75807	0.0787359	0.194539	15974.9	17123.5	17610.4	17982.6	19293.9	18666.6	Ubiquilin 1,2, putative [Source:UniProtKB/TrEMBL;Acc:G4M0X2]
Smp_010370	8176.93	0.715783	0.151044	4.73892	2.14862e-06	2.6317e-05	12111.5	10752.1	7630.99	6180.54	6195.3	6191.19	Receptor expression-enhancing protein [Source:UniProtKB/TrEMBL;Acc:G4VML4]
Smp_010380	2116.32	0.434357	0.126924	3.42218	0.000621204	0.00391196	2684.04	2420.11	2193.71	1683.9	1994.62	1721.52	Isochorismatase domain-containing protein [Source:UniProtKB/TrEMBL;Acc:A0A3Q0KC93]
Smp_010400	2845.09	-0.0407153	0.147684	-0.275692	0.782784	0.881461	2692	3427.94	2295.56	2921.19	2831.92	2901.9	Reactive oxygen species modulator 1 [Source:UniProtKB/TrEMBL;Acc:G4VML9]
Smp_010450	207.909	-0.0378398	0.291754	-0.129698	0.896805	0.947096	220.933	249.796	144.942	232.67	175.579	223.534
Smp_010550	41325.1	0.137747	0.115177	1.19597	0.23171	0.416397	45282.4	37192.6	47413.6	42879.3	35938	39245	Secreted protein [Source:UniProtKB/TrEMBL;Acc:A0A5K4E9M7]
Smp_010620	1901.49	-0.335205	0.114643	-2.92391	0.00345663	0.0166637	1747.56	1731.27	1565.96	2279.38	1959.69	2125.09	DUF1907 domain-containing protein [Source:UniProtKB/TrEMBL;Acc:A0A3Q0KC96]
Smp_010690	12702.1	-0.0392126	0.0800526	-0.489835	0.62425	0.781719	11877.7	12613.1	13097.6	12494.2	13005.1	13124.8	Arp2/3 complex 34 kDa subunit [Source:UniProtKB/TrEMBL;Acc:G4VMP1]
Smp_010710	13991.2	-0.113595	0.106839	-1.06323	0.287676	0.480788	13094.8	14510.9	12716.7	16294.8	13208.1	14122.1	NADH dehydrogenase [ubiquinone] flavoprotein 1, mitochondrial [Source:UniProtKB/TrEMBL;Acc:A0A3Q0KC95]
Smp_010720	68.1602	-0.109524	0.440027	-0.248904	0.803435	0.894721	70.6588	69.2077	56.8015	64.0828	49.0866	99.1238	Elongation of very long chain fatty acids protein [Source:UniProtKB/TrEMBL;Acc:A0A3Q0KC98]
Smp_010800	855.946	0.647517	0.176837	3.66167	0.000250579	0.00179035	1001.17	1162.47	971.501	658.574	795.769	546.193	Trimethylguanosine synthase [Source:UniProtKB/TrEMBL;Acc:G4VMQ5]
Smp_010820	13813.3	0.553343	0.123626	4.47595	7.60707e-06	8.19099e-05	15230.5	18834.2	15226.7	12560.2	9930.6	11097.8	peptidylamidoglycolate lyase [Source:UniProtKB/TrEMBL;Acc:C0L926]
Smp_010930	9528.23	0.0367803	0.0832115	0.442009	0.658482	0.802673	9251.33	10095.7	9602.39	9869.74	9164.09	9186.15	Putative heat shock protein 70 (Hsp70)-interacting protein [Source:UniProtKB/TrEMBL;Acc:G4VMR7]
Smp_010940	68633.7	0.0747673	0.0974442	0.767284	0.442913	0.63618	68017.6	78271.7	64946.6	70750.4	63700.3	66115.6	Acidic leucine-rich nuclear phosphoprotein 32-related protein [Source:UniProtKB/TrEMBL;Acc:G4VMR9]
Smp_011000	1998	0.0138962	0.124674	0.11146	0.911251	0.954317	1945.61	2015.67	2061.5	2280.36	1823.76	1861.1	Lipase [Source:UniProtKB/TrEMBL;Acc:A0A3Q0KCA5]
Smp_011010	2495.43	0.032803	0.10524	0.311697	0.755271	0.864034	2551.68	2596.37	2423.86	2420.36	2676.16	2304.12	RRF domain-containing protein [Source:UniProtKB/TrEMBL;Acc:A0A3Q0KCA4]
Smp_011030	331.554	-0.767183	0.259931	-2.95149	0.00316244	0.0154399	316.472	223.844	195.867	513.649	366.262	373.232	Heme-binding protein 2 [Source:UniProtKB/TrEMBL;Acc:G4VKU2]
Smp_011120	18470.7	0.260849	0.0953322	2.73621	0.00621504	0.0268062	19273.9	21945.3	19189.1	18013.2	15825.7	16576.9	Methionine aminopeptidase 2 [Source:UniProtKB/TrEMBL;Acc:G4VD99]
Smp_011150	2441.38	0.539737	0.10021	5.38605	7.2023e-08	1.24433e-06	2681.06	3042.98	2954.66	2001.36	1990.84	1977.42	Taspase-1 (T02 family) [Source:UniProtKB/TrEMBL;Acc:G4VD96]
Smp_011220	4080.66	0.185753	0.0962189	1.93053	0.0535414	0.146843	4176.83	4369.82	4482.42	3513.71	3987.34	3953.83	Putative glucosamine-fructose-6-phosphate aminotransferase [Source:UniProtKB/TrEMBL;Acc:A0A3Q0KCB0]
Smp_011230	2698.35	-0.361835	0.0976283	-3.70626	0.000210346	0.00152909	2433.25	2411.45	2240.72	3194.28	2979.18	2931.23	GPI-anchor transamidase [Source:UniProtKB/TrEMBL;Acc:A0A5K4E9U8]
Smp_011270	68799	0.120471	0.0798765	1.50821	0.1315	0.282129	71244	70049	73716.6	62394	70259	65131.4	Putative sj-Ts4 protein [Source:UniProtKB/TrEMBL;Acc:A0A3Q0KCB2]
Smp_011560	55458.6	-0.255797	0.0869792	-2.9409	0.00327256	0.0158859	47510.6	54097.7	50056.8	63924.1	57690	59472.3	Tetraspanin [Source:UniProtKB/TrEMBL;Acc:G4VS95]
Smp_011570	52185.9	0.201392	0.0984842	2.04492	0.0408628	0.119387	55505	60198.8	51763.8	52975.8	44797.2	47874.8	40S ribosomal protein S4 [Source:UniProtKB/TrEMBL;Acc:G4VS96]
Smp_011640	6050.55	0.0446792	0.092603	0.482481	0.629465	0.784172	5721.38	6064.32	6646.75	6103.64	5830.92	5936.3	Protein kinase domain-containing protein [Source:UniProtKB/TrEMBL;Acc:A0A3Q0KCB7]
Smp_011660	11886.6	-0.373105	0.122906	-3.03569	0.00239985	0.0122517	10073.4	9745.31	11255.5	11261.8	15104.5	13879.4	calcium/calmodulin-dependent protein kinase [Source:UniProtKB/TrEMBL;Acc:A0A3Q0KCB6]
Smp_011680	48321.2	-1.31495	0.114386	-11.4957	1.38617e-30	2.44552e-28	26472.2	24244.3	32405.3	70927.9	66433.1	69444.3	CD36-like class B scavenger receptor [Source:UniProtKB/TrEMBL;Acc:A0A3Q0KCC0]
Smp_011700	5940.92	0.293666	0.361825	0.811626	0.417007	0.612982	4698.32	5138.67	9793.36	5020.15	5540.18	5454.85	receptor protein-tyrosine kinase [Source:UniProtKB/TrEMBL;Acc:A0A3Q0KCC2]
Smp_011710	6944.33	0.120193	0.100047	1.20136	0.22961	0.413515	6837.98	7472.27	7390.07	7349.81	6213.23	6402.59	Protein AAR2 homolog [Source:UniProtKB/TrEMBL;Acc:G4VSZ6]
Smp_011720	7302.49	0.0510798	0.130375	0.391792	0.695212	0.824867	7402.26	8380.62	6512.58	7798.39	6132.05	7589.04	PHD finger-like domain-containing protein 5A [Source:UniProtKB/TrEMBL;Acc:G4VSZ9]
Smp_011830	16766.1	-0.0504173	0.14542	-0.346702	0.728815	0.845308	16434.6	14773.7	18210.8	21021.1	14236.1	15920.5
Smp_011860	9015.75	0.143963	0.0938321	1.53426	0.124966	0.271603	8854.25	9223	10318.3	8782.31	8758.18	8158.5	Putative transcription factor LCR-F1 [Source:UniProtKB/TrEMBL;Acc:A0A3Q0KCC5]
Smp_011870	79.8378	1.93477	1.52719	1.26688	0.205197	0.384023	356.28	9.73233	13.7107	34.5061	55.6944	9.10321	Secreted protein [Source:UniProtKB/TrEMBL;Acc:G4VT12]
Smp_011960	1643.23	0.108718	0.143184	0.759289	0.447679	0.640246	1704.77	1678.29	1732.45	1310.25	1829.42	1604.19	Inositol-pentakisphosphate 2-kinase [Source:UniProtKB/TrEMBL;Acc:A0A3Q0KCB9]
Smp_011980	2257.67	0.0933653	0.136378	0.684605	0.493593	0.678487	2157.58	2162.74	2671.63	1948.12	2423.18	2182.75	BSD domain-containing protein [Source:UniProtKB/TrEMBL;Acc:A0A3Q0KCC8]
Smp_011990	5293.18	0.161386	0.200724	0.804021	0.421385	0.617143	4559.98	4432.54	7773.97	5712.25	5076.69	4203.66	Putative beta-galactosidase [Source:UniProtKB/TrEMBL;Acc:A0A3Q0KCC6]
Smp_012000	232.044	-0.245985	0.250522	-0.981887	0.326156	0.521381	203.02	187.077	246.793	248.444	294.52	212.408	Acetylcholine receptor-related [Source:UniProtKB/TrEMBL;Acc:A0A3Q0KCD0]
Smp_012010	3216.82	-0.0600251	0.136172	-0.440802	0.659356	0.803148	3329.92	2661.25	3458.04	2875.84	3511.58	3464.28	Forkhead transcription factor [Source:UniProtKB/TrEMBL;Acc:A6XDL3]
Smp_012030	4716.14	0.144549	0.0879806	1.64297	0.100389	0.232276	4988.91	5085.68	4782.1	4713.54	4277.14	4449.45	Putative zinc finger protein [Source:UniProtKB/TrEMBL;Acc:G4VS02]
Smp_012050	2461.37	-0.273753	0.149626	-1.82958	0.0673125	0.173122	2151.61	2648.28	1886.2	2861.05	2363.71	2857.4	Bola-like protein my016 [Source:UniProtKB/TrEMBL;Acc:G4VS05]
Smp_012070	4949.43	0.141083	0.110715	1.27429	0.202562	0.380696	4983.94	5799.39	4790.91	5078.32	4434.79	4609.26	RRP15-like protein [Source:UniProtKB/TrEMBL;Acc:G4VS07]
Smp_012110	12357.9	0.0352363	0.0965189	0.365071	0.715058	0.837564	11830.9	13662	12034.1	13093.6	11697.7	11829.1	Ribonuclease pH related [Source:UniProtKB/TrEMBL;Acc:G4VS08]
Smp_012150	6634.82	0.0302677	0.0875845	0.345583	0.729656	0.845933	6298.59	7021.34	6793.65	6847.01	6455.83	6392.48	C4H2-type domain-containing protein [Source:UniProtKB/TrEMBL;Acc:G4VS13]
Smp_012200	7036.68	-0.425465	0.0933723	-4.55665	5.19755e-06	5.79372e-05	5688.53	5737.75	6592.89	7948.24	8185.19	8067.47	Putative zinc finger protein [Source:UniProtKB/TrEMBL;Acc:A0A5K4EA46]
Smp_012280	17178.3	0.215887	0.083988	2.57045	0.0101567	0.0399219	18319.5	19308.9	17755.4	16936.6	15398.1	15351	BAT2_N domain-containing protein [Source:UniProtKB/TrEMBL;Acc:A0A3Q0KCD9]
Smp_012340	8048.12	0.269182	0.088979	3.02523	0.00248447	0.0126342	8406.41	9254.36	8729.8	7782.61	7024.1	7091.4	U3 small nucleolar RNA-associated protein 14 homolog A [Source:UniProtKB/TrEMBL;Acc:A0A3Q0KCD7]
Smp_012350	16950.2	0.160578	0.0908571	1.76737	0.077167	0.191643	17507.5	19039.7	17130.5	16942.5	14805.3	16275.5	Venom allergen-like (VAL) 11 protein [Source:UniProtKB/TrEMBL;Acc:G4VC55]
Smp_012380	1960.22	-0.80123	0.122401	-6.54595	5.91169e-11	1.62377e-09	1396.26	1507.43	1384.78	2371.07	2292.91	2808.85	Putative potassium channel beta [Source:UniProtKB/TrEMBL;Acc:G4VC52]
Smp_012400	2798.66	0.192134	0.124181	1.54721	0.121813	0.266758	2961.7	3367.39	2625.6	2806.83	2455.27	2575.2	Pten-related phosphatase (Plip) [Source:UniProtKB/TrEMBL;Acc:A0A3Q0KCE3]
Smp_012410	5516.23	0.122801	0.10671	1.1508	0.249816	0.438204	5664.65	6406.04	5182.65	5505.21	5295.69	5043.18	28S ribosomal protein S22, mitochondrial [Source:UniProtKB/TrEMBL;Acc:A0A3Q0KCE2]
Smp_012440	60036.2	-0.612358	0.0986312	-6.20857	5.34697e-10	1.31158e-08	42559.5	51378	48511.4	67490.1	75651	74627.1	Glucose transport protein [Source:UniProtKB/TrEMBL;Acc:Q26579]
Smp_012470	20860.2	0.0824503	0.090053	0.915576	0.359889	0.55611	20479.1	21070.5	22818.5	21829.6	19182.5	19781.3	26S proteasome regulatory subunit 7 [Source:UniProtKB/TrEMBL;Acc:G4V969]
Smp_012480	3369.79	0.2957	0.108528	2.72463	0.0064373	0.0276091	3577.73	3544.73	4019.2	3267.24	3027.32	2782.55	Exonuclease 1 [Source:UniProtKB/TrEMBL;Acc:A0A3Q0KCD8]
Smp_012530	5652.73	-0.0298853	0.0889855	-0.335845	0.736988	0.850936	5664.65	5883.73	5234.55	5902.52	5551.51	5679.39	Transcription elongation factor SPT4 [Source:UniProtKB/TrEMBL;Acc:Q15ER1]
Smp_012540	4816.96	0.212482	0.0901372	2.35732	0.0184074	0.0637604	4960.05	5462	5091.57	4663.26	4442.34	4282.55	U3 small nucleolar RNA-associated protein 23 [Source:UniProtKB/TrEMBL;Acc:G4V975]
Smp_012570	6415.37	0.297402	0.103313	2.87866	0.00399365	0.0187118	6674.77	6725.04	7822.94	5486.48	6162.26	5620.73	Vang-like protein [Source:UniProtKB/TrEMBL;Acc:G4V978]
Smp_012580	12039.8	-0.509437	0.0860519	-5.92012	3.21715e-09	7.11183e-08	10230.6	9665.28	9911.86	13162.6	15025.2	14243.5	Putative guanine-nucleotide-exchange-factor [Source:UniProtKB/TrEMBL;Acc:A0A3Q0KCF1]
Smp_012670	538.643	-0.108124	0.171846	-0.62919	0.529225	0.708416	515.511	573.126	467.143	512.663	619.246	544.17	Intraflagellar transport protein 43 homolog [Source:UniProtKB/TrEMBL;Acc:A0A3Q0KCE4]
Smp_012690	4605.63	-0.00546948	0.0895981	-0.0610446	0.951324	0.976058	4491.31	4635.83	4663.6	4930.44	4490.48	4422.14	Putative zinc finger protein [Source:UniProtKB/TrEMBL;Acc:G4V9F8]
Smp_012720	17256.5	-0.311537	0.119261	-2.61222	0.0089956	0.0361796	13643.1	14501.2	18057	17985.6	20370	18982.2	Coronin [Source:UniProtKB/TrEMBL;Acc:A0A3Q0KCF9]
Smp_012740	8599.73	-0.148798	0.0804237	-1.85017	0.0642889	0.167553	8459.16	7773.97	8236.22	9274.27	8808.21	9046.57	Putative ankyrin repeat and mynd domain containing [Source:UniProtKB/TrEMBL;Acc:A0A3Q0KCF5]
Smp_012750	19008.3	0.0788765	0.119041	0.6626	0.507587	0.690481	20170.6	21781	16632.1	20041.2	16917.9	18506.8	60S ribosomal protein L12 [Source:UniProtKB/TrEMBL;Acc:G4V9G5]
Smp_012780	16653.7	-0.23966	0.0730486	-3.28082	0.00103505	0.00599845	15264.3	15678.8	14878.1	17770.7	17787.3	18543.2	ADP-ribosyl cyclase/cyclic ADP-ribose hydrolase [Source:UniProtKB/TrEMBL;Acc:A0A3Q0KCF6]
Smp_012790	4840.36	0.0919672	0.0954264	0.96375	0.335171	0.531094	5014.79	5320.34	4648.91	4841.71	4443.28	4773.12
Smp_012800	4495.95	0.103881	0.130174	0.798016	0.424861	0.620452	4487.33	5392.79	4093.62	4810.16	3990.17	4201.64	Barrier-to-autointegration factor [Source:UniProtKB/TrEMBL;Acc:G4V9G9]
Smp_012810	13710.7	-0.416449	0.108232	-3.84776	0.000119203	0.000936845	11496.5	12769.9	10970.5	17611.9	14486.2	14929.3	Putative four and A half lim domains [Source:UniProtKB/TrEMBL;Acc:A0A3Q0KCF3]
Smp_012860	2783.7	-0.0189201	0.10482	-0.180501	0.856759	0.926658	2891.04	2639.62	2765.65	2965.56	2876.29	2564.07	tRNA (adenine(58)-N(1))-methyltransferase non-catalytic subunit TRM6 [Source:UniProtKB/TrEMBL;Acc:G4V9H5]
Smp_012900	4161.62	-0.0116203	0.0877733	-0.132389	0.894676	0.946542	3923.06	4195.72	4315.93	4219.61	4228.06	4087.34	Putative fuse-binding protein-interacting repressor siahbp1 [Source:UniProtKB/TrEMBL;Acc:A0A3Q0KCG1]
Smp_012920	395.027	-0.380337	0.22464	-1.69309	0.0904377	0.21559	335.381	342.794	351.582	575.76	396.469	368.174	G_PROTEIN_RECEP_F1_2 domain-containing protein [Source:UniProtKB/TrEMBL;Acc:A0A3Q0KCG8]
Smp_012930	7631.62	0.648581	0.127339	5.09333	3.51823e-07	5.26529e-06	9388.67	10479.6	8088.34	6746.44	5445.78	5640.96	Inosine-5'-monophosphate dehydrogenase [Source:UniProtKB/TrEMBL;Acc:G4V9I5]
Smp_012980	13739.2	0.247981	0.0949273	2.61233	0.00899279	0.0361796	14707	16282.2	13762.6	12031.8	12423.6	13228	Eukaryotic translation initiation factor 3 subunit J [Source:UniProtKB/TrEMBL;Acc:A0A3Q0KCF8]
Smp_013040	87427.8	-0.131297	0.0835186	-1.57207	0.115934	0.258206	80428.7	80261.4	89666.1	87344.9	92118.6	94747.2	Cathepsin D (A01 family) [Source:UniProtKB/TrEMBL;Acc:G4VEV6]
Smp_013050	2544.79	0.496296	0.104424	4.7527	2.0072e-06	2.48502e-05	2878.1	2973.77	3082.95	2267.55	2118.28	1948.09	TLDc domain-containing protein [Source:UniProtKB/TrEMBL;Acc:G4VEV9]
Smp_013060	4012.73	-0.0488622	0.111373	-0.438726	0.66086	0.803774	4093.24	3740.46	4000.59	3599.48	4475.38	4167.25	Mothers against decapentaplegic homolog [Source:UniProtKB/TrEMBL;Acc:Q9GQN9]
Smp_013070	7541.29	-0.0573948	0.107116	-0.535818	0.592085	0.757782	7071.85	7094.87	8007.05	6853.91	8301.3	7918.78	One cut domain family member [Source:UniProtKB/TrEMBL;Acc:G4VEW1]
Smp_013080	948.669	0.0711581	0.156227	0.455478	0.648765	0.795705	871.791	884.561	1159.53	920.821	929.814	925.493	ATPase_AAA_core domain-containing protein [Source:UniProtKB/TrEMBL;Acc:A0A3Q0KCG3]
Smp_013150	917.215	-0.0250048	0.178528	-0.140061	0.888612	0.94397	860.844	1096.51	770.737	1011.52	796.713	966.963	riboflavin kinase [Source:UniProtKB/TrEMBL;Acc:G4M0L1]
Smp_013200	31415.2	0.103126	0.114178	0.90321	0.366415	0.562592	34065.5	36070.2	27477.2	31873.8	28614.7	30389.6	60S ribosomal protein L10, putative [Source:UniProtKB/TrEMBL;Acc:G4M0K4]
Smp_013210	66.4333	0.44591	0.410307	1.08677	0.277138	0.469003	97.5291	62.7195	69.5329	58.1675	50.9746	59.6766	Kinase [Source:UniProtKB/TrEMBL;Acc:A0A3Q0KCH5]
Smp_013300	9703.57	0.185951	0.107387	1.7316	0.0833451	0.203245	9682.25	11770.7	9531.88	9498.06	8736.47	9002.06	Protein YIPF [Source:UniProtKB/TrEMBL;Acc:G4VEH9]
Smp_013360	6157.45	-0.277407	0.098026	-2.82993	0.00465576	0.021155	5518.36	6094.6	5089.61	6533.49	6801.33	6907.31	U1 small nuclear ribonucleoprotein 70 kDa [Source:UniProtKB/TrEMBL;Acc:A0A3Q0KCH6]
Smp_013370	6683.04	-0.252522	0.113588	-2.22314	0.0262063	0.0844455	5630.81	7081.89	5587.11	7376.43	7236.5	7185.47	Tetraspanin [Source:UniProtKB/TrEMBL;Acc:A0A3Q0KCI4]
Smp_013440	7374.01	-0.19792	0.076756	-2.57856	0.0099214	0.0391239	6758.37	6995.38	6853.39	8122.75	7748.13	7766.05	Putative solute carrier protein [Source:UniProtKB/TrEMBL;Acc:A0A3Q0KCI0]
Smp_013460	17176.4	0.201501	0.0837161	2.40695	0.0160862	0.0574667	17416.9	19472.2	18233.3	16744.4	15630.3	15561.4	Secretory carrier-associated membrane protein [Source:UniProtKB/TrEMBL;Acc:G4VH48]
Smp_013470	34612.9	0.10742	0.123293	0.87126	0.383612	0.579302	36239	40809.8	30654.2	36748.1	30028.7	33197.4	40S ribosomal protein S2 [Source:UniProtKB/TrEMBL;Acc:G4VH46]
Smp_013520	2962.19	0.00288822	0.104807	0.0275576	0.978015	0.990103	3255.28	2845.08	2795.03	2853.17	3066.02	2958.54	Nuclear cap-binding protein subunit 3 [Source:UniProtKB/TrEMBL;Acc:G4VH39]
Smp_013540	70.1242	-0.977737	0.79868	-1.22419	0.22088	0.402934	85.5868	23.7901	32.3181	24.6472	219.002	35.4014	Tyrosinase; Tyrosinase 2 [Source:UniProtKB/TrEMBL;Acc:A0A3Q0KCI9]
Smp_013600	5.27863	5.8731	2.41919	2.42771	0.0151944	0.0548534	20.8991	0	10.7727	0	0	0
Smp_013610	559.785	-0.466937	0.182142	-2.56358	0.0103598	0.0404471	446.843	415.246	547.449	606.322	613.583	729.268	Coiled-coil domain-containing protein [Source:UniProtKB/TrEMBL;Acc:A0A3Q0KCH8]
Smp_013690	7745.03	0.0487014	0.0997816	0.488079	0.625494	0.782553	7867.02	7842.09	7917.93	8524.99	7033.54	7284.59	BRO1 domain-containing protein [Source:UniProtKB/TrEMBL;Acc:G4V6A5]
Smp_013790	23419.9	0.261591	0.107287	2.43824	0.0147588	0.0536864	23479.6	23717.7	29414.4	21747.7	21659.5	20500.4	RNA helicase [Source:UniProtKB/TrEMBL;Acc:A0A3Q0KCI5]
Smp_013810	1660.61	-0.188702	0.183704	-1.02721	0.304323	0.49828	1689.84	1393.89	1572.81	1354.61	2253.26	1699.27	Interleukin-18 receptor 1 [Source:UniProtKB/TrEMBL;Acc:A0A3Q0KCJ3]
Smp_013815	837.911	-0.209541	0.19239	-1.08915	0.276089	0.467831	833.973	718.03	779.552	693.081	1115.78	887.057	PBPe domain-containing protein [Source:UniProtKB/TrEMBL;Acc:A0A5K4E9Z0]
Smp_013840	22805.7	-0.0187433	0.134438	-0.139419	0.889119	0.944181	21826.6	21064	25081.8	18397.7	25011.5	25452.6	non-specific serine/threonine protein kinase [Source:UniProtKB/TrEMBL;Acc:G4LVH6]
Smp_013860	10361.6	-0.0888696	0.142355	-0.62428	0.532444	0.711114	10216.7	8993.75	10916.7	12925	8831.81	10285.6	Glutamate--cysteine ligase [Source:UniProtKB/TrEMBL;Acc:A0A3Q0KCJ1]
Smp_013870	9578.74	-0.00172763	0.110744	-0.0156003	0.987553	0.995037	9574.77	9530.11	9614.14	8141.48	10210	10401.9	Suppressor protein SRP40-like [Source:UniProtKB/TrEMBL;Acc:G4LVI0]
Smp_013930	4751.07	0.00182548	0.088617	0.0205996	0.983565	0.992763	4807.79	4580.68	4873.18	4927.48	4475.38	4841.9	SAP30-binding protein [Source:UniProtKB/TrEMBL;Acc:A0A3Q0KCJ7]
Smp_013950	2222.01	-0.907296	0.147591	-6.14736	7.87851e-10	1.88714e-08	1646.05	1765.88	1225.15	2796.97	3039.59	2858.41	Selectively expressed in embryonic epithelia protein-1, putative [Source:UniProtKB/TrEMBL;Acc:A0A3Q0KCJ5]
Smp_014010	23316.1	-0.116735	0.0958516	-1.21787	0.223273	0.405491	20722.9	22416.8	23980	26349.9	23349.2	23077.7	Adenylyl cyclase-associated protein [Source:UniProtKB/TrEMBL;Acc:G4LVI8]
Smp_014020	4967.39	0.0196996	0.102234	0.192692	0.8472	0.921999	4649.55	5485.79	4869.26	4652.41	5173.92	4973.39	Cdc50-related [Source:UniProtKB/TrEMBL;Acc:G4LVJ0]
Smp_014050	3949.33	-0.00766423	0.115202	-0.0665284	0.946957	0.97414	3955.9	3562.03	4298.31	3635.96	4338.5	3905.28	Putative f-box protein [Source:UniProtKB/TrEMBL;Acc:A0A3Q0KCK2]
Smp_014080	1664.59	-0.3855	0.138272	-2.78799	0.00530362	0.0235962	1337.54	1559.34	1433.75	1671.08	1816.2	2169.6	Putative lipopolysaccharide-induced transcription factor regulating tumor necrosis factor alpha [Source:UniProtKB/TrEMBL;Acc:G4VS33]
Smp_014170	31581.9	0.174745	0.1075	1.62553	0.10405	0.238569	31270	30433	38772.9	29618.1	29343.4	30053.7	non-specific serine/threonine protein kinase [Source:UniProtKB/TrEMBL;Acc:A0A3Q0KCJ4]
Smp_014260	2574.28	-0.0666708	0.103051	-0.646972	0.51765	0.700018	2594.47	2291.42	2657.92	2646.13	2600.65	2655.1	Hexosyltransferase [Source:UniProtKB/TrEMBL;Acc:A0A3Q0KCK1]
Smp_014280	3425.81	-0.534719	0.0943062	-5.67003	1.42775e-08	2.79596e-07	2842.28	2932.68	2619.72	4104.26	3909.94	4146.01	Hexosyltransferase [Source:UniProtKB/TrEMBL;Acc:G4V8T3]
Smp_014290	6234.09	0.167177	0.117741	1.41986	0.155648	0.317879	7009.16	6527.15	6248.16	6771.09	5234.33	5614.66
Smp_014400	7987.9	0.250518	0.115024	2.17796	0.0294093	0.0923658	8641.28	7997.81	9399.67	6324.48	7784.95	7779.2	Enhancer of polycomb-like protein [Source:UniProtKB/TrEMBL;Acc:G4LXP3]
Smp_014410	8.73815	0.000301002	1.03512	0.000290789	0.999768	0.999877	8.95675	6.48822	10.7727	5.91534	13.2156	7.08027	TIR domain-containing protein [Source:UniProtKB/TrEMBL;Acc:A0A3Q0KCK6]
Smp_014430	159.938	-0.670892	0.431057	-1.55639	0.119615	0.263217	192.073	112.462	65.6155	192.249	131.212	266.016	TIR domain-containing protein [Source:UniProtKB/TrEMBL;Acc:A0A3Q0KCK9]
Smp_014570	97976.3	0.0493009	0.143303	0.344033	0.730822	0.84707	106920	104776	87254.9	75073.5	108037	105797	Smp_014570.2 [Source:UniProtKB/TrEMBL;Acc:G4VBU3]
Smp_014620	3104.65	0.0872225	0.101643	0.858123	0.390824	0.587293	3336.89	3223.56	3034.96	3252.45	2864.96	2915.05	Putative translation initiation factor eif-2b beta subunit [Source:UniProtKB/TrEMBL;Acc:A0A3Q0KCL1]
Smp_014650	14076.4	0.0684018	0.126974	0.538709	0.590088	0.756704	14702	16716.9	11811.8	14389.1	13180.7	13657.9	40S ribosomal protein S30 [Source:UniProtKB/TrEMBL;Acc:G4VBV1]
Smp_014660	24015.7	-0.333453	0.0978053	-3.40936	0.000651167	0.00406658	20935.9	23700.4	19122.5	26315.4	27108.1	26912.1	Rab-related GTP-binding protein [Source:UniProtKB/TrEMBL;Acc:Q26554]
Smp_014670	21075.8	-0.375773	0.0899523	-4.17747	2.94766e-05	0.000275375	17558.2	17253.3	20227.2	23941.3	23801.3	23673.4	Adducin related protein [Source:UniProtKB/TrEMBL;Acc:A0A3Q0KCL7]
Smp_014680	401.839	0.419607	0.202676	2.07034	0.0384209	0.113774	475.703	455.257	448.536	416.046	289.8	325.693	DUF4201 domain-containing protein [Source:UniProtKB/TrEMBL;Acc:A0A3Q0KCL4]
Smp_014730	471.895	-0.0636651	0.194605	-0.32715	0.743555	0.855443	461.77	382.805	539.614	441.679	522.017	483.482	ANK_REP_REGION domain-containing protein [Source:UniProtKB/TrEMBL;Acc:G4VBW2]
Smp_014780	71817.5	0.00708486	0.108003	0.0655988	0.947697	0.974465	65689.8	68935.2	81356.4	65497.6	76545.8	72880.3	Putative alpha-actinin [Source:UniProtKB/TrEMBL;Acc:G4VBW4]
Smp_014800	5030.38	0.0330602	0.0905727	0.365013	0.715102	0.837564	4986.92	5455.51	4822.25	5099.02	4961.52	4857.07	PRA1 family protein [Source:UniProtKB/TrEMBL;Acc:A0A3Q0KCM1]
Smp_014840	3110.26	-0.490323	0.122856	-3.99104	6.57855e-05	0.000555724	2628.31	2235.19	2895.9	3729.62	3391.7	3780.87	WW domain-containing protein [Source:UniProtKB/TrEMBL;Acc:A0A3Q0KCM0]
Smp_014850	6087.36	0.298283	0.0929528	3.20897	0.00133213	0.00745794	6604.11	6442.8	7096.27	5132.54	5815.82	5432.59	Putative dreadlocks/dock [Source:UniProtKB/TrEMBL;Acc:G4VBX5]
Smp_015020	3983.35	-0.221647	0.119153	-1.86019	0.0628591	0.165424	3281.16	3806.42	3946.72	4122.01	4785.94	3957.87	Sodium/potassium-transporting ATPase subunit alpha [Source:UniProtKB/TrEMBL;Acc:G4VGA5]
Smp_015050	7936.25	-0.20185	0.0972903	-2.07472	0.0380125	0.112941	7619.21	7380.35	7146.22	9366.94	7848.19	8256.61	Choline kinase [Source:UniProtKB/TrEMBL;Acc:A0A3Q0KCM7]
Smp_015090	15955	0.146201	0.0916104	1.5959	0.11051	0.249956	16584.9	17869.6	15833.9	15982.3	14042.5	15416.8	Beta'-coat protein [Source:UniProtKB/TrEMBL;Acc:A0A3Q0KCM5]
Smp_015100	991.518	1.48391	0.156427	9.48626	2.39467e-21	2.07252e-19	1498.76	1506.35	1376.95	593.506	431.396	542.147	DUF5746 domain-containing protein [Source:UniProtKB/TrEMBL;Acc:G4VGB5]
Smp_015160	0						0	0	0	0	0	0	Retrovirus-related Pol polyprotein from transposon TNT 1-94 [Source:UniProtKB/TrEMBL;Acc:G4LYR7]
Smp_015220	2894.53	0.257547	0.110144	2.33828	0.0193729	0.0663656	3058.23	3098.12	3300.36	2370.08	2878.17	2662.18	Transcription initiation factor, putative [Source:UniProtKB/TrEMBL;Acc:A0A5K4EA28]
Smp_015390	9584.48	-0.00997644	0.0717429	-0.139058	0.889404	0.944265	9534.96	9658.8	9460.39	9531.58	9618.14	9703.01	Putative wd-repeat protein [Source:UniProtKB/TrEMBL;Acc:G4VRS2]
Smp_015440	1982.15	0.360355	0.104915	3.43472	0.000593169	0.0037581	2099.86	2255.74	2329.84	1674.04	1819.98	1713.43	Putative syntaxin-31 (AtSYP31) (AtSED5) [Source:UniProtKB/TrEMBL;Acc:G4VRR8]
Smp_015480	16328.6	-0.548746	0.111998	-4.89962	9.60212e-07	1.28598e-05	12414.1	13831.8	13534.4	22219	17213.4	18758.7	XPG_I_2 domain-containing protein [Source:UniProtKB/TrEMBL;Acc:A0A5K4EAA0]
Smp_015490	0						0	0	0	0	0	0	DNA primase [Source:UniProtKB/TrEMBL;Acc:G4VSD2]
Smp_015530	32821.7	0.0842536	0.0800607	1.05237	0.292629	0.485194	32450.3	36238.9	32651.1	32226.8	31432.4	31931	Mucin-5AC-like [Source:UniProtKB/TrEMBL;Acc:G4VSD6]
Smp_015630	1838.47	-0.266617	0.121878	-2.18757	0.0287008	0.0906061	1745.57	1481.48	1779.45	2050.65	1872.84	2100.82	Putative cys-loop ligand gated ion channel subunit [Source:UniProtKB/TrEMBL;Acc:A0A3Q0KCN4]
Smp_015670	3799.63	-0.438683	0.0991516	-4.42437	9.67257e-06	0.000101297	3190.59	3336.03	3152.48	4659.32	3996.78	4462.6	Putative paraxis [Source:UniProtKB/TrEMBL;Acc:G4VSK8]
Smp_015690	13706.4	0.10012	0.102564	0.976168	0.328981	0.524062	15070.2	15117.6	12358.2	13650.6	13046.7	12995.3	Nucleolar protein 12 [Source:UniProtKB/TrEMBL;Acc:G4VSL0]
Smp_015710	4256.44	-0.0658536	0.0942738	-0.698535	0.484843	0.671084	3999.69	4278.98	4199.39	4686.92	4177.08	4196.58	Putative 6-phosphofructo-2-kinase/fructose-2,6-bisphosph at ase [Source:UniProtKB/TrEMBL;Acc:G4VSL5]
Smp_015720	12312.7	0.0611068	0.100621	0.607295	0.543655	0.720319	12635	13438.2	11647.2	13176.4	11138.9	11840.2	Obg-like ATPase 1 [Source:UniProtKB/TrEMBL;Acc:G4VSL7]
Smp_015730	16303.7	-0.0504862	0.109433	-0.461343	0.644552	0.793152	15581.8	17856.7	14617.6	18173.9	15215.9	16376.7	NADH dehydrogenase [ubiquinone] 1 beta subcomplex subunit 6 [Source:UniProtKB/TrEMBL;Acc:G4VSL8]
Smp_015760	388.016	0.00781961	0.224215	0.0348756	0.972179	0.98659	446.843	304.946	415.238	335.203	445.555	380.312	SOCS box domain-containing protein [Source:UniProtKB/TrEMBL;Acc:A0A3Q0KCP0]
Smp_015780	2050.03	-0.146121	0.118616	-1.23188	0.217993	0.399335	1861.01	1831.84	2145.73	1979.67	2233.44	2248.49
Smp_015800	3637.3	0.3335	0.0865743	3.85219	0.000117068	0.000922814	3960.88	4195.72	4011.36	3274.14	3262.37	3119.37	Elongator complex protein 4 [Source:UniProtKB/TrEMBL;Acc:G4VSM8]
Smp_015820	25.7793	-1.17219	0.816933	-1.43487	0.151324	0.310917	19.9039	23.7901	3.91734	18.7319	37.7589	50.5734	Putative notum [Source:UniProtKB/TrEMBL;Acc:A0A3Q0KCP5]
Smp_015840	4530.15	0.0134578	0.102011	0.131924	0.895044	0.946542	4498.28	4596.9	4558.81	4012.57	4788.78	4725.58	Putative zinc finger protein [Source:UniProtKB/TrEMBL;Acc:G4VSN3]
Smp_015850	5143.53	-0.380902	0.11009	-3.45992	0.000540341	0.00346678	5087.44	4109.21	4208.21	5934.07	5593.04	5929.22	RNA-binding protein Luc7-like 2 [Source:UniProtKB/TrEMBL;Acc:G4VSN5]
Smp_015860	4851.4	0.107143	0.142246	0.753223	0.451316	0.642915	4841.62	6036.21	4217.02	4897.9	4182.75	4932.93	Acyl carrier protein [Source:UniProtKB/TrEMBL;Acc:G4VSN6]
Smp_015880	5099.85	-0.0184592	0.0982202	-0.187937	0.850926	0.923944	4741.11	5319.26	5141.51	5545.63	4896.39	4955.18	Putative ecsit (Evolutionarily conserved signaling intermediate in toll pathways) [Source:UniProtKB/TrEMBL;Acc:G4VSP0]
Smp_015900	6076.91	0.0407576	0.100994	0.403566	0.686532	0.819737	6558.33	6327.1	5602.78	6218.99	5574.16	6180.07	Mitochondrial assembly of ribosomal large subunit protein 1 [Source:UniProtKB/TrEMBL;Acc:G4VJP1]
Smp_015980	7433.23	-0.00342379	0.15033	-0.0227751	0.98183	0.991666	7025.08	8980.78	6267.75	8025.14	6273.65	8027.01	ATP synthase subunit e, mitochondrial [Source:UniProtKB/TrEMBL;Acc:G4VJN6]
Smp_016050	16267	-0.415565	0.0908259	-4.5754	4.75318e-06	5.33515e-05	13626.2	13506.3	14688.1	17028.3	19634.6	19118.8	Fragile X related 2, frx2 [Source:UniProtKB/TrEMBL;Acc:A0A3Q0KCP9]
Smp_016090	8049.12	0.178414	0.147075	1.21308	0.225101	0.407795	8525.83	8001.06	9111.74	5865.06	9015.89	7775.15	F-box domain-containing protein [Source:UniProtKB/TrEMBL;Acc:A0A3Q0KCP3]
Smp_016130	3259.06	0.0346374	0.108256	0.319959	0.749	0.859399	3045.3	3677.74	3172.07	3334.28	3136.82	3188.15	Putative mitochondrial import inner membrane translocase subunit tim10 [Source:UniProtKB/TrEMBL;Acc:G4V5G1]
Smp_016180	2328.57	0.526289	0.164292	3.20337	0.00135829	0.00758425	2884.07	2333.6	3028.11	1501.51	2189.07	2035.07	Putative nuclear hormone receptor [Source:UniProtKB/TrEMBL;Acc:A0A3Q0KCQ5]
Smp_016200	7690.59	-0.323597	0.0981308	-3.29761	0.000975102	0.00570578	6733.49	7006.2	6755.46	9510.88	7999.23	8138.27	Putative flotillin-1 [Source:UniProtKB/TrEMBL;Acc:A0A3Q0KCQ0]
Smp_016250	1987.79	-0.105489	0.140124	-0.752822	0.451557	0.643058	2077.97	1949.71	1717.76	2382.9	1819.98	1978.43	Putative gtp-binding protein (I) alpha-2 subunit, gnai2 [Source:UniProtKB/TrEMBL;Acc:G4VHF0]
Smp_016340	4714.24	0.126341	0.114521	1.1032	0.269939	0.4609	4847.59	5034.86	4879.05	5176.91	4026.05	4320.99	Mediator of RNA polymerase II transcription subunit 8 [Source:UniProtKB/TrEMBL;Acc:G4VHF6]
Smp_016380	1485.14	-0.372864	0.11096	-3.36036	0.000778423	0.00473168	1330.58	1279.26	1273.14	1593.2	1786	1648.69	Cytohesin-related guanine nucleotide-exchange protein [Source:UniProtKB/TrEMBL;Acc:A0A3Q0KCQ4]
Smp_016410	12912.8	0.0317089	0.0743144	0.426686	0.669608	0.808876	12701.7	13579.8	12883.2	12639.1	12799.3	12874
Smp_016490	48890	0.13055	0.140543	0.928897	0.352942	0.54954	53066.8	54553	45682.1	36431.6	51707.1	51899.4	Saposin B-type domain-containing protein [Source:UniProtKB/TrEMBL;Acc:G4VHH4]
Smp_016510	2823.2	0.181511	0.126855	1.43085	0.152473	0.312858	2968.67	3433.35	2600.14	2541.62	2585.54	2809.86	B box-type domain-containing protein [Source:UniProtKB/TrEMBL;Acc:A0A3Q0KCQ9]
Smp_016540	23.313	0.579871	0.804947	0.720384	0.471289	0.659073	27.8655	21.6274	34.2768	4.92945	19.8234	31.3555	MutL_C domain-containing protein [Source:UniProtKB/TrEMBL;Acc:G4VHI0]
Smp_016550	3316.94	0.048109	0.10421	0.461656	0.644328	0.793152	3168.7	3604.21	3344.43	3085.84	3515.36	3183.09	Putative gtp-binding protein hflx [Source:UniProtKB/TrEMBL;Acc:A0A3Q0KCR8]
Smp_016600	6306.73	-1.03909	0.126393	-8.22116	2.01543e-16	1.04461e-14	3865.34	4223.83	4297.33	9682.42	7077.91	8693.57	Amino acid transporter [Source:UniProtKB/TrEMBL;Acc:A0A3Q0KCR1]
Smp_016630	11616.8	-1.06323	0.116873	-9.09731	9.25963e-20	6.79583e-18	7025.08	8409.81	7125.65	13778.8	16135.3	17226.3	Putative trimeric G-protein alpha o subunit [Source:UniProtKB/TrEMBL;Acc:A0A3Q0KCR4]
Smp_016640	2567.31	-0.109157	0.0992158	-1.1002	0.271247	0.46227	2363.59	2433.08	2613.85	2538.67	2704.48	2750.18	Prostatic acid phosphatase, putative [Source:UniProtKB/TrEMBL;Acc:A0A3Q0KCR2]
Smp_016670	3575.84	-0.106104	0.14787	-0.717547	0.473037	0.660524	3452.33	4074.6	2806.78	4091.44	3350.16	3679.72	4a-hydroxytetrahydrobiopterin dehydratase [Source:UniProtKB/TrEMBL;Acc:G4VKX2]
Smp_016730	880.633	-0.0113506	0.182028	-0.0623566	0.950279	0.975698	1035	715.867	880.423	768.008	1002.5	882	Putative heme binding protein [Source:UniProtKB/TrEMBL;Acc:G4VKX8]
Smp_016750	12.033	1.96428	0.934649	2.10162	0.0355862	0.107342	17.9135	24.8715	14.69	6.90123	3.77589	4.04587	C2H2-type domain-containing protein [Source:UniProtKB/TrEMBL;Acc:A0A3Q0KCR5]
Smp_016780	18611	-2.03209	0.168235	-12.0789	1.36594e-33	2.78469e-31	7467.94	9256.53	5214.96	31542.6	29097	29086.8	Tubulin alpha chain [Source:UniProtKB/TrEMBL;Acc:G4VKY4]
Smp_016810	1908.47	0.158222	0.110429	1.43279	0.151918	0.311858	1965.51	2030.81	2042.9	1950.09	1806.76	1654.76	Trafficking protein particle complex subunit 13 [Source:UniProtKB/TrEMBL;Acc:A0A3Q0KCR6]
Smp_016870	945.288	-0.793734	0.158686	-5.00191	5.67644e-07	8.11148e-06	786.204	716.948	571.932	1267.85	1196.96	1131.83	Protein regulator of cytokinesis 1 [Source:UniProtKB/TrEMBL;Acc:G4VKZ6]
Smp_016900	1312.14	0.145202	0.179578	0.808575	0.41876	0.614476	1319.63	1665.31	1149.74	1482.78	1092.18	1163.19	WKF domain-containing protein [Source:UniProtKB/TrEMBL;Acc:A0A3Q0KCS8]
Smp_016910	777.547	-0.138403	0.178232	-0.776533	0.437435	0.631664	826.012	793.726	601.312	923.779	775.002	745.452	Putative adrenodoxin [Source:UniProtKB/TrEMBL;Acc:A0A3Q0KCS0]
Smp_016920	1888.64	-0.107801	0.122525	-0.879834	0.378949	0.57472	1910.77	1722.62	1820.59	1753.9	1949.3	2174.66	RING-type domain-containing protein [Source:UniProtKB/TrEMBL;Acc:A0A3Q0KCS1]
Smp_016990	3698.29	0.138792	0.139419	0.995503	0.319492	0.514394	3767.81	4436.86	3423.76	4033.28	3069.8	3458.21	Methylosome subunit pICln [Source:UniProtKB/TrEMBL;Acc:A0A3Q0KCS4]
Smp_017010	21385.9	-0.0911869	0.117293	-0.777431	0.436905	0.631406	21211.6	19850.7	21068.5	18309	24403.6	23472.1	MIF4G domain-containing protein [Source:UniProtKB/TrEMBL;Acc:G4VTK4]
Smp_017020	7.55311	3.36039	2.00907	1.67261	0.0944042	0.221897	22.8895	18.3833	0	0	0	4.04587	Homeobox protein vsx-1-related [Source:UniProtKB/TrEMBL;Acc:A0A3Q0KCT4]
Smp_017070	18100	-0.0285995	0.0719135	-0.397693	0.690857	0.822225	17792.1	18348.7	17621.2	18800.9	18046.9	17990	Putative 26s protease regulatory subunit S10b [Source:UniProtKB/TrEMBL;Acc:G4VTJ6]
Smp_017230	4232.13	0.108722	0.116166	0.935914	0.349317	0.546835	3990.73	4184.9	4998.53	4342.84	3869.35	4006.42	Nicotinate phosphoribosyltransferase related pre-B cell enhancing factor [Source:UniProtKB/TrEMBL;Acc:G4VE80]
Smp_017280	16839.8	0.00373939	0.127822	0.0292548	0.976661	0.989387	17346.2	19288.4	13950.6	18006.3	15316.9	17130.2	Ubiquitin and ribosomal protein S27-like protein [Source:UniProtKB/TrEMBL;Acc:Q15ER5]
Smp_017290	3108.1	0.127421	0.115893	1.09947	0.271562	0.462639	3188.6	3623.67	2924.3	3048.37	3095.29	2768.39	Signal recognition particle receptor subunit beta [Source:UniProtKB/TrEMBL;Acc:A0A5K4EA31]
Smp_017360	20062.4	-0.0189899	0.109096	-0.174067	0.861813	0.92932	20133.8	21385.2	18272.5	22789.8	18479.2	19314	T-complex protein 1 subunit alpha [Source:UniProtKB/TrEMBL;Acc:A0A3Q0KCS6]
Smp_017420	2751.85	-0.357282	0.0981484	-3.64022	0.000272407	0.00193127	2498.93	2455.79	2283.81	3214	2930.09	3128.47	Voltage-gated hydrogen channel 1 [Source:UniProtKB/TrEMBL;Acc:G4LWE5]
Smp_017430	229190	0.255134	0.0742939	3.43412	0.00059449	0.00376128	239559	261229	247421	210021	202967	213944	Tetraspanin [Source:UniProtKB/TrEMBL;Acc:G4LW70]
Smp_017470	4217.64	0.154189	0.0954762	1.61494	0.106323	0.242534	4132.05	4783.98	4412.89	3878.49	4051.53	4046.88	Selenoprotein S [Source:UniProtKB/TrEMBL;Acc:G4LW66]
Smp_017520	2606.3	0.0816567	0.129286	0.631598	0.52765	0.707389	2683.05	3035.41	2322.01	2574.16	2330.67	2692.53	Inositol polyphosphate 1-phosphatase [Source:UniProtKB/TrEMBL;Acc:A0A5K4EAJ8]
Smp_017610	4957.24	-1.53709	0.213722	-7.192	6.38495e-13	2.32442e-11	2479.03	3485.26	1659	8597.95	6636.13	6886.07
Smp_017640	2843.7	0.400573	0.0951673	4.20914	2.56339e-05	0.00024294	3192.59	3254.92	3260.21	2594.86	2310.85	2448.76	Putative nucleolar complex protein [Source:UniProtKB/TrEMBL;Acc:A0A3Q0KCU5]
Smp_017650	4531.29	-0.0922759	0.0974985	-0.946434	0.343927	0.540828	4482.36	4097.31	4579.38	4454.25	5009.67	4564.75	Farnesylated proteins-converting enzyme 2 [Source:UniProtKB/TrEMBL;Acc:A0A3Q0KCT3]
Smp_017660	7306.22	0.000147738	0.107175	0.00137847	0.9989	0.999772	7051.95	8108.11	6760.36	7942.33	7057.14	6917.43	Proteasome activator PA28-gamma [Source:UniProtKB/TrEMBL;Acc:C1LZ83]
Smp_017710	18245.6	-0.278443	0.125574	-2.21736	0.0265987	0.0852608	15370.8	15885.3	18214.7	16689.1	22488.3	20825.1	Putative rab [Source:UniProtKB/TrEMBL;Acc:A0A3Q0KCU2]
Smp_017730	50663.3	-0.996739	0.104996	-9.49313	2.24199e-21	1.95886e-19	32048.3	30577.9	38852.2	69209.5	66592.6	66699.2	200-kDa GPI-anchored surface glycoprotein [Source:UniProtKB/TrEMBL;Acc:A0A3Q0KCT5]
Smp_017750	12121.7	0.093749	0.102689	0.912941	0.361273	0.557685	12043.8	11969.7	13532.5	12988.1	11308.8	10887.4	Putative phospholipase A-2-activating protein [Source:UniProtKB/TrEMBL;Acc:A0A3Q0KCV0]
Smp_017830	22420.5	-0.0389186	0.103743	-0.375145	0.707552	0.832525	21927.1	24057.2	20370.2	24350.5	20425.7	23392.2	NADH dehydrogenase [ubiquinone] iron-sulfur protein 5 [Source:UniProtKB/TrEMBL;Acc:G4VNQ8]
Smp_017860	463.354	-0.545512	0.186919	-2.91844	0.00351789	0.0168944	436.891	340.632	352.561	575.76	493.698	580.583	Metallo phosphoesterase related [Source:UniProtKB/TrEMBL;Acc:A0A3Q0KCU1]
Smp_017870	902.982	0.200875	0.152234	1.31952	0.186997	0.360098	1070.83	815.353	1010.67	801.528	862.791	856.713	EF-hand domain-containing protein [Source:UniProtKB/TrEMBL;Acc:A0A3Q0KCU7]
Smp_017880	1501.06	-0.651652	0.151534	-4.30037	1.70509e-05	0.000169041	1321.62	1155.98	1025.36	2031.92	1568.88	1902.57
Smp_017890	5295.57	0.17645	0.0917223	1.92375	0.0543863	0.148566	5461.63	5521.47	5874.06	5126.63	5168.25	4621.4	Family C19 non-peptidase homologue (C19 family) [Source:UniProtKB/TrEMBL;Acc:G4VNY2]
Smp_017990	2002.47	0.366053	0.123057	2.97467	0.00293308	0.0144979	2144.64	2549.87	2071.3	1798.26	1646.29	1804.46
Smp_018010	1971.51	0.479412	0.154707	3.09885	0.00194276	0.0102785	2769.63	1850.22	2268.14	1620.8	1731.25	1589.02	Cytospin-A [Source:UniProtKB/TrEMBL;Acc:G4VNZ4]
Smp_018020	9945.32	0.0660116	0.0925448	0.713293	0.475664	0.662579	10106.2	10931.6	9480.95	9895.38	9160.32	10097.5	NADH dehydrogenase [ubiquinone] iron-sulfur protein 4, mitochondrial [Source:UniProtKB/TrEMBL;Acc:A0A3Q0KCV2]
Smp_018030	2597.69	0.265834	0.101761	2.61233	0.00899285	0.0361796	2845.26	2749.92	2913.52	2547.54	2227.78	2302.1	Vacuolar protein sorting-associated protein 72 homolog [Source:UniProtKB/TrEMBL;Acc:G4VNZ6]
Smp_018160	3319.36	-0.0277768	0.143967	-0.192939	0.847007	0.921999	2808.44	3559.87	3494.27	3822.29	3400.19	2831.1	PIH1 domain-containing protein 1 [Source:UniProtKB/TrEMBL;Acc:A0A3Q0KCV9]
Smp_018170	1963.21	-0.677346	0.14342	-4.72281	2.32604e-06	2.82264e-05	1457.96	1320.35	1753.01	2141.35	2493.98	2612.62	Putative zinc finger protein [Source:UniProtKB/TrEMBL;Acc:A0A3Q0KCU9]
Smp_018210	6169.33	0.0999234	0.087475	1.14231	0.253326	0.442173	6045.81	6314.12	6788.76	5946.89	6121.67	5798.75	FIT family protein [Source:UniProtKB/TrEMBL;Acc:G4VP16]
Smp_018220	4571.7	0.0244474	0.129336	0.189022	0.850075	0.923469	4860.53	4067.03	4903.54	3939.62	5149.37	4510.14	TFIIS N-terminal domain-containing protein [Source:UniProtKB/TrEMBL;Acc:G4M0P2]
Smp_018240	66165.1	-0.014991	0.080693	-0.185778	0.852619	0.924717	64626	68140.4	64697.9	71091.5	63337.8	65097.1	vesicle-fusing ATPase [Source:UniProtKB/TrEMBL;Acc:G4M0P7]
Smp_018250	108331	-0.750955	0.122108	-6.14994	7.75124e-10	1.86262e-08	75386	96094.9	70790.3	132236	129939	145542	Putative troponin I [Source:UniProtKB/TrEMBL;Acc:A0A3Q0KCV6]
Smp_018260	22510.4	-0.150144	0.110589	-1.35768	0.174565	0.34403	19279.9	23267.8	21472.9	26218.8	21246.9	23576.3	Glycogen [starch] synthase [Source:UniProtKB/TrEMBL;Acc:A0A3Q0KCW2]
Smp_018280	2936.6	0.310852	0.0991168	3.13621	0.00171144	0.00925754	3400.58	3130.57	3223.97	2795.98	2588.37	2480.12	CLP1_P domain-containing protein [Source:UniProtKB/TrEMBL;Acc:G4VGQ3]
Smp_018290	2476.61	0.767138	0.107642	7.12673	1.0278e-12	3.59886e-11	3275.19	3006.21	3078.05	1921.5	1667.06	1911.67	Serine/threonine kinase [Source:UniProtKB/TrEMBL;Acc:A0A3Q0KCX0]
Smp_018310	1871.59	0.381511	0.145889	2.61508	0.00892069	0.0359729	1996.36	2391.99	1964.55	1765.73	1363.1	1747.82	Coiled-coil domain-containing protein 86 [Source:UniProtKB/TrEMBL;Acc:G4VGQ0]
Smp_018360	25391.9	0.0605346	0.0715304	0.846278	0.397398	0.593283	25424.2	25912.9	26436.2	25137.2	24043.9	25396.9	Varsurf_PPLC domain-containing protein [Source:UniProtKB/TrEMBL;Acc:G4VGP6]
Smp_018400	3351.96	0.44418	0.14665	3.02885	0.00245488	0.0124978	3885.24	4223.83	3482.52	2817.67	2336.33	3366.16	WD_REPEATS_REGION domain-containing protein [Source:UniProtKB/TrEMBL;Acc:G4VGP3]
Smp_018430	1566.22	-0.397366	0.125505	-3.16614	0.00154476	0.00847586	1469.9	1397.13	1188.91	1715.45	1855.85	1770.07	Mitochondrial signal peptidase (S26 family) [Source:UniProtKB/TrEMBL;Acc:A0A5K4EAL6]
Smp_018440	797.24	-0.326754	0.217619	-1.50149	0.133228	0.284604	705.593	675.856	740.378	1189.97	651.341	820.3	Homeobox domain-containing protein [Source:UniProtKB/TrEMBL;Acc:A0A3Q0KCX5]
Smp_018460	3640.63	0.204344	0.101706	2.00917	0.0445192	0.127511	4022.58	3999.99	3671.53	3644.83	3138.71	3366.16	Phosphatidylinositol 4-kinase type 2 [Source:UniProtKB/TrEMBL;Acc:G4VGN6]
Smp_018500	379.574	0.121401	0.189062	0.642125	0.520792	0.702713	351.304	447.687	387.817	383.511	352.102	355.025	Gluconokinase [Source:UniProtKB/TrEMBL;Acc:A0A3Q0KCW4]
Smp_018530	29056.1	0.159677	0.11491	1.38958	0.164655	0.331043	31588.5	34110.7	26288.3	29003.9	25092.7	28252.3	Putative nascent polypeptide associated complex alpha subunit (Nac alpha) [Source:UniProtKB/TrEMBL;Acc:G4VGM8]
Smp_018550	23397.8	0.239117	0.077978	3.06647	0.00216606	0.0112778	24466.9	25734.4	25795.7	22625.2	20741	21023.4	Endosome-associated-trafficking regulator 1 [Source:UniProtKB/TrEMBL;Acc:A0A3Q0KCW3]
Smp_018570	1428.54	0.310626	0.112086	2.77133	0.00558277	0.0245878	1666.95	1483.64	1594.36	1313.21	1264.92	1248.15	Putative serine-rich repeat protein 2 [Source:UniProtKB/TrEMBL;Acc:A0A3Q0KCY0]
Smp_018580	1538.52	0.00938088	0.157464	0.0595747	0.952494	0.976513	1540.56	1812.38	1278.03	1707.56	1403.69	1488.88	Putative wd-repeat protein [Source:UniProtKB/TrEMBL;Acc:A0A3Q0KCX1]
Smp_018590	93.0782	1.30346	0.372608	3.49821	0.000468395	0.00307994	148.284	129.764	119.479	39.4356	68.91	52.5963	Putative gata binding factor [Source:UniProtKB/TrEMBL;Acc:A0A3Q0KCW8]
Smp_018610	9815.6	-0.130213	0.108615	-1.19886	0.230584	0.414942	9541.93	10436.3	8141.22	10553	9874.9	10346.3	Mediator of RNA polymerase II transcription subunit 7 [Source:UniProtKB/TrEMBL;Acc:G4VGM0]
Smp_018620	7696.08	0.165165	0.0807597	2.04514	0.040841	0.119361	7723.71	8501.73	8183.33	7309.39	7223.28	7235.03	Paraplegin (M41 family) [Source:UniProtKB/TrEMBL;Acc:A0A3Q0KCW9]
Smp_018640	2578.04	0.579002	0.112656	5.13957	2.75364e-07	4.2244e-06	2954.73	3320.89	2989.91	2108.82	1874.73	2219.16	RUN domain-containing protein [Source:UniProtKB/TrEMBL;Acc:A0A3Q0KCY5]
Smp_018680	5783.08	0.0876061	0.0911373	0.961254	0.336424	0.53259	5810.94	6191.92	5873.08	6008.01	5277.75	5536.77	Isocitrate dehydrogenase [NAD] subunit, mitochondrial [Source:UniProtKB/TrEMBL;Acc:A0A3Q0KCX7]
Smp_018710	8348.61	0.105825	0.102939	1.02804	0.303931	0.497904	8070.04	9411.16	8483.01	8553.58	7323.34	8250.54	Putative wd-repeat protein [Source:UniProtKB/TrEMBL;Acc:G4VGK8]
Smp_018760	18811.3	-0.0154762	0.104685	-0.147836	0.882472	0.94147	17440.8	17836.1	20854	17339.8	20212.4	19184.5	Neutral alpha-glucosidase ab (Glucosidase II alpha subunit) (Alpha glucosidase 2),putative [Source:UniProtKB/TrEMBL;Acc:G4M039]
Smp_018790	10853.9	0.619905	0.143424	4.32219	1.54487e-05	0.000154723	10982	12334.1	16135.5	8618.65	9298.14	7754.92	PPM-type phosphatase domain-containing protein [Source:UniProtKB/TrEMBL;Acc:A0A3Q0KCX4]
Smp_018800	4.71802	1.455	2.27847	0.638588	0.523091	0.704444	11.9423	0	8.81402	0	7.55179	0	Subfamily A1A unassigned peptidase (A01 family) [Source:UniProtKB/TrEMBL;Acc:A0A3Q0KCZ1]
Smp_018870	330.883	-0.0293039	0.235753	-0.124299	0.901079	0.949824	360.261	251.959	370.189	332.245	381.365	289.28	DUF4537 domain-containing protein [Source:UniProtKB/TrEMBL;Acc:A0A3Q0KCY4]
Smp_018880	22.3031	1.93228	1.04827	1.8433	0.0652845	0.169314	27.8655	49.743	28.4007	19.7178	0	8.09174
Smp_018930	449.476	-0.643822	0.238852	-2.69548	0.0070287	0.0296602	436.891	370.91	244.834	586.604	571.104	486.516
Smp_018940	254.542	-0.0258621	0.210164	-0.123056	0.902062	0.950117	229.89	271.424	255.607	251.402	268.088	250.844	Putative calmodulin [Source:UniProtKB/TrEMBL;Acc:G4VG24]
Smp_018950	2572.63	0.338486	0.108348	3.12408	0.00178363	0.00958021	2957.72	2639.62	3021.25	2427.26	2148.48	2241.41	La-related protein 7 [Source:UniProtKB/TrEMBL;Acc:A0A3Q0KCZ6]
Smp_018980	798.25	-0.126626	0.168504	-0.751475	0.452367	0.643325	750.377	678.019	860.836	788.712	747.627	963.929	C2H2-type domain-containing protein [Source:UniProtKB/TrEMBL;Acc:A0A3Q0KCY9]
Smp_018990	16092.9	0.0284701	0.117217	0.242884	0.808095	0.897622	16581.9	18334.6	13839	16791.7	14788.3	16221.9	60S ribosomal protein L9 [Source:UniProtKB/TrEMBL;Acc:G4VG38]
Smp_019010	18284.8	0.156207	0.0812421	1.92273	0.0545133	0.148797	19017.2	19312.2	19491.7	18547.5	16647.9	16692.3	Dipeptidyl peptidase 3 [Source:UniProtKB/TrEMBL;Acc:G4VG40]
Smp_019030	30702.5	-0.0139485	0.0785145	-0.177655	0.858994	0.928134	31487	30361.6	29813.9	30870.2	32440.6	29241.5	Dipeptidyl peptidase 1 [Source:UniProtKB/TrEMBL;Acc:G4VG42]
Smp_019040	1784.69	0.0983791	0.110051	0.893942	0.371353	0.567714	1752.54	1837.25	1946.92	1708.55	1830.36	1632.51	Putative transcription factor lbp1,cp2 [Source:UniProtKB/TrEMBL;Acc:A0A3Q0KCZ9]
Smp_019050	4329.62	-0.166641	0.114693	-1.45293	0.146242	0.304378	4231.57	4445.51	3562.82	4787.48	4260.15	4690.18	Tubulin-specific chaperone A [Source:UniProtKB/TrEMBL;Acc:A0A3Q0KCZ4]
Smp_019060	8697.36	0.195133	0.115266	1.6929	0.0904754	0.21559	9088.12	10392	8374.3	8990.33	7504.59	7834.83	Protein transport protein Sec61 subunit beta [Source:UniProtKB/TrEMBL;Acc:G4VG47]
Smp_019100	9224.77	0.328647	0.0854147	3.84766	0.000119252	0.000936845	9700.16	10142.2	10970.5	8188.8	8365.49	7981.49	Eh domain containing/past-1-related [Source:UniProtKB/TrEMBL;Acc:A0A3Q0KCZ7]
Smp_019130	1893.8	0.38843	0.117125	3.31637	0.000911946	0.00538712	2162.56	2278.45	2000.78	1788.4	1526.4	1606.21	Protein CLP1 homolog [Source:UniProtKB/TrEMBL;Acc:G4LUE4]
Smp_019170	10400.8	-0.0911959	0.0975822	-0.934555	0.350018	0.547053	9540.93	9720.43	10954.9	9925.94	11331.5	10930.9	[histone H3]-trimethyl-L-lysine(4) demethylase [Source:UniProtKB/TrEMBL;Acc:G4LUD8]
Smp_019190	5652.48	0.378632	0.12019	3.15028	0.00163113	0.00888072	5563.14	6151.91	7454.71	4981.7	4912.44	4851	Pre-mRNA-splicing factor SLU7 [Source:UniProtKB/TrEMBL;Acc:G4LUD6]
Smp_019260	9224.14	0.206236	0.081524	2.52976	0.011414	0.0437028	9452.36	9970.23	10224.3	8915.4	8271.09	8511.5	Multiple ankyrin repeats single kh domain protein, putative [Source:UniProtKB/TrEMBL;Acc:A0A3Q0KCZ3]
Smp_019280	2624.98	-0.622132	0.148893	-4.1784	2.9357e-05	0.000274818	2226.25	1995.13	1981.2	3847.93	2634.63	3064.75	Camp-dependent protein kinase regulatory chain,putative [Source:UniProtKB/TrEMBL;Acc:G4LUC8]
Smp_019310	15931.6	-0.561045	0.123362	-4.54797	5.41651e-06	5.98687e-05	12299.6	14802.9	11515	21340.6	17235.1	18396.6	Dynein light chain [Source:UniProtKB/TrEMBL;Acc:G4LUC6]
Smp_019340	11535.7	-0.12637	0.0738782	-1.71052	0.08717	0.210281	11158.1	10728.3	11205.6	12304.9	11778.9	12038.5	Tetraspanin [Source:UniProtKB/TrEMBL;Acc:A0A3Q0KD09]
Smp_019350	42537.1	0.228992	0.107298	2.13417	0.0328291	0.100997	42084.8	46204.8	49428.1	44168.9	36499.7	36836.6	UPAR/Ly6 domain-containing protein [Source:UniProtKB/TrEMBL;Acc:A0A3Q0KD07]
Smp_019380	4622.5	0.0956745	0.100134	0.955467	0.339342	0.535442	4595.81	4720.18	5011.26	4788.47	4547.12	4072.17	eIF-2B GDP-GTP exchange factor subunit epsilon [Source:UniProtKB/TrEMBL;Acc:G4LUC1]
Smp_019430	13068.4	0.198172	0.101156	1.95907	0.0501047	0.139545	13818.3	15052.7	13023.2	13374.6	11808.2	11333.5	C2H2-type domain-containing protein [Source:UniProtKB/TrEMBL;Acc:A0A3Q0KD05]
Smp_019440	8458.8	0.115782	0.109397	1.05837	0.289888	0.482823	8545.74	9843.71	8005.09	8646.25	7471.55	8240.43	Translation factor sui1, putative [Source:UniProtKB/TrEMBL;Acc:G4LUB6]
Smp_019460	0.652891	2.86063	3.97522	0.719615	0.471762		0	0	3.91734	0	0	0	BHLH domain-containing protein [Source:UniProtKB/TrEMBL;Acc:A0A3Q0KD14]
Smp_019490	6015.2	0.00712395	0.11878	0.0599762	0.952175	0.97649	5536.27	6746.67	5807.46	6516.73	5307.02	6177.03	Protein RER1 [Source:UniProtKB/TrEMBL;Acc:G4LUA8]
Smp_019620	3611.76	-0.061948	0.0909457	-0.681154	0.495774	0.680889	3717.05	3519.86	3365.98	3659.62	3804.21	3603.86	DRMBL domain-containing protein [Source:UniProtKB/TrEMBL;Acc:C4Q2I6]
Smp_019630	8445.4	-0.219232	0.0912978	-2.40128	0.0163377	0.0582042	7878.96	8030.25	7505.63	9681.44	8362.66	9213.46	N-acyl-aliphatic-L-amino acid amidohydrolase [Source:UniProtKB/TrEMBL;Acc:C4Q2I8]
Smp_019640	7003.42	0.113075	0.105155	1.07532	0.282234	0.475172	7306.72	8081.08	6445.99	6778.98	6538.9	6868.88	Calcyphosine/tpp, putative [Source:UniProtKB/TrEMBL;Acc:C4Q2F2]
Smp_019680	5471.62	-0.228237	0.0956625	-2.38586	0.0170392	0.0600528	4968.01	4827.24	5323.67	5473.66	6275.53	5961.59	ANAPC4_WD40 domain-containing protein [Source:UniProtKB/TrEMBL;Acc:G4M0R1]
Smp_019690	22005.2	0.345461	0.0916431	3.76963	0.000163488	0.00122837	23094.5	25899.9	24887.9	21008.3	18736	18404.7	Splicing factor U2AF subunit [Source:UniProtKB/TrEMBL;Acc:C4Q2F6]
Smp_019730	31864.8	0.00771314	0.109533	0.0704187	0.94386	0.972482	30098.7	36568.7	29183.2	33786.4	29622.8	31929	NADH dehydrogenase [ubiquinone] 1 alpha subcomplex subunit 7 [Source:UniProtKB/TrEMBL;Acc:C4Q2F9]
Smp_019750	26185.3	-0.0979032	0.11631	-0.841742	0.399932	0.596001	24305.6	29029.4	22557	29797.5	25562.8	25859.2	ATP synthase subunit d, mitochondrial [Source:UniProtKB/TrEMBL;Acc:G4LYX7]
Smp_019760	522.106	0.0457476	0.204327	0.223893	0.82284	0.906755	548.352	429.304	613.064	579.703	434.228	527.986	DNA polymerase theta, putative [Source:UniProtKB/TrEMBL;Acc:A0A3Q0KD23]
Smp_019790	5421.35	0.29241	0.134271	2.17776	0.0294242	0.0923812	6199.07	5203.55	6503.77	4105.25	5442.95	5073.52	Guanylate cyclase [Source:UniProtKB/TrEMBL;Acc:A0A5K4EAI8]
Smp_019820	2582.72	0.0997228	0.108336	0.920493	0.357315	0.553438	2540.73	2664.5	2810.69	2684.58	2511.91	2283.89	Thioredoxin domain-containing protein [Source:UniProtKB/TrEMBL;Acc:A0A3Q0KD13]
Smp_019840	5478.55	-0.034977	0.0873122	-0.400598	0.688716	0.82045	5338.23	5546.35	5352.07	5909.42	5408.97	5316.28	DNA ligase [Source:UniProtKB/TrEMBL;Acc:A0A3Q0KD12]
Smp_019880	7915.45	0.171292	0.0911579	1.87907	0.0602348	0.160312	8247.18	8692.05	8215.65	7978.81	7480.04	6878.99	Derlin [Source:UniProtKB/TrEMBL;Acc:G4V8G7]
Smp_019890	3021.52	-0.177521	0.0887661	-1.99987	0.0455138	0.129591	2899	2799.67	2808.74	3105.55	3207.62	3308.51	Putative syntaxin [Source:UniProtKB/TrEMBL;Acc:A0A3Q0KD32]
Smp_019900	8699.09	-0.418201	0.094114	-4.44355	8.84852e-06	9.3629e-05	7172.37	7846.42	7322.5	9352.15	9680.44	10820.7	Putative zygin [Source:UniProtKB/TrEMBL;Acc:A0A3Q0KD17]
Smp_019920	2242.12	-0.235792	0.125716	-1.87559	0.0607111	0.161298	1997.36	2240.6	1940.06	2583.03	2115.44	2576.21
Smp_019950	7848.14	-0.155669	0.0956206	-1.62799	0.103527	0.237617	7087.78	7156.51	8030.56	8718.22	7733.97	8361.8	Protein phosphatase 1 regulatory subunit 14B [Source:UniProtKB/TrEMBL;Acc:A0A3Q0KD16]
Smp_019980	8900.24	-0.0570064	0.0890409	-0.640227	0.522025	0.703577	8694.02	8921.3	8558.42	8413.58	9749.35	9064.77	Putative vacuole membrane protein [Source:UniProtKB/TrEMBL;Acc:G4V8G5]
Smp_019990	5427.32	0.00822516	0.104626	0.0786153	0.937339	0.970115	5179.99	6128.12	5021.06	5503.24	5420.29	5311.22	AP complex subunit sigma [Source:UniProtKB/TrEMBL;Acc:G4V8G4]
Smp_020040	19086	0.13589	0.0798679	1.70144	0.0888604	0.213014	19151.5	20687.7	20113.6	18995.1	17357.8	18210.5	PPM-type phosphatase domain-containing protein [Source:UniProtKB/TrEMBL;Acc:G4V8G2]
Smp_020050	13337.7	0.0733263	0.0974712	0.752287	0.451879	0.643317	13115.7	14344.4	13569.7	14149.5	11737.4	13109.6	COP9 signalosome complex subunit 2 [Source:UniProtKB/TrEMBL;Acc:G4V8G0]
Smp_020060	4576.89	0.299923	0.0928899	3.2288	0.00124312	0.00702241	4912.28	4946.19	5294.29	4332	4128.94	3847.62	NudC domain-containing protein 1 [Source:UniProtKB/TrEMBL;Acc:A0A3Q0KD39]
Smp_020070	39161.7	-0.215232	0.0856755	-2.51218	0.0119987	0.0454859	34847.7	38585.4	35305.1	39669.3	42105.9	44457	Centrosomal protein of 162 kDa [Source:UniProtKB/TrEMBL;Acc:A0A3Q0KD41]
Smp_020080	3785.08	0.373114	0.165808	2.25028	0.0244315	0.0798768	4873.47	4511.48	3430.61	2655.99	3411.52	3827.39	Putative gtp-binding protein (I) alpha-1subunit, gnai1 [Source:UniProtKB/TrEMBL;Acc:G4V8F7]
Smp_020090	2843.75	0.0309389	0.127582	0.242502	0.808391	0.897843	3054.25	2781.28	2787.19	2370.08	3085.85	2983.83	Rhomboid-like protein [Source:UniProtKB/TrEMBL;Acc:A0A3Q0KD37]
Smp_020120	1542.65	0.153779	0.148352	1.03658	0.299932	0.493467	1513.69	1890.23	1470.96	1631.65	1440.5	1308.84	Transmembrane protein 188 [Source:UniProtKB/TrEMBL;Acc:A0A5K4EAJ5]
Smp_020130	1149.76	-0.16477	0.153472	-1.07362	0.282993	0.475751	971.31	1005.67	1275.1	1221.52	1111.06	1313.9	SET domain-containing protein [Source:UniProtKB/TrEMBL;Acc:A0A3Q0KD44]
Smp_020200	2559.94	-0.0755207	0.105014	-0.719147	0.472051	0.65981	2694.99	2437.41	2346.49	2730.91	2653.51	2496.3	RNA helicase [Source:UniProtKB/TrEMBL;Acc:A0A3Q0KD46]
Smp_020220	5691.83	-0.239276	0.0960479	-2.49121	0.0127308	0.0477477	5089.43	5721.53	4852.61	6195.33	6270.81	6021.27	Coatomer subunit zeta [Source:UniProtKB/TrEMBL;Acc:G4V8D5]
Smp_020270	2262.55	-0.232322	0.110793	-2.0969	0.0360022	0.108432	2015.27	2004.86	2222.11	2273.46	2642.18	2417.41	Voltage-dependent L-type calcium channel subunit alpha [Source:UniProtKB/TrEMBL;Acc:A0A5K4EAX0]
Smp_020300	6607.51	-0.479299	0.138261	-3.46664	0.000527007	0.00339281	5609.91	4798.04	6151.21	6366.88	8212.57	8506.44	Putative dishevelled [Source:UniProtKB/TrEMBL;Acc:A0A3Q0KD31]
Smp_020340	6047.03	0.197173	0.10025	1.96682	0.0492038	0.137936	6192.1	6129.2	7057.1	6037.59	5432.57	5433.61	Putative alpha-glucosidase [Source:UniProtKB/TrEMBL;Acc:A0A3Q0KD49]
Smp_020370	44133.4	-0.147748	0.0932627	-1.58422	0.113145	0.254222	38858.4	40871.5	45896.6	43989.4	48711.8	46472.9	Reticulon-like protein [Source:UniProtKB/TrEMBL;Acc:A0A3Q0KD50]
Smp_020400	2148.24	0.158237	0.0967976	1.63472	0.102107	0.23521	2262.08	2202.75	2332.78	1954.03	2067.3	2070.47	Zinc metalloproteinase YIL108W [Source:UniProtKB/TrEMBL;Acc:G4V8B8]
Smp_020450	11434.4	0.0198059	0.0945793	0.20941	0.834128	0.914914	10499.3	11819.4	12220.2	10730.4	11905.4	11431.6	UBX domain-containing protein [Source:UniProtKB/TrEMBL;Acc:A0A5K4EAY8]
Smp_020480	4833.43	-0.194396	0.105401	-1.84436	0.0651309	0.169167	4606.76	4023.78	4893.74	5302.12	5278.7	4895.5	XPG_I_2 domain-containing protein [Source:UniProtKB/TrEMBL;Acc:A0A3Q0KD33]
Smp_020540	468.827	-0.0123299	0.272678	-0.0452176	0.963934	0.982352	494.612	393.619	512.193	289.852	608.863	513.826	Pinch, putative [Source:UniProtKB/TrEMBL;Acc:A0A3Q0KD53]
Smp_020550	2487.8	-0.199994	0.442343	-0.452125	0.651179	0.797585	1838.12	3703.69	1405.35	2457.82	3208.56	2313.23	Low-density lipoprotein receptor (Ldl) [Source:UniProtKB/TrEMBL;Acc:A0A3Q0KD55]
Smp_020590	6773.28	-0.00759812	0.0920207	-0.0825696	0.934194	0.968723	6723.54	7151.1	6392.13	7241.36	6539.85	6591.74	WD_REPEATS_REGION domain-containing protein [Source:UniProtKB/TrEMBL;Acc:A0A3Q0KD40]
Smp_020760	18125	-0.740048	0.0806155	-9.17997	4.31195e-20	3.26924e-18	13479.9	14169.2	13078.1	21779.3	22421.3	23822.1	Ankyrin repeat-containing, putative [Source:UniProtKB/TrEMBL;Acc:G4LYA6]
Smp_020770	11727.2	0.131038	0.0928353	1.41151	0.158096	0.32116	11772.2	13383	11623.7	11732.1	11128.5	10723.6	Dolichyl-diphosphooligosaccharide--protein glycosyltransferase subunit DAD1 [Source:UniProtKB/TrEMBL;Acc:G4LYA4]
Smp_020800	8859.45	0.211303	0.0890102	2.37392	0.0176003	0.0616279	9339.9	9735.57	9445.7	8843.43	7638.63	8153.44	Cysteine and histidine-rich domain (Chord)-containing, zinc binding protein, putative [Source:UniProtKB/TrEMBL;Acc:G4LYA2]
Smp_020920	65.628	1.25776	3.72834	0.337351			277.659	0	0	0	116.109	0	Putative dnaj homolog subfamily B member 4 [Source:UniProtKB/TrEMBL;Acc:A0A3Q0KD57]
Smp_021040	9149.33	0.149463	0.0850136	1.7581	0.0787301	0.194539	9461.32	9951.85	9455.49	9251.59	8268.26	8507.46	Protein FAM32A-like [Source:UniProtKB/TrEMBL;Acc:G4VDL2]
Smp_021060	10.0233	1.15707	1.13916	1.01572	0.309761	0.503588	27.8655	9.73233	3.91734	9.8589	4.71987	4.04587
Smp_021070	1149.91	0.151791	0.125668	1.20787	0.227096	0.410195	1220.11	1287.91	1123.3	1017.44	1114.83	1135.88	Putative gtp-binding protein-animal [Source:UniProtKB/TrEMBL;Acc:G4VDL0]
Smp_021080	5459.11	-0.0163082	0.0891162	-0.183	0.854798	0.925519	5498.45	5377.65	5408.87	5745.77	5639.3	5084.65	39S ribosomal protein L15, mitochondrial [Source:UniProtKB/TrEMBL;Acc:A0A3Q0KD51]
Smp_021100	4218.37	0.130049	0.145207	0.895609	0.370461	0.566813	4522.17	3571.76	5130.74	3651.74	4467.82	3965.97	SAM domain-containing protein [Source:UniProtKB/TrEMBL;Acc:A0A3Q0KD62]
Smp_021130	4615.71	0.260537	0.0995942	2.61598	0.00889707	0.0358935	4584.86	5318.18	5191.46	3999.76	4392.31	4207.71	YTH domain-containing protein [Source:UniProtKB/TrEMBL;Acc:A0A3Q0KD48]
Smp_021140	20470.4	0.062981	0.108414	0.580933	0.561286	0.73466	21511.1	22946.7	18294	21499.3	18718	19853.1	40S ribosomal protein S7 [Source:UniProtKB/TrEMBL;Acc:G4VDK2]
Smp_021160	4107.46	0.276834	0.109772	2.5219	0.0116724	0.0444736	4394.78	4142.73	4963.28	3474.28	3993.01	3676.69	RING-type E3 ubiquitin transferase [Source:UniProtKB/TrEMBL;Acc:G4VDK0]
Smp_021170	9727.14	-0.146653	0.0984898	-1.48902	0.136482	0.2893	9194.61	8656.37	9848.2	9312.72	10880.2	10470.7	VPS13C protein, putative [Source:UniProtKB/TrEMBL;Acc:A0A5K4EB16]
Smp_021220	21132.6	-0.238891	0.0861024	-2.7745	0.00552862	0.0243961	18512.6	20783.9	18865	24010.4	21897.3	22726.7	Ig-like domain-containing protein [Source:UniProtKB/TrEMBL;Acc:A0A3Q0KD67]
Smp_021290	7144.61	-0.0609645	0.117676	-0.51807	0.604409	0.767524	6627	7099.19	7254.92	6147.02	7835.92	7903.61	Putative hiv-1 rev binding protein, hrbl [Source:UniProtKB/TrEMBL;Acc:G4V8H9]
Smp_021300	4884.41	0.287514	0.0934973	3.0751	0.00210432	0.0110136	5269.56	5270.6	5568.5	4120.03	4727.42	4350.32	Ubiquitin carboxyl-terminal hydrolase [Source:UniProtKB/TrEMBL;Acc:G4V8H8]
Smp_021330	1995.94	-0.164722	0.0952491	-1.72939	0.08374	0.203937	1926.7	1848.06	1871.51	2128.54	2119.22	2081.6	Putative abc1 family [Source:UniProtKB/TrEMBL;Acc:G4V8H4]
Smp_021340	23016.6	0.306619	0.107495	2.8524	0.0043391	0.0199434	24019	24090.8	28249.9	18489.4	22308.9	20941.4	Mxi neural development protein; Putative max binding protein, mnt [Source:UniProtKB/TrEMBL;Acc:G4VF67]
Smp_021370	3986.22	0.0855067	0.0907383	0.942344	0.346017	0.543302	4007.65	4144.89	4160.22	3704.97	3776.84	4122.74	Beta-1,4-galactosyltransferase [Source:UniProtKB/TrEMBL;Acc:A0A3Q0KD59]
Smp_021390	514.014	-0.759133	0.177876	-4.26777	1.97433e-05	0.000193097	423.953	370.91	350.602	565.901	705.148	667.569	Subfamily M23B non-peptidase homologue (M23 family) [Source:UniProtKB/TrEMBL;Acc:A0A5K4EB28]
Smp_021460	20.07	1.21135	0.752361	1.61007	0.107383	0.244329	40.803	22.7088	20.5661	7.88712	12.2717	16.1835	Glutamine synthetase bacteria, putative [Source:UniProtKB/TrEMBL;Acc:A0A3Q0KD81]
Smp_021540	4612.75	0.0124875	0.0858907	0.145389	0.884404	0.942009	4602.78	4759.11	4536.28	4484.81	4467.82	4825.71	Branchpoint-bridging protein [Source:UniProtKB/TrEMBL;Acc:G4VNH1]
Smp_021550	1910.7	0.070558	0.143525	0.491608	0.622997	0.780383	1761.49	1744.25	2366.08	1851.5	1860.57	1880.32	Putative dna repair protein xp-C / rad4 [Source:UniProtKB/TrEMBL;Acc:A0A3Q0KD76]
Smp_021590	528.117	-0.56148	0.286077	-1.96269	0.0496826	0.138791	546.362	480.128	253.648	686.179	724.971	477.413	Putative rac gtpase activating protein [Source:UniProtKB/TrEMBL;Acc:A0A3Q0KD63]
Smp_021600	2747.74	-0.102674	0.111932	-0.91729	0.358991	0.555002	2516.85	2821.29	2611.89	2798.94	2611.03	3126.45	Trimeric intracellular cation channel type B [Source:UniProtKB/TrEMBL;Acc:A0A3Q0KD79]
Smp_021730	31642.4	-0.053634	0.122856	-0.43656	0.66243	0.804813	29986.2	35904.7	27272.6	36031.3	29766.3	30893.3
Smp_021750	4332.77	0.278149	0.0957076	2.90624	0.00365803	0.0174241	4400.75	4813.18	5033.79	3919.9	4070.41	3758.61	RNA methyltransferase [Source:UniProtKB/TrEMBL;Acc:G4VDU5]
Smp_021760	12679.9	0.155875	0.0841564	1.85221	0.0639959	0.166997	13174.4	14060	12858.7	12583.9	11397.5	12005.1	60S ribosome subunit biogenesis protein NIP7 homolog [Source:UniProtKB/TrEMBL;Acc:G4VDU6]
Smp_021790	704.298	-0.183504	0.173161	-1.05973	0.289269	0.482478	668.771	711.541	598.374	808.43	617.358	821.312	RYDR_ITPR domain-containing protein [Source:UniProtKB/TrEMBL;Acc:G4VDV0]
Smp_021800	3874.55	-0.0517992	0.0943404	-0.549067	0.58296	0.751556	3891.21	4017.29	3507	3975.11	3952.42	3904.27	Prefoldin subunit 3 [Source:UniProtKB/TrEMBL;Acc:G4VDV2]
Smp_021830	2040.47	0.287423	0.112174	2.5623	0.0103982	0.0405582	2157.58	2379.01	2192.73	2000.37	1721.81	1791.31	phosphatidylserine decarboxylase [Source:UniProtKB/TrEMBL;Acc:A0A3Q0KD90]
Smp_021910	3807.44	0.13291	0.122229	1.08739	0.276866	0.468803	3934.01	4277.9	3736.17	4004.68	3116.06	3775.81	2-methoxy-6-polyprenyl-1,4-benzoquinol methylase, mitochondrial [Source:UniProtKB/TrEMBL;Acc:A0A3Q0KD80]
Smp_021920	68368	-0.785757	0.125769	-6.24762	4.16762e-10	1.03614e-08	46026.8	46627.6	57935.6	99220.9	77696.5	82700.6	Paramyosin [Source:UniProtKB/TrEMBL;Acc:A0A3Q0KD88]
Smp_021960	726.184	0.094032	0.224101	0.419597	0.67478	0.812648	676.733	809.946	762.903	475.199	766.506	865.816	Importin N-terminal domain-containing protein [Source:UniProtKB/TrEMBL;Acc:A0A3Q0KD71]
Smp_022020	3645.67	-0.0754574	0.157731	-0.478392	0.632371	0.785881	3755.87	3088.39	3806.68	2978.37	4509.36	3735.35	Putative cpg binding protein [Source:UniProtKB/TrEMBL;Acc:A0A3Q0KD89]
Smp_022070	307.837	-0.0243877	0.207648	-0.117447	0.906506	0.952137	309.506	312.516	293.801	350.977	316.231	263.993
Smp_022090	8648.93	-0.370108	0.108354	-3.41573	0.000636124	0.00399165	8094.92	7751.26	6790.72	10739.3	9061.2	9456.21	ribose-phosphate diphosphokinase [Source:UniProtKB/TrEMBL;Acc:G4VE33]
Smp_022110	4399.94	0.160253	0.103634	1.54634	0.122023	0.266852	4837.64	4926.72	4168.05	4037.22	4054.36	4375.61	Pak inhibitor skb15, putative [Source:UniProtKB/TrEMBL;Acc:C4Q352]
Smp_022130	5660.92	-0.0468264	0.0812483	-0.576337	0.564387	0.737038	5408.88	5688.01	5610.62	5574.22	5936.65	5747.16	Rab-GAP TBC domain-containing protein [Source:UniProtKB/TrEMBL;Acc:A0A3Q0KD75]
Smp_022140	2046.33	0.0182648	0.125011	0.146105	0.883838	0.941797	1778.41	2301.16	2098.72	2069.38	2028.6	2001.69	Serine/threonine-protein kinase RIO1 [Source:UniProtKB/TrEMBL;Acc:A0A3Q0KD94]
Smp_022170	7869.81	-0.363279	0.0881594	-4.1207	3.77715e-05	0.000341395	6800.17	7373.86	6479.29	9107.65	8884.68	8573.2	Tropomyosin, putative [Source:UniProtKB/TrEMBL;Acc:G4M1N6]
Smp_022320	2961.29	-0.253926	0.119508	-2.12477	0.0336057	0.102629	2881.09	2901.32	2322.01	3150.9	3132.1	3380.33	Holocytochrome c-type synthase [Source:UniProtKB/TrEMBL;Acc:G4VPI1]
Smp_022330	28118.2	-0.00776813	0.0853607	-0.0910036	0.92749	0.963623	27393.7	30092.4	26641.9	29446.6	26998.6	28136	Putative dnaj homolog subfamily B member 2, 6, 8 [Source:UniProtKB/TrEMBL;Acc:G4VPH9]
Smp_022340	40262.3	-0.208156	0.105862	-1.96629	0.0492653	0.137983	34009.8	43019.1	35060.2	42938.5	42226.8	44319.5	Putative pdz and lim domain protein [Source:UniProtKB/TrEMBL;Acc:G4VPH8]
Smp_022400	56383	-0.577325	0.104882	-5.50454	3.70136e-08	6.59346e-07	42266.9	47453.8	46028.8	76302.9	61077.9	65167.9	Glucose-6-phosphate isomerase [Source:UniProtKB/TrEMBL;Acc:G4VPH5]
Smp_022430	3885	-0.0407767	0.122442	-0.33303	0.739112	0.852264	3837.47	4304.93	3348.35	4248.2	3632.41	3938.66	Mitochondrial pyruvate carrier [Source:UniProtKB/TrEMBL;Acc:G4VPA2]
Smp_022450	38045.3	1.93488	0.31421	6.15792	7.37051e-10	1.7794e-08	40208.9	56807.6	83930.1	16323.4	16870.7	14131.2	Conserved plasma membrane protein [Source:UniProtKB/TrEMBL;Acc:A0A5K4EB74]
Smp_022470	3310.36	-0.195684	0.120973	-1.61759	0.105752	0.241455	2898.01	3457.14	2903.73	3529.49	3202.9	3870.89	Putative excision repair cross-complementing 1 ercc1 [Source:UniProtKB/TrEMBL;Acc:A0A3Q0KD97]
Smp_022500	10207.8	0.0849338	0.097711	0.869235	0.384718	0.58059	10290.3	11311.1	9923.61	10746.2	9270.76	9705.03	Single-stranded DNA-binding protein [Source:UniProtKB/TrEMBL;Acc:A0A3Q0KDA2]
Smp_022540	16829.8	-0.017589	0.0692611	-0.253953	0.799532	0.892682	16566	16656.3	16959.2	16724.6	17157.7	16914.8	Phosphatidylinositol-4,5-bisphosphate 4-phosphatase [Source:UniProtKB/TrEMBL;Acc:A0A3Q0KD87]
Smp_022570	4250.67	0.170558	0.0895308	1.90502	0.0567779	0.153607	4529.13	4475.79	4500.05	3731.59	4162.92	4104.54	SAGA-associated factor 11 [Source:UniProtKB/TrEMBL;Acc:G4VEB2]
Smp_022640	27159.9	0.194483	0.113706	1.71039	0.087193	0.210281	29691.6	32369.7	24902.6	27378.2	24060	24557.4	60S ribosomal protein L13 [Source:UniProtKB/TrEMBL;Acc:G4V5V3]
Smp_022660	5646.98	0.215549	0.0867533	2.48462	0.0129689	0.0484039	6117.46	6385.49	5701.69	5115.78	5294.75	5266.71	Putative wd-repeat protein [Source:UniProtKB/TrEMBL;Acc:G4VEB8]
Smp_022700	4314.85	-0.297007	0.0969577	-3.06326	0.00218941	0.0113671	3842.45	4012.96	3761.63	5176.91	4554.67	4540.48	Very-long-chain (3R)-3-hydroxyacyl-CoA dehydratase [Source:UniProtKB/TrEMBL;Acc:Q15ES5]
Smp_022740	52.0258	-0.254458	0.497052	-0.511934	0.608697	0.770059	37.8174	71.3704	33.2974	59.1534	52.8625	57.6537	Putative tumor necrosis factor induced protein [Source:UniProtKB/TrEMBL;Acc:G4VEC4]
Smp_022810	16496.5	0.0397124	0.0783897	0.506602	0.612434	0.772734	15952	16839.1	17379.3	15882.7	16062.6	16863.2	Putative rab-2,4,14 [Source:UniProtKB/TrEMBL;Acc:G4VQ12]
Smp_022850	6976.37	0.272485	0.101254	2.6911	0.00712159	0.0299695	7715.75	8302.76	6881.79	6649.83	6245.33	6062.74	28S ribosomal protein S31, mitochondrial [Source:UniProtKB/TrEMBL;Acc:G4VQ06]
Smp_022870	95.7049	0.563923	0.441805	1.2764	0.201813	0.37978	96.5339	169.775	76.3882	99.5749	78.3498	53.6078	CRC domain-containing protein [Source:UniProtKB/TrEMBL;Acc:A0A3Q0KDB2]
Smp_022890	7043.13	0.260642	0.0845863	3.08138	0.00206043	0.0108137	7554.52	8057.29	7421.41	6702.08	6217.01	6306.5	Rho-GAP domain-containing protein [Source:UniProtKB/TrEMBL;Acc:A0A5K4EB14]
Smp_022960	7118.11	0.297336	0.0828521	3.58876	0.000332252	0.00230036	7993.41	7953.48	7600.63	6109.56	6696.55	6355.05	Putative aldehyde dehydrogenase [Source:UniProtKB/TrEMBL;Acc:G4VN20]
Smp_022990	12798.1	0.0702035	0.0971529	0.722608	0.469921	0.657856	12247.9	14483.9	12597.2	13180.4	12008.3	12271.1	Voltage-dependent anion-selective channel protein 1 [Source:UniProtKB/TrEMBL;Acc:G4VN15]
Smp_023010	2888.66	0.107605	0.206863	0.520176	0.602941	0.766331	2866.16	3979.44	2143.77	3227.8	2252.32	2862.45	ATPase inhibitor-like protein trans-spliced [Source:UniProtKB/TrEMBL;Acc:Q26549]
Smp_023150	7086.73	0.194613	0.0978212	1.98947	0.0466489	0.132045	7454.01	8155.69	7082.56	7001.79	6154.7	6671.64	Serine/threonine-protein phosphatase [Source:UniProtKB/TrEMBL;Acc:G4VCC1]
Smp_023170	10464.5	0.00790116	0.11481	0.0688193	0.945133	0.973137	10192.8	11803.2	9483.89	11500.4	9563.39	10243.1	RAB3GAP2_C domain-containing protein [Source:UniProtKB/TrEMBL;Acc:A0A3Q0KDB9]
Smp_023230	5663.75	0.227545	0.0969514	2.347	0.0189253	0.0650753	5840.8	6721.8	5766.33	5267.61	5061.58	5324.37	Protein YIF1 [Source:UniProtKB/TrEMBL;Acc:A0A3Q0KDC4]
Smp_023250	4275.95	0.26063	0.0939456	2.77426	0.00553271	0.0244024	4341.04	4793.71	4848.69	4071.73	3757.96	3842.57	Kin17_mid domain-containing protein [Source:UniProtKB/TrEMBL;Acc:A0A3Q0KDB8]
Smp_023270	3819.49	0.177965	0.141289	1.25958	0.20782	0.386722	4119.11	3609.61	4435.41	2945.84	4081.74	3725.24	RNA-binding region-containing protein 3 [Source:UniProtKB/TrEMBL;Acc:G4VCA6]
Smp_023360	15266.3	0.0377028	0.103852	0.363044	0.716572	0.838452	15394.7	17055.4	13947.7	16243.5	14273.8	14682.5	histidine--tRNA ligase [Source:UniProtKB/TrEMBL;Acc:A0A3Q0KDC5]
Smp_023470	365.699	0.0181024	0.229908	0.0787377	0.937241	0.970115	354.289	349.282	400.548	340.132	460.659	289.28	Kynureninase [Source:UniProtKB/TrEMBL;Acc:A0A3Q0KDC9]
Smp_023550	28171.9	-0.0557861	0.105103	-0.530776	0.595574	0.760339	27312.1	24500.6	31068.5	30187	28522.1	27441.1	Putative beta-catenin [Source:UniProtKB/TrEMBL;Acc:G4VFS7]
Smp_023620	3334.38	0.116009	0.0933556	1.24265	0.213995	0.395151	3299.07	3699.37	3407.11	3147.95	3201.96	3250.86	Putative 4.1 G protein [Source:UniProtKB/TrEMBL;Acc:G4VFT3]
Smp_023660	7167.85	0.0984051	0.0994107	0.989885	0.322231	0.51726	6962.38	8201.11	7073.74	7267.98	6679.55	6822.35	Putative u3 small nucleolar ribonucleoprotein protein MPP10 [Source:UniProtKB/TrEMBL;Acc:G4VFT6]
Smp_023700	5794.57	0.136096	0.112939	1.20504	0.228187	0.411598	5856.72	6548.78	5797.67	6145.05	4893.56	5525.65	AD domain-containing protein [Source:UniProtKB/TrEMBL;Acc:A0A3Q0KDD1]
Smp_023710	69.94	-0.738583	0.454823	-1.62389	0.104399	0.239081	70.6588	34.6038	51.9048	102.533	97.2292	62.711	Putative g-protein coupled receptor [Source:UniProtKB/TrEMBL;Acc:A0A3Q0KDD4]
Smp_023840	3922.63	-0.0455338	0.109201	-0.416974	0.676697	0.813831	3868.32	4120.02	3594.16	4402.98	3724.92	3825.37	Zf-CHCC domain-containing protein [Source:UniProtKB/TrEMBL;Acc:A0A3Q0KDC8]
Smp_023930	2773.72	-0.113781	0.129273	-0.880161	0.378772	0.574634	2644.23	3055.95	2293.61	3080.91	2765.84	2801.77
Smp_023940	7007.71	-0.222015	0.11078	-2.0041	0.045059	0.128736	6146.32	5871.84	7390.07	7453.33	7914.27	7270.43	GRIP domain-containing protein [Source:UniProtKB/TrEMBL;Acc:A0A3Q0KDD5]
Smp_024000	3660.62	0.0392041	0.100972	0.388267	0.697818	0.826721	3476.22	3593.39	4061.31	3660.61	3693.77	3478.44	Putative vacuolar protein sorting (Vps33) [Source:UniProtKB/TrEMBL;Acc:A0A3Q0KDD9]
Smp_024010	40.1099	-1.36614	0.534237	-2.55717	0.0105526	0.0409981	25.8751	23.7901	17.628	41.4074	64.1902	67.7683	glutathione transferase [Source:UniProtKB/TrEMBL;Acc:G4VQ47]
Smp_024030	2587.01	0.0843905	0.0950017	0.888305	0.374377	0.570615	2517.84	2736.95	2733.33	2449.94	2541.18	2542.83	39S ribosomal protein L49, mitochondrial [Source:UniProtKB/TrEMBL;Acc:A0A3Q0KDD8]
Smp_024110	166931	-0.454296	0.099624	-4.56011	5.11274e-06	5.70612e-05	137591	156062	128936	204966	179561	194468	Enolase [Source:UniProtKB/Swiss-Prot;Acc:Q27877]
Smp_024120	28729.9	-0.142716	0.124409	-1.14715	0.251318	0.44025	25542.7	31975	24412.9	33345.8	27311	29791.8	Cytochrome b-c1 complex subunit 7 [Source:UniProtKB/Swiss-Prot;Acc:O01374]
Smp_024140	80750.6	0.0858674	0.0712661	1.20488	0.228248	0.411627	86114.2	82693.4	80651.3	80023.7	76479.8	78541.5	Polyadenylate-binding protein [Source:UniProtKB/TrEMBL;Acc:G4VQ61]
Smp_024150	16952.6	0.0826472	0.102299	0.807896	0.41915	0.614807	16416.7	19506.8	16391.1	17650.4	15967.3	15782.9	Putative ubx domain-containing [Source:UniProtKB/TrEMBL;Acc:A0A3Q0KDE0]
Smp_024180	4190.46	-1.25837	0.183398	-6.86142	6.81788e-12	2.10597e-10	2863.18	2846.17	1703.07	6299.84	6253.82	5176.69	Putative placenta-specificprotein 8 protein (C15 protein) [Source:UniProtKB/TrEMBL;Acc:A0A3Q0KDE4]
Smp_024240	983.083	-0.32492	0.144418	-2.24986	0.0244577	0.079934	913.589	859.689	845.167	948.426	1114.83	1216.8	Rcc1-related guanine nucleotide exchange factor [Source:UniProtKB/TrEMBL;Acc:G4VQ76]
Smp_024360	4425.96	0.278332	0.110474	2.51942	0.0117548	0.0447463	4836.65	5340.89	4377.63	4307.35	3791	3902.24	Mitochondrial import inner membrane translocase subunit TIM50 [Source:UniProtKB/TrEMBL;Acc:G4VQ87]
Smp_024370	22858.8	0.0409735	0.0982566	0.417005	0.676675	0.813831	22188.9	24315.7	23045.7	24864.1	20370	22368.6	Vps54 domain-containing protein [Source:UniProtKB/TrEMBL;Acc:A0A3Q0KDE9]
Smp_024380	2034.11	-0.108768	0.122774	-0.88592	0.375661	0.571812	1887.88	2125.97	1858.78	2329.66	1909.66	2092.73	Putative arginine N-methyltransferase 2 [Source:UniProtKB/TrEMBL;Acc:A0A3Q0KDE6]
Smp_024390	6137.4	0.244886	0.120898	2.02556	0.0428101	0.12362	6375.22	7599.87	5996.47	6168.71	5149.37	5534.75	Signal peptidase complex subunit 2 [Source:UniProtKB/TrEMBL;Acc:A0A3Q0KDE8]
Smp_024490	5736.35	0.368375	0.093207	3.95223	7.7427e-05	0.000639923	6142.34	6716.39	6536.09	4770.72	5385.37	4867.18	Metal dependent hydrolase-related [Source:UniProtKB/TrEMBL;Acc:A0A3Q0KDD0]
Smp_024500	7755.12	-0.00429309	0.0815026	-0.0526742	0.957991	0.978995	8188.46	7572.83	7469.4	7774.73	7861.41	7663.89	ApaG domain-containing protein [Source:UniProtKB/TrEMBL;Acc:G4V8R3]
Smp_024520	13735	0.0302218	0.0936468	0.322721	0.746907	0.858017	13831.2	13696.6	14108.3	15025.9	12565.2	13182.5	Rab GDP dissociation inhibitor [Source:UniProtKB/TrEMBL;Acc:G4VC26]
Smp_024580	6337.22	0.124969	0.114251	1.09382	0.274034	0.465381	6637.95	5808.04	7388.11	5675.77	6485.1	6028.35	Mannosyl-oligosaccharide glucosidase [Source:UniProtKB/TrEMBL;Acc:A0A3Q0KDF2]
Smp_024590	7927.77	0.183112	0.104221	1.75696	0.078925	0.194895	8119.8	9463.07	7708.35	7746.14	7122.28	7406.98	Putative signal recognition particle 19 kD protein [Source:UniProtKB/TrEMBL;Acc:G4VIQ2]
Smp_024660	1439.51	0.148046	0.169543	0.873207	0.38255	0.577875	1521.65	1296.56	1721.67	1211.66	1657.62	1227.92	Putative cell adhesion molecule [Source:UniProtKB/TrEMBL;Acc:A0A3Q0KDD3]
Smp_024800	396.805	0.466538	0.232138	2.00975	0.044458	0.127416	405.044	488.779	487.709	322.386	421.012	255.901	Putative n6-DNA-methyltransferase [Source:UniProtKB/TrEMBL;Acc:A0A3Q0KDF5]
Smp_024820	21234	-0.587849	0.0927247	-6.33972	2.30176e-10	5.91495e-09	16315.2	18826.7	15759.5	25617.4	25234.3	25650.8	Tetraspanin [Source:UniProtKB/TrEMBL;Acc:A0A3Q0KDF8]
Smp_024850	17812.6	0.015422	0.118294	0.13037	0.896274	0.947046	18026	20210.8	15487.2	19338.2	16237.3	17576.3	60S ribosomal protein L17 [Source:UniProtKB/TrEMBL;Acc:G4VMA5]
Smp_024860	382.455	-0.658156	0.183433	-3.58798	0.000333247	0.00230385	280.645	281.156	328.078	472.241	438.004	494.608	Basic helix-loop-helix transcription factor,hes-related [Source:UniProtKB/TrEMBL;Acc:A0A3Q0KDG3]
Smp_024870	24414.4	-0.656143	0.0876019	-7.49006	6.88422e-14	2.84486e-12	18990.3	19198.6	18679.9	32671.4	28060.5	28885.5	Rab GTPase domain-containing protein [Source:UniProtKB/TrEMBL;Acc:A0A3Q0KDD7]
Smp_024880	20797.1	0.0490136	0.11429	0.428853	0.66803	0.808443	20119.9	24453	18878.7	21676.8	19105.1	20549	Eukaryotic translation initiation factor 4C [Source:UniProtKB/TrEMBL;Acc:G4VMA1]
Smp_024900	5531.87	0.409198	0.0974256	4.20011	2.66787e-05	0.00025232	6176.18	5924.83	6831.85	4969.87	4481.98	4806.5	Putative retinoblastoma-like protein [Source:UniProtKB/TrEMBL;Acc:A0A3Q0KDG1]
Smp_024930	753.252	-0.408273	0.231558	-1.76316	0.0778737	0.19298	525.463	820.76	596.416	946.454	1005.33	625.087	Enoyl hydratase [Source:UniProtKB/TrEMBL;Acc:A0A3Q0KDF9]
Smp_024970	4017.57	-0.0415864	0.14475	-0.287298	0.773884	0.875307	4105.18	3607.45	4166.1	3223.86	4388.53	4614.32	Ccr4 not-related [Source:UniProtKB/TrEMBL;Acc:A0A3Q0KDG7]
Smp_025010	19110.4	0.0791916	0.0986095	0.803083	0.421927	0.617641	19416.3	21106.2	18382.1	20208.8	17060.4	18488.6	Casein kinase II subunit beta [Source:UniProtKB/TrEMBL;Acc:G4VM90]
Smp_025020	3490.99	0.0917181	0.0978084	0.937733	0.348382	0.545961	3710.09	3678.82	3416.9	3178.51	3356.77	3604.87	DUF5641 domain-containing protein [Source:UniProtKB/TrEMBL;Acc:A0A3Q0KDG6]
Smp_025030	7125.13	0.361264	0.0888804	4.06461	4.81119e-05	0.000424402	8193.44	7876.7	7967.88	5838.44	6700.32	6174	Glutamate-cysteine ligase [Source:UniProtKB/TrEMBL;Acc:A0A3Q0KDG5]
Smp_025100	4810.05	0.138127	0.096134	1.43682	0.15077	0.310196	4983.94	5308.45	4828.13	4843.68	4240.33	4655.79	U5 snrnp-specific protein-related [Source:UniProtKB/TrEMBL;Acc:G4VPH0]
Smp_025130	4226.39	0.257506	0.100095	2.57261	0.0100934	0.0397071	4236.54	4578.52	4992.66	3965.25	3899.55	3685.79	Pre-mRNA-splicing factor RBM22 [Source:UniProtKB/TrEMBL;Acc:A0A3Q0KDH1]
Smp_025150	8342.35	-0.0102659	0.0889099	-0.115464	0.908077	0.952624	8257.13	8951.58	7729.9	8466.82	8220.12	8428.56	Sugar nucleotide epimerase related [Source:UniProtKB/TrEMBL;Acc:A0A5K4EB17]
Smp_025160	11437.3	0.0525582	0.083068	0.632714	0.526921	0.707006	11536.3	12329.8	11071.4	11640.4	11104	10942.1	palmitoyl-protein hydrolase [Source:UniProtKB/TrEMBL;Acc:A0A3Q0KDH3]
Smp_025260	1681.34	-0.193234	0.122715	-1.57465	0.115337	0.257196	1524.64	1560.42	1621.78	1588.27	1967.24	1825.7	proline--tRNA ligase [Source:UniProtKB/TrEMBL;Acc:A0A3Q0KDH6]
Smp_025340	7127.53	0.213384	0.0806402	2.64612	0.00814206	0.0334207	7398.28	8038.9	7524.24	6692.22	6508.69	6602.86	Mediator of RNA polymerase II transcription subunit 10 [Source:UniProtKB/TrEMBL;Acc:G4VPE5]
Smp_025360	8395.82	-0.0683214	0.0943829	-0.723874	0.469143	0.657198	7758.54	8293.03	8539.81	7890.08	9158.43	8735.04	F-box domain-containing protein [Source:UniProtKB/TrEMBL;Acc:G4VPE3]
Smp_025370	34572.3	0.135737	0.103957	1.3057	0.191653	0.366832	34315.3	41382.9	32894.9	33374.3	31941.2	33525.1	Putative lipopolysaccharide-induced transcription factor regulating tumor necrosis factor alpha [Source:UniProtKB/TrEMBL;Acc:A0A3Q0KDH5]
Smp_025380	13725.2	-0.438852	0.134706	-3.25785	0.0011226	0.00644282	12582.2	13084.6	9294.88	16495.9	16486.5	14407.3	Similar to 16 kDa calcium-binding protein [Source:UniProtKB/TrEMBL;Acc:G4VPE1]
Smp_025510	24936	0.050259	0.0740363	0.678843	0.497238	0.681862	24271.8	26385.4	25453.9	24821.7	24205.4	24477.5	vesicle-fusing ATPase [Source:UniProtKB/TrEMBL;Acc:G4VPD0]
Smp_025550	4394.66	0.239972	0.1011	2.37361	0.0176152	0.0616329	4530.13	4581.76	5166	4156.51	4178.97	3754.57	Protein arginine N-methyltransferase [Source:UniProtKB/TrEMBL;Acc:A0A5K4EBL2]
Smp_025560	6108.57	-0.162457	0.100909	-1.60994	0.107412	0.244333	6145.33	5184.09	5965.14	6315.61	6812.65	6228.62	Zinc finger protein 207 [Source:UniProtKB/TrEMBL;Acc:A0A3Q0KDI3]
Smp_025570	6003.01	0.116307	0.0906208	1.28345	0.199335	0.37705	6060.74	6649.34	6024.88	6075.05	5545.84	5662.2	diphthine methyl ester synthase [Source:UniProtKB/TrEMBL;Acc:A0A3Q0KDI0]
Smp_025620	825.701	0.0546155	0.138586	0.394092	0.693513	0.824131	801.132	811.027	911.762	762.093	859.016	809.174	Putative DNA double-strand break repair rad50 ATPase [Source:UniProtKB/TrEMBL;Acc:G4VAX9]
Smp_025670	2558.63	0.371306	0.125991	2.9471	0.00320772	0.0156198	2620.35	3039.73	2998.73	2146.28	2529.85	2016.87	C2H2-type domain-containing protein [Source:UniProtKB/TrEMBL;Acc:G4VAX3]
Smp_025680	3223.29	0.258951	0.124672	2.07707	0.0377954	0.112576	3483.18	3917.8	3134.85	3267.24	2802.66	2734	CSN8_PSD8_EIF3K domain-containing protein [Source:UniProtKB/TrEMBL;Acc:G4VAX2]
Smp_025700	356.581	-0.20416	0.22447	-0.909522	0.363074	0.559147	317.467	308.19	368.23	362.807	312.455	470.333	Putative rab9p40 [Source:UniProtKB/TrEMBL;Acc:G4VAX0]
Smp_025740	12916.3	-0.543694	0.078735	-6.90537	5.00723e-12	1.60057e-10	10022.6	10637.4	10872.6	15112.7	14996.9	15855.8	Putative rho GTPase [Source:UniProtKB/TrEMBL;Acc:G4VAQ9]
Smp_025750	3703.7	-0.272046	0.102638	-2.65055	0.00803607	0.0330448	3243.34	3271.14	3552.05	3713.85	4341.33	4100.49	DUF4801 domain-containing protein [Source:UniProtKB/TrEMBL;Acc:G4VAQ8]
Smp_025830	6626.36	-0.928916	0.109598	-8.47567	2.33722e-17	1.35707e-15	4804.8	4652.05	4234.65	9115.54	7639.57	9311.57	ADP-ribosyl cyclase/cyclic ADP-ribose hydrolase [Source:UniProtKB/TrEMBL;Acc:A0A3Q0KDJ1]
Smp_025860	51165.1	0.229075	0.132032	1.73499	0.082743	0.202368	54893	61510.5	49252.8	54734.6	39366.5	47233.5	Thymosin beta [Source:UniProtKB/TrEMBL;Acc:G4VAQ2]
Smp_025890	1186.02	0.407347	0.149306	2.72826	0.00636689	0.0273583	1350.48	1232.76	1473.9	935.609	1183.74	939.654	Putative tbc1 domain family member [Source:UniProtKB/TrEMBL;Acc:A0A3Q0KDJ2]
Smp_026030	189.015	-1.67794	0.484153	-3.46572	0.000528819	0.00340209	167.193	72.4518	30.3594	315.485	249.209	299.394	DNA repair and recombination protein rad54-related [Source:UniProtKB/TrEMBL;Acc:A0A3Q0KDJ0]
Smp_026090	5112.75	0.0335173	0.0916336	0.365775	0.714533	0.837394	4969.01	5175.44	5371.66	5306.06	4716.09	5138.26	Ras-related GTP binding rag C,d/gtr2 [Source:UniProtKB/TrEMBL;Acc:A0A3Q0KDI7]
Smp_026160	32360.3	0.278995	0.123169	2.26515	0.0235035	0.0774501	32678.2	39006.1	34754.7	34277.4	25823.3	27622.2	Putative growth hormone inducible transmembrane protein [Source:UniProtKB/TrEMBL;Acc:G4VKQ6]
Smp_026190	5564.7	-0.283569	0.0913524	-3.10412	0.00190843	0.0101202	4997.87	5341.97	4719.42	5849.28	6150.93	6328.75	U3 small nucleolar RNA-associated protein 11 [Source:UniProtKB/TrEMBL;Acc:G4VJW9]
Smp_026200	0						0	0	0	0	0	0	DUF4806 domain-containing protein [Source:UniProtKB/TrEMBL;Acc:A0A3Q0KDJ7]
Smp_026230	10599.5	-0.156293	0.119767	-1.30497	0.191903	0.367081	10093.3	10985.6	8999.12	12246.7	9658.73	11613.7	Secretory peptide [Source:UniProtKB/TrEMBL;Acc:G4VEZ6]
Smp_026250	6260.36	-0.0313997	0.090576	-0.346667	0.728841	0.845308	6274.7	5717.2	6584.08	6224.91	6286.86	6474.41	Peptide alpha-n-acetyltransferase-related [Source:UniProtKB/TrEMBL;Acc:A0A3Q0KDJ3]
Smp_026260	12663.6	0.0581743	0.0783691	0.742312	0.457898	0.648338	12700.7	13536.6	12519.8	12009.1	12556.7	12658.5	RING-type E3 ubiquitin transferase [Source:UniProtKB/TrEMBL;Acc:G4VEZ0]
Smp_026270	6042.26	0.0466333	0.163206	0.285733	0.775082	0.87584	6035.86	5938.88	6445.01	4288.62	7022.22	6522.96	Putative early growth response protein [Source:UniProtKB/TrEMBL;Acc:G4VEY8]
Smp_026280	7443.57	-0.205361	0.0989715	-2.07496	0.0379907	0.112941	6700.65	7400.9	6642.84	7361.64	7912.38	8642.99	GIT2 [Source:UniProtKB/TrEMBL;Acc:G4VEY7]
Smp_026300	7233.33	0.211473	0.0950149	2.22568	0.0260354	0.084013	7381.36	8450.91	7455.69	6969.26	6354.83	6787.96	rRNA biogenesis protein RRP36 [Source:UniProtKB/TrEMBL;Acc:A0A3Q0KDJ8]
Smp_026320	3439.75	-0.038404	0.170321	-0.22548	0.821606	0.906183	3671.27	2685.04	3825.29	2813.73	4109.12	3534.07	Med25_VWA domain-containing protein [Source:UniProtKB/TrEMBL;Acc:A0A3Q0KDK6]
Smp_026340	2742.1	0.109399	0.129873	0.84235	0.399592	0.595687	2943.79	2791.02	2802.86	2969.5	2201.35	2744.11	XRN2-binding (XTBD) domain-containing protein [Source:UniProtKB/TrEMBL;Acc:G4VEY1]
Smp_026390	1566.65	0.189936	0.138074	1.3756	0.168944	0.336645	1507.72	1703.16	1798.06	1262.92	1562.28	1565.75	Putative arsenite inducuble rna associated protein aip-1 [Source:UniProtKB/TrEMBL;Acc:A0A3Q0KDK8]
Smp_026400	57.7384	1.42213	0.945521	1.50408			225.909	9.73233	16.6487	25.6331	46.2547	22.2523	Thyrotroph embryonic factor related [Source:UniProtKB/TrEMBL;Acc:A0A3Q0KDK5]
Smp_026420	5821.07	-0.271245	0.0882537	-3.07346	0.00211589	0.0110546	5214.82	5603.66	5008.32	6346.17	6169.81	6583.64	Putative calcineurin B subunit [Source:UniProtKB/TrEMBL;Acc:G4VT56]
Smp_026510	4857.79	-0.250149	0.0985093	-2.53934	0.0111061	0.0426691	4594.81	4328.72	4389.38	4781.57	5432.57	5619.72	Protein kinase [Source:UniProtKB/TrEMBL;Acc:A0A3Q0KDI9]
Smp_026540	2516.07	-0.128129	0.0972328	-1.31776	0.187585	0.360851	2306.86	2494.72	2412.1	2553.45	2760.18	2569.13	Putative clathrin coat associated protein ap-50 [Source:UniProtKB/TrEMBL;Acc:A0A3Q0KDL4]
Smp_026560	104627	-0.212668	0.0999278	-2.12822	0.0333192	0.101913	93040.8	106233	91514.1	119584	101696	115692	Calmodulin [Source:UniProtKB/TrEMBL;Acc:E9LZR8]
Smp_026630	9572.16	-0.158755	0.104389	-1.5208	0.12831	0.276968	9074.19	9404.67	8659.29	11334.8	9123.5	9836.52	26S proteasome non-ATPase regulatory subunit 7 (M67 family) [Source:UniProtKB/TrEMBL;Acc:A0A3Q0KDL7]
Smp_026700	1268.76	-0.250114	0.117666	-2.12563	0.0335344	0.102446	1184.28	1099.75	1192.83	1468.98	1322.51	1344.24	tRNA-dihydrouridine synthase, putative [Source:UniProtKB/TrEMBL;Acc:A0A3Q0KDJ4]
Smp_026770	14005.5	0.147337	0.0968996	1.52051	0.128382	0.277059	14813.5	16094	13253.4	13812.3	13092.9	12967	Putative small nuclear ribonucleoprotein-associated protein [Source:UniProtKB/TrEMBL;Acc:G4VKW3]
Smp_026790	10.6306	1.13931	1.42995	0.796743	0.4256	0.621137	10.9471	17.3019	15.6694	0.98589	18.8795	0	HTH_48 domain-containing protein [Source:UniProtKB/TrEMBL;Acc:G4LUS5]
Smp_026820	458.495	0.222783	0.18945	1.17595	0.239617	0.425522	435.895	516.895	528.841	364.779	476.706	427.851	Centrosomal protein of 135 kDa (Cep135 protein) (Centrosomal protein 4), putative [Source:UniProtKB/TrEMBL;Acc:A0A3Q0KDL1]
Smp_026830	4761.92	0.0576881	0.102843	0.560934	0.574842	0.744494	4574.91	5366.84	4630.3	4418.76	4851.08	4729.62	SSXT domain-containing protein [Source:UniProtKB/TrEMBL;Acc:G4LUT0]
Smp_026880	0.658177	2.87142	3.97472	0.722422	0.470035		1.99039	0	1.95867	0	0	0	Putative histone H3 [Source:UniProtKB/TrEMBL;Acc:G4VFY4]
Smp_026910	20441.4	-0.175249	0.0829981	-2.11148	0.0347312	0.105365	18355.4	19494.9	19754.2	20397.1	22849.8	21797.1	Lipase maturation factor [Source:UniProtKB/TrEMBL;Acc:A0A3Q0KDM3]
Smp_026920	499.371	0.0340108	0.17776	0.19133	0.848267	0.922366	555.319	474.721	485.751	435.763	554.112	490.562	GTP cyclohydrolase 1 [Source:UniProtKB/TrEMBL;Acc:A0A3Q0KDM0]
Smp_026930	7848.45	0.0290817	0.127128	0.228758	0.819057	0.904977	7727.69	8566.61	7488.98	6545.32	8996.06	7766.05	Alpha-1,3-mannosyl-glycoprotein 2-beta-N-acetylglucosaminyltransferase [Source:UniProtKB/TrEMBL;Acc:A0A3Q0KDL6]
Smp_027000	10809	0.2242	0.0868228	2.58227	0.00981527	0.0388173	11192	11205.2	12544.3	10236.5	10055.2	9621.08	Family S9 unassigned peptidase (S09 family) [Source:UniProtKB/TrEMBL;Acc:G4VFZ6]
Smp_027010	6399.25	-0.249893	0.0921417	-2.71205	0.00668684	0.0285459	5580.06	5617.72	6341.2	6831.23	7211.01	6814.26	Putative clathrin coat adaptor ap3 medium chain [Source:UniProtKB/TrEMBL;Acc:G4VFZ8]
Smp_027040	7612.54	0.168348	0.0972726	1.73068	0.0835083	0.203535	7491.83	8067.02	8609.34	6963.34	6821.15	7722.56	Receptor expression-enhancing protein [Source:UniProtKB/TrEMBL;Acc:A0A5K4EBE7]
Smp_027080	4291.52	0.165768	0.0973526	1.70276	0.0886123	0.212642	4414.68	4818.58	4380.57	4343.83	3944.86	3846.61	Golgi membrane protein sb140 (Yip1b), putative [Source:UniProtKB/TrEMBL;Acc:A0A3Q0KDM4]
Smp_027210	160.045	0.574907	0.27565	2.08564	0.0370109	0.110815	157.241	208.704	208.599	126.194	118.941	140.594	Flavoprotein domain-containing protein [Source:UniProtKB/TrEMBL;Acc:G4VHC6]
Smp_027220	4116.82	0.0425215	0.114346	0.371866	0.709992	0.834312	4010.64	4724.51	3797.87	4300.45	3829.7	4037.78	DUF775 domain-containing protein [Source:UniProtKB/TrEMBL;Acc:G4VHC5]
Smp_027240	2048.91	0.0617183	0.15251	0.404684	0.68571	0.819315	1850.07	2574.74	1853.88	2041.78	1868.12	2104.86	28S ribosomal protein S18c, mitochondrial [Source:UniProtKB/TrEMBL;Acc:G4VHC3]
Smp_027250	6619.58	0.109003	0.132718	0.821311	0.411469	0.607763	6492.65	8267.07	5849.57	6715.88	6128.27	6264.02	Small acidic protein [Source:UniProtKB/TrEMBL;Acc:G4VHC2]
Smp_027300	3687.28	0.345745	0.0971782	3.55785	0.000373907	0.00254775	3883.25	4089.74	4407.99	3084.85	3347.33	3310.53	Histone-lysine N-methyltransferase [Source:UniProtKB/TrEMBL;Acc:G4VHB6]
Smp_027340	2903.75	0.470914	0.105781	4.45178	8.51621e-06	9.06354e-05	3237.37	3591.23	3292.53	2314.87	2645.96	2340.54	Putative insulin-inducedprotein [Source:UniProtKB/TrEMBL;Acc:A0A3Q0KDM8]
Smp_027370	8186.75	0.213409	0.0813644	2.62288	0.00871893	0.0353458	8644.26	9045.66	8683.77	7986.69	7387.53	7372.59	Putative nedd8-conjugating enzyme nce2 [Source:UniProtKB/TrEMBL;Acc:G4VHA9]
Smp_027390	6563.66	-0.136412	0.101611	-1.34248	0.179439	0.350473	6061.73	5931.31	6767.21	7492.76	6491.7	6637.25	Exocyst complex component Sec8 [Source:UniProtKB/TrEMBL;Acc:A0A3Q0KDL3]
Smp_027400	2577.81	-0.104173	0.126175	-0.825627	0.409016	0.605644	2466.09	2369.28	2618.74	2269.52	2828.14	2915.05	Tyrosine-protein kinase [Source:UniProtKB/TrEMBL;Acc:G4VHA4]
Smp_027430	3879.28	-0.394342	0.0891924	-4.42125	9.81313e-06	0.000102186	3197.56	3527.43	3332.68	4316.23	4515.02	4386.74	Putative ef hand domain family, member A2 [Source:UniProtKB/TrEMBL;Acc:A0A3Q0KDN4]
Smp_027450	2241.89	0.14166	0.104492	1.3557	0.175194	0.344825	2459.13	2257.9	2338.65	2078.26	2285.36	2032.04	Tubulin_3 domain-containing protein [Source:UniProtKB/TrEMBL;Acc:G4VIB7]
Smp_027480	12504.5	-0.00904753	0.099653	-0.0907904	0.927659	0.96369	11880.6	13469.5	12045.8	13586.5	11478.7	12565.5	NADH dehydrogenase [ubiquinone] 1 alpha subcomplex subunit 8 [Source:UniProtKB/TrEMBL;Acc:G4VIB9]
Smp_027500	299.291	0.180121	0.215841	0.834507	0.403995	0.6003	298.558	366.584	288.904	315.485	265.256	260.959	Putative placental protein 25 (PP25) [Source:UniProtKB/TrEMBL;Acc:G4VIC1]
Smp_027550	16914.3	0.0866612	0.0986417	0.878546	0.379648	0.575114	18023	15394.4	18848.3	15919.2	16831	16469.7	Putative RNA-binding protein [Source:UniProtKB/TrEMBL;Acc:G4VIC7]
Smp_027580	0						0	0	0	0	0	0
Smp_027610	22764.4	0.145483	0.108928	1.33559	0.181685	0.353655	24206.1	26663.3	20864.8	22991.9	20388.9	21471.4	40S ribosomal protein S3, putative [Source:UniProtKB/TrEMBL;Acc:C4Q4Q6]
Smp_027850	1947.12	-0.00596197	0.102865	-0.0579593	0.953781	0.976954	1833.15	1956.2	2039.96	1892.91	1986.12	1974.39	Protein SPT2 homolog [Source:UniProtKB/TrEMBL;Acc:A0A3Q0KDM5]
Smp_027870	3909.6	0.110359	0.14869	0.742211	0.457959	0.648338	3842.45	3868.06	4466.75	3017.81	4486.7	3775.81	Transport and Golgi organization protein 1 [Source:UniProtKB/TrEMBL;Acc:A0A3Q0KDP6]
Smp_027880	9622.75	0.0873645	0.112316	0.777845	0.43666	0.631351	9386.68	10565	9790.42	10520.4	8192.74	9281.23	Prefoldin subunit 6 [Source:UniProtKB/TrEMBL;Acc:C4Q4W0]
Smp_027910	6256.3	0.00846856	0.083181	0.101809	0.918908	0.95902	6278.68	6229.77	6315.74	5980.41	6594.6	6138.6	Synembryn, putative [Source:UniProtKB/TrEMBL;Acc:C4Q4S4]
Smp_027920	3635.84	0.0455031	0.630159	0.0722089	0.942436	0.971778	7211.18	2116.24	1752.03	3996.8	3403.97	3334.81	Tubulin alpha chain [Source:UniProtKB/TrEMBL;Acc:C4Q4S5]
Smp_027940	19.5593	-0.673963	0.866436	-0.777857	0.436653	0.631351	22.8895	7.56959	14.69	39.4356	8.49576	24.2752	Amine GPCR, putative [Source:UniProtKB/TrEMBL;Acc:A0A3Q0KDN0]
Smp_027970	2332.7	0.167483	0.129408	1.29422	0.195588	0.371708	2692	2062.17	2649.1	2229.1	2216.45	2147.35	ATP-dependent RNA helicase, putative [Source:UniProtKB/TrEMBL;Acc:A0A5K4EBV3]
Smp_027990	44.4764	0.574304	0.624793	0.919191	0.357995	0.554117	80.6108	27.0342	51.9048	19.7178	33.983	53.6078	Neural gene activation protein [Source:UniProtKB/TrEMBL;Acc:A0A3Q0KDP9]
Smp_028030	7503.95	-0.272405	0.106612	-2.55511	0.0106154	0.0411953	7089.77	6095.68	7206.93	7632.76	8914.88	8083.65	Putative slit-robo rho gtpase activating protein [Source:UniProtKB/TrEMBL;Acc:A0A3Q0KDP7]
Smp_028050	233.687	-1.23573	0.471941	-2.61841	0.0088341	0.035718	271.688	52.9871	93.0369	327.315	330.391	326.704	Pecanex-like protein [Source:UniProtKB/TrEMBL;Acc:G4V632]
Smp_028060	7176.98	-0.0167995	0.100518	-0.16713	0.867268	0.931807	6889.73	7802.08	6714.33	7770.78	6909.88	6975.08	SURF6 domain-containing protein [Source:UniProtKB/TrEMBL;Acc:G4V631]
Smp_028070	9026.16	0.263801	0.104343	2.52821	0.0114644	0.0438594	9354.83	9146.23	11045.9	8577.24	8318.29	7714.47	Bicaudal D-like protein [Source:UniProtKB/TrEMBL;Acc:G4V630]
Smp_028080	8350.42	-0.0447486	0.0907883	-0.492889	0.622091	0.77976	8080.98	7937.26	8644.6	8233.17	9132	8074.55	Serine palmitoyltransferase 1 [Source:UniProtKB/TrEMBL;Acc:G4V628]
Smp_028100	23753.5	0.305897	0.114792	2.66479	0.00770371	0.0319357	25542.7	29789.6	23455.1	22855.9	19137.2	21740.5	Putative ubiquitin-conjugating enzyme E2 G [Source:UniProtKB/TrEMBL;Acc:G4V624]
Smp_028120	7825.87	0.214525	0.0823465	2.60515	0.00918341	0.0367898	7995.4	8751.53	8473.22	7467.13	7042.04	7225.93	Dynamin-like 120 kDa protein, mitochondrial [Source:UniProtKB/TrEMBL;Acc:A0A3Q0KDR5]
Smp_028130	12.478	0.702748	1.07761	0.652137	0.514313	0.696806	23.8847	20.546	1.95867	6.90123	9.43973	12.1376	Protein FAM78A [Source:UniProtKB/TrEMBL;Acc:A0A3Q0KDP0]
Smp_028140	4378.19	0.277909	0.145576	1.90902	0.0562589	0.152563	4979.96	4164.36	5251.2	3213.02	4478.21	4182.42	Putative proline-serine-threonine phosphatase interacting protein [Source:UniProtKB/TrEMBL;Acc:G4V620]
Smp_028170	127068	-0.372246	0.0763688	-4.87431	1.09188e-06	1.43509e-05	104425	116274	111597	140589	145334	144189	UBZ1-type domain-containing protein [Source:UniProtKB/TrEMBL;Acc:G4V615]
Smp_028190	5355.85	0.108961	0.145771	0.747479	0.454775	0.645142	5908.47	6395.22	4370.78	5660.98	4816.15	4983.5	S-methyl-5'-thioadenosine phosphorylase [Source:UniProtKB/TrEMBL;Acc:I0B503]
Smp_028200	11504.6	0.0725305	0.117644	0.616526	0.537547	0.715019	11649.8	10481.7	13249.4	10066.9	12284.9	11295.1	Troponin I (TnI), putative [Source:UniProtKB/TrEMBL;Acc:A0A3Q0KDP5]
Smp_028210	1447.84	2.65822	0.180357	14.7387	3.63897e-49	1.51745e-46	2432.26	2991.07	2076.19	334.217	471.987	381.323	Calcyphosine/tpp, putative [Source:UniProtKB/TrEMBL;Acc:A0A3Q0KDR6]
Smp_028330	10560.4	0.0830568	0.108553	0.765126	0.444197	0.637226	10311.2	11854	10428	11326.9	9195.24	10247.2	Coiled-coil domain-containing protein 25 [Source:UniProtKB/TrEMBL;Acc:A0A3Q0KDR2]
Smp_028340	4594.87	0.0803523	0.11564	0.694849	0.48715	0.673262	4473.4	5419.83	4275.78	4675.09	4283.75	4441.36	Ribosome production factor 2 homolog [Source:UniProtKB/TrEMBL;Acc:G4LWY8]
Smp_028360	2033.73	0.0344672	0.113988	0.302376	0.762365	0.867411	2056.07	2178.96	1939.09	1955.02	1880.39	2192.86	Tubulin epsilon chain, putative [Source:UniProtKB/TrEMBL;Acc:A0A3Q0KDS4]
Smp_028410	4501.74	0.0619181	0.121371	0.510153	0.609944	0.77096	4604.77	5197.06	3993.73	4763.82	4212.01	4239.06	Protein kish [Source:UniProtKB/TrEMBL;Acc:G4LWZ9]
Smp_028430	2038.1	0.124794	0.113649	1.09807	0.272175	0.463425	2053.09	2358.47	1967.49	1976.71	1896.44	1976.41	Anaphase-promoting complex subunit 11 [Source:UniProtKB/TrEMBL;Acc:G4LX01]
Smp_028440	8915.47	0.260017	0.126172	2.06082	0.0393205	0.115803	9647.42	11259.2	8244.05	8802.02	7612.2	7927.88	Adenosylhomocysteinase [Source:UniProtKB/TrEMBL;Acc:G4LX03]
Smp_028490	1752.59	-1.04153	0.102094	-10.2016	1.94948e-24	2.15477e-22	1127.56	1191.67	1119.38	2297.12	2409.96	2369.87	1-acyl-sn-glycerol-3-phosphate acyltransferase epsilon [Source:UniProtKB/TrEMBL;Acc:G4LX07]
Smp_028500	15566.9	0.0969905	0.110157	0.880472	0.378604	0.574577	15090.1	17656.6	15523.5	16807.5	13543.2	14780.6	Caspase-3 [Source:UniProtKB/TrEMBL;Acc:C4Q500]
Smp_028650	3838.6	0.0799357	0.135955	0.587958	0.55656	0.731068	4008.64	3655.03	4170.99	3057.24	4266.76	3872.91	Rho-GAP domain-containing protein [Source:UniProtKB/TrEMBL;Acc:A0A3Q0KDQ5]
Smp_028670	20070.8	-0.0584086	0.124784	-0.468077	0.63973	0.789889	16234.6	20243.2	22515.9	21927.2	19476.1	20028.1	Putative carbonic anhydrase II (Carbonate dehydratase II) [Source:UniProtKB/TrEMBL;Acc:G4VP62]
Smp_028690	4411.92	0.253446	0.130564	1.94117	0.052238	0.144303	4145.98	5144.08	5105.28	4516.36	3535.18	4024.63	Transporter [Source:UniProtKB/TrEMBL;Acc:A0A5K4EBM3]
Smp_028730	9219.13	0.0138784	0.0909512	0.152591	0.878721	0.939439	9348.86	9829.65	8612.28	9643.97	8752.52	9127.49	Mannose-1-phosphate guanyltransferase [Source:UniProtKB/TrEMBL;Acc:A0A3Q0KDS2]
Smp_028800	159.312	-0.311592	0.297203	-1.04841	0.294448	0.487125	164.207	122.195	140.045	216.896	169.915	142.617	PDZ domain-containing protein [Source:UniProtKB/TrEMBL;Acc:G4VBE5]
Smp_028850	3022.87	0.0115754	0.156638	0.0738992	0.941091	0.971413	3151.78	2864.55	3088.83	2408.53	3742.85	2880.66
Smp_028860	23.1965	-0.864325	0.685926	-1.26009	0.207639	0.38662	17.9135	10.8137	20.5661	20.7037	36.815	32.367	Nucleic-acid-binding protein from transposon X-element [Source:UniProtKB/TrEMBL;Acc:A0A3Q0KDT0]
Smp_028870	23663.1	-0.0344297	0.137311	-0.250743	0.802013	0.893624	24852	23821.5	21469	18776.3	26660.6	26399.3	Saposin B-type domain-containing protein [Source:UniProtKB/TrEMBL;Acc:A0A3Q0KDS9]
Smp_028930	2857.64	0.0934308	0.130758	0.714533	0.474897	0.662132	2865.17	3437.68	2548.23	2927.11	2704.48	2663.19	Thioredoxin domain containing protein 9-related [Source:UniProtKB/TrEMBL;Acc:A0A3Q0KDS7]
Smp_028940	5953.21	0.17905	0.099111	1.80656	0.0708307	0.1799	6258.78	6877.51	5830.97	5701.4	5781.84	5268.74	Trafficking protein particle complex subunit [Source:UniProtKB/TrEMBL;Acc:G4M0U2]
Smp_028980	4726.96	0.187781	0.0856212	2.19316	0.0282956	0.0895117	5153.12	5015.39	4933.9	4651.43	4296.02	4311.89	ER membrane protein complex subunit 3 [Source:UniProtKB/TrEMBL;Acc:A0A3Q0KDR4]
Smp_028990	7886.26	0.317591	0.107032	2.96724	0.00300483	0.014765	8258.13	9680.42	8314.56	6405.33	7541.4	7117.7	Serine/threonine-protein phosphatase [Source:UniProtKB/TrEMBL;Acc:G4VGS4]
Smp_029040	4464.38	0.409572	0.10184	4.02172	5.77755e-05	0.000497683	4733.15	5335.48	5213.01	4145.67	3585.21	3773.79	Protein unc-50 homolog [Source:UniProtKB/TrEMBL;Acc:G4VGT0]
Smp_029060	8097.17	-0.10469	0.0939245	-1.11462	0.265015	0.455386	7956.58	8215.17	7239.25	8963.71	8197.46	8010.83	Ubiquinone biosynthesis O-methyltransferase, mitochondrial [Source:UniProtKB/TrEMBL;Acc:G4VGT4]
Smp_029070	3889.37	0.15298	0.104412	1.46515	0.142879	0.298853	3680.23	4190.31	4415.83	3674.41	3822.15	3553.29	RING-type domain-containing protein [Source:UniProtKB/TrEMBL;Acc:A0A3Q0KDU5]
Smp_029100	2613.35	0.117039	0.126479	0.925364	0.354777	0.550865	2824.36	2792.1	2541.38	2874.85	2210.79	2436.63	Multifunctional methyltransferase subunit TRM112-like protein [Source:UniProtKB/TrEMBL;Acc:G4VGT9]
Smp_029160	17773.8	-0.576538	0.0881902	-6.53743	6.25844e-11	1.70371e-09	13563.5	14075.1	15168	19917.9	22359.9	21558.4	Putative ribonuclease p/mrp subunit [Source:UniProtKB/TrEMBL;Acc:A0A5K4EBP0]
Smp_029210	3665.31	-0.153707	0.10077	-1.52532	0.12718	0.275177	3537.92	3370.63	3502.11	3495.97	4094.01	3991.25	Putative f-box/leucine rich repeat protein [Source:UniProtKB/TrEMBL;Acc:A0A5K4EC12]
Smp_029240	16856.4	0.0962332	0.102356	0.940179	0.347126	0.544722	17821.9	18744.5	15689	17652.4	15216.8	16013.6	Protein arginine N-methyltransferase 1 [Source:UniProtKB/TrEMBL;Acc:Q4PLC2]
Smp_029360	3992.8	-0.172876	0.087213	-1.98223	0.047454	0.133851	3856.38	3549.06	3855.65	4187.07	4241.27	4267.38	Amino acid transporter, putative [Source:UniProtKB/TrEMBL;Acc:A0A3Q0KDV1]
Smp_029370	2009.42	0.105352	0.109583	0.961386	0.336358	0.532577	2116.78	2180.04	1951.82	1800.23	2034.26	1973.37	RWD domain-containing protein [Source:UniProtKB/TrEMBL;Acc:G4LWA9]
Smp_029390	23768	-0.0215208	0.069605	-0.309184	0.757182	0.864665	23230.8	23525.2	24016.3	24190.8	24249.7	23395.3	Vacuolar proton pump subunit B [Source:UniProtKB/TrEMBL;Acc:G4LWA8]
Smp_029400	81.4291	1.2441	0.415059	2.9974	0.00272293	0.0136653	116.438	133.009	94.0163	49.2945	32.0951	63.7225
Smp_029470	4172.7	-0.470263	0.148161	-3.17399	0.00150357	0.00830948	3529.96	3022.43	3942.81	5814.78	4267.7	4458.55	Thimet oligopeptidase (M03 family) [Source:UniProtKB/TrEMBL;Acc:A0A3Q0KDU1]
Smp_029500	24956.1	0.101654	0.0964485	1.05397	0.291895	0.484594	25719.8	26619	25166	26942.4	22384.4	22904.7	Thimet oligopeptidase (M03 family) [Source:UniProtKB/TrEMBL;Acc:G4LW91]
Smp_029670	5463.81	-0.1424	0.127937	-1.11304	0.26569	0.456225	5533.28	5295.47	4754.68	4790.44	6418.07	5990.92	DUF115 domain-containing protein [Source:UniProtKB/TrEMBL;Acc:G4VFG9]
Smp_029700	1980.37	0.195918	0.0949548	2.06327	0.0390866	0.115262	2146.64	2082.72	2114.39	1836.71	1827.53	1874.25	Nkap_C domain-containing protein [Source:UniProtKB/TrEMBL;Acc:G4VFH1]
Smp_029740	3499.98	-0.0184161	0.128967	-0.142797	0.886451	0.942875	3344.85	3936.19	3152.48	3959.33	3436.06	3170.95	Succinate dehydrogenase assembly factor 2, mitochondrial [Source:UniProtKB/TrEMBL;Acc:A0A3Q0KDV3]
Smp_029750	4068.43	0.251697	0.112047	2.24635	0.0246816	0.0805901	4278.34	4879.14	4110.27	4070.74	3552.17	3519.91	Pre-rRNA-processing protein TSR2 homolog [Source:UniProtKB/TrEMBL;Acc:G4VFH7]
Smp_029800	3353.59	0.176936	0.102486	1.72645	0.0842672	0.204786	3641.42	3616.1	3419.84	2907.39	3427.57	3109.25	Putative 4.1 G protein [Source:UniProtKB/TrEMBL;Acc:A0A3Q0KDW0]
Smp_029820	17408.5	0.171445	0.138571	1.23724	0.215999	0.397428	18942.5	21739.9	14643	17356.6	15098.9	16670	60S acidic ribosomal protein P2 [Source:UniProtKB/TrEMBL;Acc:G4VFI4]
Smp_029850	9042.66	0.212289	0.115117	1.84412	0.0651662	0.169167	9769.83	10120.5	9230.24	7089.53	9107.45	8938.34	Putative 3-5 exonuclease eri1 [Source:UniProtKB/TrEMBL;Acc:A0A3Q0KDV2]
Smp_029890	17136.4	-0.25887	0.0900344	-2.87524	0.00403723	0.0188967	15037.4	16130.8	15641	20236.4	17286	18486.6	Septin-10 [Source:UniProtKB/Swiss-Prot;Acc:A0A3Q0KDV9]
Smp_029900	5719.16	0.136938	0.115039	1.19036	0.233904	0.419109	5850.75	6797.49	5323.67	5755.62	5483.54	5103.87	Peptidyl-prolyl cis-trans isomerase [Source:UniProtKB/TrEMBL;Acc:G4VFI9]
Smp_029940	4630.07	-0.0732752	0.115761	-0.632987	0.526742	0.706894	4401.75	4638	4498.09	4053.98	5218.28	4970.35	Putative ubiquitin conjugating enzyme [Source:UniProtKB/TrEMBL;Acc:A0A3Q0KDW3]
Smp_029970	5523.92	-0.05731	0.0779224	-0.735476	0.46205	0.651429	5536.27	5400.36	5306.04	5695.49	5626.08	5579.26
Smp_029990	3838.55	0.0836543	0.14794	0.56546	0.571761	0.742544	3866.33	3207.34	4775.24	3452.59	4015.66	3714.11	Putative dedicator of cytokinesis protein 1 (DOCK1) [Source:UniProtKB/TrEMBL;Acc:A0A3Q0KDW4]
Smp_030000	32361.7	-0.12722	0.196141	-0.648616	0.516587	0.698992	25942.7	22747.7	44116.2	36765.8	32420.8	32176.8	Leucine aminopeptidase (M17 family) [Source:UniProtKB/TrEMBL;Acc:A0A3Q0KDV4]
Smp_030010	19108.2	0.168217	0.0891801	1.88626	0.0592599	0.158637	19093.8	19701.5	21867.6	17524.2	18972	17490.3	CCDC92 domain-containing protein [Source:UniProtKB/TrEMBL;Acc:A0A3Q0KDW9]
Smp_030020	2200.43	-0.259075	0.111841	-2.31645	0.0205336	0.0695502	2031.19	1863.2	2115.37	2199.52	2479.82	2513.5	FH2 domain-containing protein [Source:UniProtKB/TrEMBL;Acc:G4VFK8]
Smp_030030	2635.72	-0.0492271	0.127693	-0.385512	0.699858	0.827783	2531.78	2732.62	2508.08	3125.27	2492.09	2424.49	Beta-amyloid binding protein-related [Source:UniProtKB/TrEMBL;Acc:A0A3Q0KDW2]
Smp_030110	1476.58	0.158094	0.152417	1.03724	0.299622	0.493047	1455.97	1515	1701.11	1141.66	1467.88	1577.89	Homeobox domain-containing protein [Source:UniProtKB/TrEMBL;Acc:A0A3Q0KDX0]
Smp_030150	8601.8	-0.299075	0.101211	-2.95497	0.00312699	0.0153079	7087.78	8676.91	7376.36	9349.19	9608.7	9511.84	Putative homer [Source:UniProtKB/TrEMBL;Acc:A0A3Q0KDV8]
Smp_030180	3101.66	0.10381	0.137003	0.757721	0.448618	0.640963	3395.6	3496.07	2748.02	3240.62	2578.93	3150.72	Ubiquitin-related modifier 1 homolog [Source:UniProtKB/TrEMBL;Acc:G4VFM6]
Smp_030220	8173.34	0.531037	0.111054	4.78179	1.73741e-06	2.18642e-05	9855.41	10628.8	8498.68	7223.61	6322.73	6510.82	Putative phosphoglycolate/pyridoxal phosphate phosphatase [Source:UniProtKB/TrEMBL;Acc:A0A3Q0KDU9]
Smp_030250	5510.96	0.14538	0.0853951	1.70244	0.0886722	0.212674	5507.41	5747.48	6110.08	5302.12	5138.05	5260.64	Nuclear transcription factor Y subunit [Source:UniProtKB/TrEMBL;Acc:Q26561]
Smp_030260	3322.59	-0.0954225	0.126982	-0.751461	0.452375	0.643325	3140.84	3451.73	3045.74	3890.32	2938.59	3468.32	HIG1 domain-containing protein [Source:UniProtKB/TrEMBL;Acc:G4VFN2]
Smp_030280	3991.73	-0.055969	0.100855	-0.554945	0.578932	0.74773	3779.75	4220.59	3743.02	4358.62	3884.45	3963.94	C64 protease (C64 family) [Source:UniProtKB/TrEMBL;Acc:G4VFN4]
Smp_030290	7530.92	0.416451	0.124048	3.35717	0.000787453	0.00477468	7784.41	9901.02	8146.12	7214.74	5932.87	6206.37	Putative prefoldin subunit 2 [Source:UniProtKB/TrEMBL;Acc:G4VFN5]
Smp_030320	7696.31	-0.327821	0.0962649	-3.40541	0.000660651	0.0041174	6871.82	6380.08	7224.56	7885.15	8964.91	8851.36	Putative f-box protein FBW7 [Source:UniProtKB/TrEMBL;Acc:A0A3Q0KDV5]
Smp_030330	6953.63	0.027897	0.10549	0.264452	0.791432	0.888092	6835.99	7578.24	6648.71	7633.75	6416.19	6608.93	aminoacyl-tRNA hydrolase [Source:UniProtKB/TrEMBL;Acc:G4VFP2]
Smp_030350	17.2625	-2.43145	1.1484	-2.11726	0.034238	0.104227	12.9375	3.24411	0	12.8166	32.0951	42.4816	Subfamily S1A unassigned peptidase (S01 family) [Source:UniProtKB/TrEMBL;Acc:C4Q5F5]
Smp_030370	75395.9	0.193851	0.110507	1.7542	0.0793965	0.19576	79579.8	92184.6	69597.5	72784.3	70206.1	68023.2	Calreticulin [Source:UniProtKB/TrEMBL;Acc:A0A3Q0KDW8]
Smp_030400	7392.55	-0.254604	0.0911522	-2.79318	0.00521933	0.0232975	6549.38	7133.8	6542.94	8589.07	7612.2	7927.88	Camp-dependent protein kinase type I-beta regulatory subunit, putative [Source:UniProtKB/TrEMBL;Acc:A0A3Q0KDY6]
Smp_030440	1881.58	0.393227	0.16323	2.40904	0.0159946	0.0572286	2004.32	2502.29	1902.85	1919.53	1359.32	1601.15	c-Myc-binding protein [Source:UniProtKB/TrEMBL;Acc:A0A3Q0KDW1]
Smp_030500	28730.3	0.629622	0.0933287	6.74629	1.51678e-11	4.50321e-10	33959	36953.7	33793	23775.7	20401.1	23499.4	Glycerol-3-phosphate dehydrogenase [NAD(+)] [Source:UniProtKB/TrEMBL;Acc:C4Q5J8]
Smp_030690	12234	0.0496056	0.13914	0.356516	0.721454	0.840673	13328.6	14240.6	9763.98	12402.5	11080.4	12587.7	Elongation factor 1-beta, putative [Source:UniProtKB/TrEMBL;Acc:A0A3Q0KDY8]
Smp_030710	2004.61	0.225663	0.106464	2.11961	0.0340386	0.103779	2122.75	2333.6	2027.23	1831.78	1821.87	1890.43	Serine/threonine-protein phosphatase [Source:UniProtKB/TrEMBL;Acc:G4LW36]
Smp_030730	243583	-0.216548	0.130196	-1.66325	0.0962632	0.225056	221839	266885	187285	283625	240256	261607	Tubulin beta chain [Source:UniProtKB/TrEMBL;Acc:A0A3Q0KDZ1]
Smp_030760	1921.81	-0.404288	0.0995205	-4.06236	4.85788e-05	0.000427699	1668.94	1620.97	1672.71	2286.28	2116.39	2165.55	NADPH--cytochrome P450 reductase [Source:UniProtKB/TrEMBL;Acc:A0A3Q0KDW7]
Smp_030780	10014.1	-0.371289	0.0932621	-3.98113	6.85875e-05	0.000575683	8712.93	8021.6	9462.35	11737	10940.6	11210.1	Putative ubiquitination factor E4a [Source:UniProtKB/TrEMBL;Acc:A0A5K4EBN3]
Smp_030830	21965.6	0.475298	0.0971022	4.89482	9.83955e-07	1.31013e-05	24181.2	26981.3	25492.1	20273.8	16978.3	17886.8	Rna-binding ras-gap sh3 binding protein related [Source:UniProtKB/TrEMBL;Acc:A0A3Q0KDZ3]
Smp_030860	5076.97	-0.0300703	0.0785551	-0.382792	0.701874	0.829446	5078.48	5030.53	4963.28	5221.27	5135.21	5033.06	Putative arsenite-resistance protein [Source:UniProtKB/TrEMBL;Acc:A0A3Q0KDX9]
Smp_030870	1074.6	0.373065	0.120467	3.09682	0.00195606	0.010331	1277.83	1163.55	1196.75	901.103	937.365	971.009
Smp_030910	205.153	0.761764	0.319723	2.38257	0.0171922	0.0604382	253.775	327.655	192.929	203.093	118.941	134.525	Dynein light chain [Source:UniProtKB/TrEMBL;Acc:G4VLT8]
Smp_030920	10979.2	0.207332	0.104183	1.99007	0.0465832	0.131952	11490.5	13200.3	10610.1	10631.8	9740.86	10201.7	Mitochondrial import receptor subunit TOM22 homolog [Source:UniProtKB/TrEMBL;Acc:G4VLU0]
Smp_030930	1603.01	-0.0390366	0.106609	-0.366166	0.714241	0.837159	1553.5	1585.29	1605.13	1724.32	1568.88	1580.92	2-(3-amino-3-carboxypropyl)histidine synthase subunit 1 [Source:UniProtKB/TrEMBL;Acc:G4VLU1]
Smp_031000	10906.9	-0.162964	0.0840683	-1.93847	0.0525658	0.144947	9800.68	10783.4	10290.9	10929.6	11803.4	11833.2	Putative cullin [Source:UniProtKB/TrEMBL;Acc:G4VPI9]
Smp_031010	3544.76	-0.0349975	0.0917568	-0.381417	0.702894	0.83001	3351.82	3533.92	3619.63	3759.2	3556.89	3447.08	RNA helicase [Source:UniProtKB/TrEMBL;Acc:G4VPJ1]
Smp_031020	24.3114	2.57013	1.31118	1.96017	0.0499759	0.139398	110.467	7.56959	6.85535	4.92945	16.0475	0	Nuclear receptor domain-containing protein [Source:UniProtKB/TrEMBL;Acc:A0A3Q0KE04]
Smp_031040	5810.8	0.21705	0.0813085	2.66946	0.00759734	0.0315661	6327.45	6150.83	6262.85	5620.56	5275.87	5227.27	ribonuclease Z [Source:UniProtKB/TrEMBL;Acc:A0A3Q0KDY9]
Smp_031050	21956.4	-0.0110805	0.0844154	-0.131261	0.895568	0.946714	20879.2	21172.1	23564.8	22068.2	22708.2	21346	BSD domain-containing protein [Source:UniProtKB/TrEMBL;Acc:A0A3Q0KE07]
Smp_031070	8895.95	0.176377	0.099916	1.76525	0.0775218	0.192316	9253.32	8979.7	10084.2	7918.67	9202.79	7936.99	Gamma-tubulin complex component [Source:UniProtKB/TrEMBL;Acc:G4VPJ8]
Smp_031100	10082.2	-0.109716	0.083612	-1.3122	0.189452	0.363682	9467.29	9337.63	10291.8	10069.9	10767	10559.7	Putative liquid facets [Source:UniProtKB/TrEMBL;Acc:A0A3Q0KE09]
Smp_031180	1351.29	0.539409	0.199134	2.70877	0.00675333	0.0286829	1337.54	1353.88	2111.45	942.511	1250.76	1111.6	Phospholipase A protein [Source:UniProtKB/TrEMBL;Acc:A0A5K4EBP5]
Smp_031190	807.931	-0.462397	0.249164	-1.85579	0.0634833	0.166589	646.877	432.548	958.77	964.2	958.133	887.057	Phospholipase A protein [Source:UniProtKB/TrEMBL;Acc:A0A0U5KGL8]
Smp_031220	2476.01	-0.907536	0.104166	-8.71241	2.97493e-18	1.88221e-16	1844.1	1689.1	1632.55	3049.36	3301.07	3339.87	Solute carrier family 35-related [Source:UniProtKB/TrEMBL;Acc:G4VPL7]
Smp_031270	2922.09	-0.273528	0.118251	-2.31311	0.0207166	0.0700016	2842.28	2730.46	2365.1	3489.06	2950.86	3154.77	Novel acetylcholine receptor chaperone [Source:UniProtKB/TrEMBL;Acc:G4VPM2]
Smp_031300	5054.93	0.237597	0.119487	1.98847	0.0467595	0.132195	5221.79	5624.21	5564.59	5362.25	4063.8	4492.94	Putative universal stress protein [Source:UniProtKB/TrEMBL;Acc:G4VPM6]
Smp_031310	23925	0.148668	0.116224	1.27915	0.200843	0.378888	25214.3	28381.6	21874.5	24232.2	20548.4	23299.2	40S ribosomal protein S26 [Source:UniProtKB/TrEMBL;Acc:G4VPM7]
Smp_031360	15369.7	0.0346996	0.0895029	0.387692	0.698244	0.826817	14462.2	15910.2	16291.3	16184.4	14638.2	14732	Putative cap binding protein [Source:UniProtKB/TrEMBL;Acc:A0A3Q0KDZ2]
Smp_031390	66.8002	0.484831	0.414414	1.16992	0.242033	0.428699	95.5387	73.5332	64.6362	49.2945	50.0306	67.7683
Smp_031560	3466.96	-0.0196132	0.113067	-0.173466	0.862285	0.929342	3464.27	3633.4	3232.79	3086.82	3610.7	3773.79	Bcl2-associated athanogene, putative [Source:UniProtKB/TrEMBL;Acc:G4LUU3]
Smp_031570	16348.9	0.065419	0.121077	0.54031	0.588983	0.755817	17687.6	18542.3	13929.1	17215.6	15130	15588.7	60S ribosomal protein L18, putative [Source:UniProtKB/TrEMBL;Acc:G4LUU2]
Smp_031590	9962.47	-0.123445	0.0968396	-1.27474	0.202401	0.380575	9389.66	10304.4	8915.88	11038	9666.29	10460.6	BHLH domain-containing protein [Source:UniProtKB/TrEMBL;Acc:G4LUT8]
Smp_031680	578.829	-0.664509	0.198242	-3.35201	0.000802272	0.00484532	384.145	485.535	473.999	849.837	693.82	585.64	NAChR subunit (ShAR1-alpha-like) [Source:UniProtKB/TrEMBL;Acc:A0A3Q0KDZ7]
Smp_031690	5569.38	-0.115866	0.0946268	-1.22445	0.220781	0.402833	5388.98	5317.1	5331.51	5249.86	6049.92	6078.92	Coiled-coil domain-containing protein 43 [Source:UniProtKB/TrEMBL;Acc:G4VN57]
Smp_031710	7220.74	-0.183993	0.0912807	-2.01569	0.0438328	0.125939	6954.42	7014.85	6313.78	8153.31	7365.82	7522.29	Putative nadh-ubiquinone oxidoreductase 42 kD subunit [Source:UniProtKB/TrEMBL;Acc:G4VN60]
Smp_031720	15176.4	0.000475764	0.124065	0.0038348	0.99694	0.999022	14702	17403.6	13431.6	16744.4	13414.8	15362.2	Histone H2A [Source:UniProtKB/TrEMBL;Acc:G4VN61]
Smp_031730	6002.54	-0.0695301	0.118277	-0.587857	0.556629	0.731068	5991.07	6566.08	5017.14	6488.14	5796	6156.8	Signal peptidase complex catalytic subunit SEC11 [Source:UniProtKB/TrEMBL;Acc:G4VN62]
Smp_031770	208353	-0.291258	0.124344	-2.34236	0.0191623	0.0657363	175914	222069	164195	246619	208859	232461	Tropomyosin-2 [Source:UniProtKB/Swiss-Prot;Acc:P42638]
Smp_031880	52868.5	-0.21427	0.0892379	-2.40111	0.0163454	0.0582042	46172.1	53246.7	47431.2	53850.3	59146.5	57364.4	Basigin related; Basigin related; Ig domain-containing protein; Ig domain-containing protein; Ig domain-containing protein [Source:UniProtKB/TrEMBL;Acc:C4Q5U5]
Smp_031920	6128.12	-0.171296	0.10321	-1.65969	0.0969761	0.226087	5920.41	5096.5	6276.56	6352.09	6615.36	6507.78	Luc7-like protein 3 [Source:UniProtKB/TrEMBL;Acc:C4Q5Y3]
Smp_031950	10691.2	-0.155914	0.10618	-1.4684	0.141997	0.297279	10120.1	11076.5	9146.02	12063.3	10314.8	11426.6	Programmed cell death protein 10 [Source:UniProtKB/TrEMBL;Acc:C4Q5Z1]
Smp_031990	3385.34	0.122123	0.0943492	1.29437	0.195539	0.371708	3776.76	3343.6	3464.89	3306.67	3192.52	3227.59	Glutamyl-tRNA(Gln) amidotransferase subunit A,putative [Source:UniProtKB/TrEMBL;Acc:G4LYL3]
Smp_032000	1126.69	0.0680161	0.157421	0.432066	0.665693	0.80696	1272.85	1205.73	981.295	1255.04	1017.6	1027.65	Subfamily C14A unassigned peptidase (C14 family) [Source:UniProtKB/TrEMBL;Acc:G4LYL7]
Smp_032060	7291.41	0.339506	0.10544	3.2199	0.00128234	0.00720406	8150.65	8826.14	7459.6	6833.2	5850.75	6628.15	RRM domain-containing protein [Source:UniProtKB/TrEMBL;Acc:G4LYM0]
Smp_032120	6992.42	0.270292	0.0858828	3.14722	0.00164828	0.00895815	7289.8	8076.75	7570.27	6214.06	6203.79	6599.83	Ribonuclease P [Source:UniProtKB/TrEMBL;Acc:G4LYM8]
Smp_032150	8348.72	0.34334	0.0889157	3.86141	0.000112734	0.000893109	8855.24	10100	9057.88	7151.65	7507.42	7420.13	Neuroendocrine differentiation factor, putative [Source:UniProtKB/TrEMBL;Acc:G4LYN1]
Smp_032180	35072	-0.330236	0.120893	-2.73164	0.00630204	0.0271304	30897.8	35080.7	27248.1	43357.5	34624	39223.7	ADP-ribosylation factor [Source:UniProtKB/TrEMBL;Acc:A0A3Q0KE19]
Smp_032230	8082.41	0.101669	0.0915799	1.11017	0.266927	0.457409	8273.06	8783.97	8044.27	8171.06	7193.08	8029.03	TPR_REGION domain-containing protein [Source:UniProtKB/TrEMBL;Acc:A0A3Q0KE37]
Smp_032240	7019.99	0.0574515	0.0774447	0.741839	0.458185	0.648441	7291.79	7034.31	7153.07	7057	6907.05	6676.7	Pentatricopeptide repeat-containing protein [Source:UniProtKB/TrEMBL;Acc:G4LYN8]
Smp_032250	3025.84	0.0192239	0.130471	0.147343	0.882861	0.941568	3196.57	2797.5	3143.67	2520.92	3243.49	3252.88	Family S12 unassigned peptidase (S12 family) [Source:UniProtKB/TrEMBL;Acc:A0A3Q0KE42]
Smp_032260	23599.1	0.105206	0.138976	0.75701	0.449044	0.641172	25560.6	27953.4	19863.9	25573	20000	22643.7	Ribosomal protein L15 [Source:UniProtKB/TrEMBL;Acc:G4LYP0]
Smp_032280	4723.19	-0.329667	0.134629	-2.44871	0.0143367	0.0524233	4429.61	3706.94	4420.72	4361.58	5774.28	5646.01	RNA-binding protein MEX3B [Source:UniProtKB/TrEMBL;Acc:A0A3Q0KE25]
Smp_032310	13204.2	0.0114216	0.0978895	0.116678	0.907115	0.952331	12775.3	14177.8	12816.6	14258.9	11994.1	13202.7	Actin-related protein 2/3 complex subunit 3 [Source:UniProtKB/TrEMBL;Acc:G4VSI1]
Smp_032320	8816.79	-0.11908	0.124318	-0.95787	0.338128	0.534229	9058.26	9399.27	6902.36	9352.15	8877.12	9311.57
Smp_032370	7.655	2.46248	1.71209	1.43829	0.150351	0.309473	3.98078	27.0342	7.83469	0	0	7.08027	Putative short chain dehydrogenase [Source:UniProtKB/TrEMBL;Acc:A0A3Q0KE20]
Smp_032420	4406.39	-0.0753203	0.109534	-0.687643	0.491677	0.677121	4440.56	4693.15	3741.06	4580.44	4480.1	4503.05	Rhomboid-like protein [Source:UniProtKB/TrEMBL;Acc:A0A3Q0KE29]
Smp_032480	4342.49	0.0584263	0.166707	0.350473	0.725984	0.843618	4518.18	3590.15	5182.65	3456.53	5065.36	4242.1	Putative stromal antigen [Source:UniProtKB/TrEMBL;Acc:A0A3Q0KE48]
Smp_032490	1790.08	0.597032	0.119002	5.01698	5.24901e-07	7.60733e-06	2375.53	2083.8	2006.66	1400.95	1514.13	1359.41	Putative tropomyosin [Source:UniProtKB/TrEMBL;Acc:G4VSF6]
Smp_032500	1567.78	-0.334079	0.179131	-1.865	0.0621814	0.164064	1796.33	1167.88	1196.75	1897.84	1726.53	1621.38	DNA replication licensing factor MCM7 [Source:UniProtKB/TrEMBL;Acc:A0A3Q0KE52]
Smp_032510	17067.1	0.103943	0.0809821	1.28353	0.199307	0.37705	18121.5	18432	16492	16571.8	16142.9	16642.7	Putative importin-beta 3 [Source:UniProtKB/TrEMBL;Acc:A0A3Q0KE26]
Smp_032520	79002.7	0.266713	0.0958028	2.78398	0.00536961	0.0237975	83809.3	85500.7	89543.6	79282.3	64664	71216.4	Putative lysosome-associated membrane glycoprotein [Source:UniProtKB/TrEMBL;Acc:G4VSF3]
Smp_032580	10932	0.0568242	0.126245	0.450111	0.65263	0.798723	10941.2	12440.1	10060.7	12095.9	9170.7	10883.4	Proteasome subunit alpha type [Source:UniProtKB/TrEMBL;Acc:A0A3Q0KE53]
Smp_032640	1388.31	-0.0129485	0.114678	-0.112912	0.910101	0.953632	1345.5	1411.19	1389.68	1500.52	1364.04	1318.95	thiamine diphosphokinase [Source:UniProtKB/TrEMBL;Acc:A0A3Q0KE41]
Smp_032670	0						0	0	0	0	0	0	Egg protein C122-like [Source:UniProtKB/TrEMBL;Acc:A0A5K4EBV4]
Smp_032720	143.443	-0.0728989	0.282775	-0.257798	0.796562	0.890981	124.399	137.334	157.673	166.615	134.044	140.594
Smp_032760	13988.9	0.0298794	0.143162	0.208711	0.834674	0.915178	14780.6	16480.1	11140.9	15228.1	12571.8	13731.7	40S ribosomal protein S11 [Source:UniProtKB/TrEMBL;Acc:G4VDH7]
Smp_032770	3801.24	-0.0798465	0.122054	-0.654192	0.512988	0.695488	3568.77	3486.34	4032.91	3366.81	4216.73	4135.89	Putative cassette chromosome recombinase b [Source:UniProtKB/TrEMBL;Acc:G4VDH8]
Smp_032780	3069.02	-0.0646337	0.0967698	-0.667912	0.50419	0.687287	3057.24	3137.05	2806.78	3073.02	3067.91	3272.1	dolichyl-phosphate beta-glucosyltransferase [Source:UniProtKB/TrEMBL;Acc:A0A3Q0KE65]
Smp_032790	5980.22	-0.0893998	0.125998	-0.709533	0.477994	0.664915	5369.08	6873.19	5143.47	6530.53	5935.7	6029.36	Essential MCU regulator, mitochondrial [Source:UniProtKB/TrEMBL;Acc:G4VDI1]
Smp_032800	7421.35	0.136082	0.101076	1.34633	0.178198	0.349015	7625.18	7441.99	8246.01	7688.96	7121.33	6404.61	WD40 repeat-containing protein SMU1 [Source:UniProtKB/TrEMBL;Acc:G4VDI2]
Smp_032810	8630.58	-0.0227028	0.119254	-0.190374	0.849016	0.922688	7801.33	9740.98	8146.12	9504.96	7794.39	8795.72	dTMP kinase [Source:UniProtKB/TrEMBL;Acc:G4VDI4]
Smp_032820	6103.63	-0.162441	0.0991712	-1.63798	0.101426	0.234141	5434.76	5761.54	6084.62	7029.39	6042.37	6269.08	WD40 repeat-containing protein SMU1 [Source:UniProtKB/TrEMBL;Acc:G4VDI6]
Smp_032920	4474.38	0.0876726	0.118688	0.738682	0.4601	0.649872	4330.09	5090.01	4410.93	4687.91	3806.1	4521.26	Putative ob fold nucleic acid binding protein [Source:UniProtKB/TrEMBL;Acc:G4VR79]
Smp_032930	7732.34	0.151255	0.0917117	1.64924	0.0990983	0.229868	7681.91	7926.44	8803.25	7659.38	7162.87	7160.18	UV radiation resistance-associated protein [Source:UniProtKB/TrEMBL;Acc:A0A3Q0KE50]
Smp_032950	11074.7	-0.351219	0.146604	-2.39569	0.0165889	0.0589414	9091.11	11536.1	8573.11	14206.7	10282.7	12758.7	Putative calmodulin (CaM) [Source:UniProtKB/TrEMBL;Acc:G4VR84]
Smp_032970	23.2367	2.8924	0.928393	3.11549	0.00183639	0.00980051	32.8414	41.0921	48.9668	0	9.43973	7.08027	Putative calmodulin [Source:UniProtKB/TrEMBL;Acc:G4VR87]
Smp_032980	0.652891	2.86063	3.97522	0.719615	0.471762		0	0	3.91734	0	0	0	EF-hand domain-containing protein [Source:UniProtKB/TrEMBL;Acc:G4VR88]
Smp_032990	3.05197	1.93478	2.53162	0.764244	0.444722		6.96636	7.56959	0	0	3.77589	0	Putative calmodulin-4 (Calcium-binding protein Dd112) [Source:UniProtKB/TrEMBL;Acc:G4VR89]
Smp_033000	55.7529	0.572336	0.622965	0.918729	0.358237	0.554304	56.7261	54.0685	89.1196	74.9276	14.1596	45.5161	Calcium-binding protein [Source:UniProtKB/Swiss-Prot;Acc:P13566]
Smp_033010	578.751	1.5684	0.216861	7.23229	4.74919e-13	1.75682e-11	825.017	944.036	827.539	330.273	205.786	339.853	Similar to 16 kDa calcium-binding protein [Source:UniProtKB/TrEMBL;Acc:A0A3Q0KE55]
Smp_033020	5050.53	-0.0890902	0.109338	-0.814818	0.415177	0.611611	4605.76	5463.08	4615.61	5604.78	4903	5110.95	Putative anti-silencing protein [Source:UniProtKB/TrEMBL;Acc:G4VR92]
Smp_033040	20106.1	-0.119447	0.107166	-1.1146	0.265021	0.455386	17705.5	21966.9	18151	22187.5	19830	20795.8	Putative l-lactate dehydrogenase [Source:UniProtKB/TrEMBL;Acc:G4VRF8]
Smp_033050	10256.2	0.0326585	0.0833325	0.391906	0.695128	0.824867	9993.75	10305.5	10817.7	10027.5	10675.4	9717.17	DNA topoisomerase I [Source:UniProtKB/TrEMBL;Acc:A0A3Q0KE80]
Smp_033110	4461.18	0.13017	0.0832766	1.56311	0.118027	0.261099	4571.93	4740.73	4674.37	4426.65	4177.08	4176.35	Putative zinc finger protein [Source:UniProtKB/TrEMBL;Acc:G4VMX6]
Smp_033140	4230.09	-0.0453439	0.0875582	-0.517871	0.604548	0.767524	3931.02	4356.84	4203.31	4299.47	4264.87	4325.04	tRNA-intron lyase [Source:UniProtKB/TrEMBL;Acc:A0A3Q0KE63]
Smp_033210	1087.95	-0.209898	0.148278	-1.41557	0.156901	0.319869	1002.16	1008.92	1015.57	1022.37	1109.17	1369.53	CDP-alcohol phosphatidyltransferase [Source:UniProtKB/TrEMBL;Acc:A0A3Q0KE83]
Smp_033250	140.752	-2.47088	1.15858	-2.13268	0.0329506	0.101303	31.8462	44.3362	52.8841	29.5767	606.975	78.8945	C-type lectin domain-containing protein [Source:UniProtKB/TrEMBL;Acc:G4M0W9]
Smp_033260	5442.26	0.28647	0.0903311	3.17133	0.00151742	0.00837596	5664.65	6439.56	5838.8	4798.33	4953.03	4959.23	Family C48 unassigned peptidase (C48 family) [Source:UniProtKB/TrEMBL;Acc:G4M0W7]
Smp_033330	6169.52	-0.383739	0.119082	-3.22249	0.00127082	0.00715684	5149.14	5622.04	5290.37	8130.63	6217.01	6607.92	SH3 domain-binding glutamic acid-rich-like protein [Source:UniProtKB/TrEMBL;Acc:G4M0V9]
Smp_033350	6745.5	0.160905	0.0817597	1.96802	0.0490659	0.137739	7327.62	7022.42	7014	6328.43	6654.07	6126.46	Putative peptide n-glycanase (Pngase) [Source:UniProtKB/TrEMBL;Acc:A0A3Q0KE68]
Smp_033380	9.80539	0.426486	1.41998	0.300347	0.763912	0.868257	26.8703	0	6.85535	6.90123	14.1596	4.04587
Smp_033400	12905.6	-0.183762	0.146042	-1.25828	0.208292	0.387208	12169.2	14342.2	9743.41	15480.4	12153.7	13544.6	Cytochrome c-like protein; Putative cytochrome c [Source:UniProtKB/TrEMBL;Acc:A0A3Q0KE61]
Smp_033530	16421.3	0.0611841	0.0907137	0.674475	0.500009	0.683766	16779	17864.2	15665.5	16492	15000.7	16726.6	carbonyl reductase (NADPH) [Source:UniProtKB/TrEMBL;Acc:A0A3Q0KE69]
Smp_033540	10112.5	-0.133626	0.117159	-1.14056	0.254055	0.443099	9137.88	10655.8	9140.14	11978.6	9400.08	10362.5	carbonyl reductase (NADPH) [Source:UniProtKB/TrEMBL;Acc:G4VQT7]
Smp_033590	1160.03	0.199276	0.147663	1.34953	0.177166	0.347513	1284.8	1138.68	1296.64	971.102	1255.48	1013.49	RING finger protein 113A [Source:UniProtKB/TrEMBL;Acc:G4LVA8]
Smp_033600	6016.34	0.172875	0.0961998	1.79705	0.0723282	0.182743	6428.96	5818.85	6880.82	5756.61	5747.85	5464.96	Ribonuclease III, putative [Source:UniProtKB/TrEMBL;Acc:A0A3Q0KE92]
Smp_033610	6408.76	-0.121965	0.115953	-1.05185	0.292868	0.485415	5791.04	6931.58	5691.9	7247.28	6058.42	6732.33	NADH dehydrogenase [ubiquinone] 1 beta subcomplex subunit 7 [Source:UniProtKB/TrEMBL;Acc:G4LVB0]
Smp_033620	6100.57	-0.091996	0.0861335	-1.06806	0.285492	0.47874	5846.77	6084.87	5786.9	6675.46	6012.17	6197.26	Transmembrane protein [Source:UniProtKB/TrEMBL;Acc:G4LVB1]
Smp_033660	4768.79	0.313125	0.0828666	3.77867	0.000157671	0.00119051	5047.63	5400.36	5404.96	4271.86	4219.56	4268.39	N-acetylglucosamine-6-phosphate deacetylase [Source:UniProtKB/TrEMBL;Acc:G4LVB5]
Smp_033670	22226.2	0.234799	0.105629	2.22286	0.0262253	0.0844502	23821	25796.1	22475.8	22956.4	18694.4	19613.4	ATP synthase subunit gamma, mitochondrial [Source:UniProtKB/TrEMBL;Acc:G4LVB6]
Smp_033680	4731.26	-0.0753091	0.0962228	-0.782653	0.433831	0.629213	4640.59	4856.43	4326.71	5184.79	4630.19	4748.84	Spliceosome-associated protein CWC15 homolog [Source:UniProtKB/TrEMBL;Acc:G4LVC1]
Smp_033700	1077.07	-0.660421	0.139667	-4.72854	2.26141e-06	2.75514e-05	866.815	897.537	740.378	1403.91	1346.11	1207.69	DNA photolyase, putative [Source:UniProtKB/TrEMBL;Acc:G4LVC5]
Smp_033710	14776.2	0.01892	0.0794522	0.238131	0.811779	0.90008	15208.6	15420.3	13990.8	14980.6	14636.3	14420.5	RNA helicase [Source:UniProtKB/TrEMBL;Acc:G4LVC7]
Smp_033760	10078.3	0.232448	0.0942421	2.46649	0.0136443	0.0503675	11181	10935.9	10548.4	10202	8959.25	8642.99	HEAT repeat protein [Source:UniProtKB/TrEMBL;Acc:G4LVD2]
Smp_033770	3544.61	0.183273	0.0930294	1.97005	0.0488326	0.137126	3698.14	3903.75	3706.79	3522.58	3275.59	3160.84	Pentatricopeptide repeat-containing protein [Source:UniProtKB/TrEMBL;Acc:G4LVD3]
Smp_033870	8901.38	-0.412712	0.0895974	-4.60629	4.09907e-06	4.69474e-05	7415.2	7736.12	7759.28	9359.05	10822.7	10316	MSP domain-containing protein [Source:UniProtKB/TrEMBL;Acc:G4LVE3]
Smp_033930	409.815	0.111508	0.166455	0.669901	0.502921	0.686577	406.04	439.036	431.887	394.356	387.029	400.541	Phosphatidylcholine transfer protein, putative [Source:UniProtKB/TrEMBL;Acc:A0A3Q0KE75]
Smp_033950	6514.74	0.0672308	0.0901241	0.745981	0.455679	0.645921	6725.53	6297.9	6975.81	6010.97	6677.67	6400.57	Mothers against decapentaplegic homolog [Source:UniProtKB/TrEMBL;Acc:Q6UEH7]
Smp_033970	5620.59	-0.12262	0.113099	-1.08418	0.278283	0.470334	5146.15	5977.81	5022.04	6349.13	5289.08	5939.34	Putative flotillin-2 [Source:UniProtKB/TrEMBL;Acc:A0A3Q0KEA0]
Smp_033990	4900.87	0.130061	0.0911635	1.42668	0.153673	0.314757	5012.8	5511.74	4840.86	4697.77	4595.26	4746.82	Putative dynactin subunit P25 [Source:UniProtKB/TrEMBL;Acc:G4V9T4]
Smp_034000	9109.09	0.0136508	0.0960924	0.14206	0.887033	0.943198	9096.08	8736.39	9623.94	8264.71	9736.14	9197.28	Ubiquitously transcribed sex (X/Y) chromosome tetratricopeptide repeat protein-related [Source:UniProtKB/TrEMBL;Acc:A0A3Q0KEA7]
Smp_034090	2565.12	0.156596	0.120727	1.29711	0.194594	0.370758	2671.1	2384.42	3056.51	2329.66	2462.83	2486.19	BTB domain-containing protein [Source:UniProtKB/TrEMBL;Acc:G4V9U4]
Smp_034100	757.528	0.269422	0.142266	1.89378	0.0582538	0.156866	840.94	859.689	783.469	683.222	633.406	744.44	DNA-directed RNA polymerase subunit [Source:UniProtKB/TrEMBL;Acc:A0A3Q0KEA6]
Smp_034120	6419.31	-0.233649	0.0795393	-2.93752	0.00330844	0.0160336	5868.66	5758.29	6074.82	6940.66	7127.94	6745.48	Synaptosomal-associated protein [Source:UniProtKB/TrEMBL;Acc:G4V9U7]
Smp_034190	11829.6	0.0707925	0.0969114	0.730487	0.465093	0.65411	11653.7	12610.9	12094.8	12782.1	10729.2	11106.9	RNA helicase [Source:UniProtKB/TrEMBL;Acc:G4VEF4]
Smp_034270	1651.69	0.108616	0.164018	0.662218	0.507832	0.690609	1816.23	1550.68	1774.56	1251.09	1886.06	1631.5	SCA7 domain-containing protein [Source:UniProtKB/TrEMBL;Acc:A0A3Q0KE85]
Smp_034300	1786.21	0.425287	0.155131	2.74147	0.00611647	0.0264557	1762.49	2075.15	2305.36	1296.45	1758.62	1519.22	ETS domain-containing protein [Source:UniProtKB/TrEMBL;Acc:A0A3Q0KE96]
Smp_034400	7055.21	0.0542175	0.096162	0.563814	0.572881	0.743262	6803.15	7857.23	6903.34	7142.77	6559.67	7065.1	Adaptor-related protein complex [Source:UniProtKB/TrEMBL;Acc:A0A3Q0KEB0]
Smp_034410	54065.7	-0.0422332	0.0882536	-0.478543	0.632264	0.785881	48722.8	53115.8	57984.5	55068.8	55174.3	54328	Cathepsin F (C01 family) [Source:UniProtKB/TrEMBL;Acc:G4VBC4]
Smp_034420	37232	-0.23679	0.108591	-2.18056	0.0292159	0.091916	31815.4	36122.1	34612.7	45580.6	35780.4	39480.6	DIF_6; DIF_6; DIF_6; Putative cystatin; Putative cystatin [Source:UniProtKB/TrEMBL;Acc:B8Y6H4]
Smp_034430	4016.37	0.0440161	0.105782	0.4161	0.677337	0.814082	4025.56	4401.18	3806.68	4286.65	3873.12	3705.01	Putative mitochondrial ribosome protein [Source:UniProtKB/TrEMBL;Acc:A0A3Q0KE90]
Smp_034450	5186.12	0.103873	0.0938483	1.10682	0.268371	0.459078	5019.76	5657.73	5441.19	5232.12	5033.26	4732.66	Round spermatid basic protein 1-like protein [Source:UniProtKB/TrEMBL;Acc:A0A3Q0KEA1]
Smp_034490	8344.27	0.0147154	0.112455	0.130856	0.895889	0.946876	8113.82	9423.06	7624.13	9075.12	7737.75	8091.74	proteasome endopeptidase complex [Source:UniProtKB/TrEMBL;Acc:G4V926]
Smp_034500	2218.78	-0.111765	0.116526	-0.959144	0.337486	0.533534	2294.92	1875.1	2227.99	2376.98	2245.71	2291.99	Putative dual specificity protein phosphatase [Source:UniProtKB/TrEMBL;Acc:G4V927]
Smp_034530	1185.08	0.116256	0.162351	0.716077	0.473944	0.661387	1204.19	1391.72	1102.73	1348.7	1008.16	1054.96	Hes-B related [Source:UniProtKB/TrEMBL;Acc:G4V933]
Smp_034550	36504.6	-0.263304	0.133383	-1.97404	0.0483768	0.136096	27059.3	33024	39464.3	42620	36998.1	39861.9	Putative alpha-actinin [Source:UniProtKB/TrEMBL;Acc:A0A3Q0KE94]
Smp_034610	262.368	0.315404	0.27281	1.15613	0.247628	0.435199	220.933	287.644	364.313	218.868	283.192	199.259	Innexin [Source:UniProtKB/TrEMBL;Acc:A0A3Q0KEA5]
Smp_034660	4827.92	-0.442082	0.0993806	-4.44838	8.65214e-06	9.18689e-05	4328.1	4139.48	3814.51	5148.32	5852.63	5684.45	Cytohesin-related guanine nucleotide-exchange protein [Source:UniProtKB/TrEMBL;Acc:A0A3Q0KEB9]
Smp_034670	5048.42	0.283224	0.102175	2.77196	0.00557196	0.0245638	5431.77	5599.33	5595.93	5081.28	4216.73	4365.5	Tubulin gamma chain [Source:UniProtKB/TrEMBL;Acc:A0A3Q0KEB3]
Smp_034680	11.5227	1.36252	0.964081	1.41328	0.157572	0.320738	18.9087	16.2205	14.69	3.94356	11.3277	4.04587	Chitin-binding type-2 domain-containing protein [Source:UniProtKB/TrEMBL;Acc:A0A3Q0KEC6]
Smp_034700	2956.43	0.281841	0.117015	2.4086	0.0160138	0.0572751	3130.88	3673.41	2929.19	2797.96	2629.91	2577.22	Sco1-related [Source:UniProtKB/TrEMBL;Acc:A0A3Q0KE99]
Smp_034840	187658	-0.0287719	0.0874191	-0.329126	0.742061	0.85459	179149	202363	175850	198426	183822	186340	14-3-3 epsilon [Source:UniProtKB/TrEMBL;Acc:Q9U491]
Smp_034850	9265.12	0.157134	0.109179	1.43923	0.150086	0.309173	9221.48	10224.4	9861.91	9986.08	8245.61	8051.28	Twik family of potassium channels-related [Source:UniProtKB/TrEMBL;Acc:G4V846]
Smp_034860	81.9073	0.637357	0.418382	1.52338	0.127663	0.27596	120.419	65.9636	112.624	80.843	51.9185	59.6766	Putative nuclear receptor [Source:UniProtKB/TrEMBL;Acc:A0A3Q0KEB8]
Smp_034870	27724.5	0.0579344	0.0857494	0.675625	0.499279	0.683232	27147.9	27353.3	30341.8	28653.9	26281.2	26569.2	AP complex subunit beta [Source:UniProtKB/TrEMBL;Acc:A0A3Q0KED0]
Smp_034920	551.655	0.112274	0.184182	0.609583	0.542138	0.719245	581.194	532.034	606.209	494.917	634.35	461.229	Putative dynein heavy chain [Source:UniProtKB/TrEMBL;Acc:A0A3Q0KEA4]
Smp_034940	11784.6	-0.0366441	0.0799204	-0.458507	0.646588	0.794083	11141.2	11456	12307.3	11865.2	11775.1	12162.9	Centromere protein F [Source:UniProtKB/TrEMBL;Acc:A0A3Q0KEB6]
Smp_034980	3876.85	0.0186428	0.126816	0.147007	0.883127	0.941632	4245.5	3491.74	3968.27	3371.74	4328.12	3855.72	TFIIS N-terminal domain-containing protein [Source:UniProtKB/TrEMBL;Acc:G4V831]
Smp_035000	788.802	0.0192189	0.161828	0.118761	0.905465	0.951952	855.868	751.552	774.655	914.906	741.963	693.867	Transmembrane protein 242 [Source:UniProtKB/TrEMBL;Acc:A0A3Q0KEC1]
Smp_035010	4808.53	0.063252	0.106338	0.594821	0.551963	0.727336	4733.15	5357.11	4651.85	5085.22	4334.72	4689.16	Putative chibby protein pkd2 interactor [Source:UniProtKB/TrEMBL;Acc:G4V828]
Smp_035020	7841.17	-0.0325007	0.0876056	-0.370989	0.710646	0.834649	7314.68	7879.94	8063.85	8348.52	7582.94	7857.08	Tetraspanin [Source:UniProtKB/TrEMBL;Acc:G4V827]
Smp_035030	14741.8	-0.0669324	0.0766226	-0.873533	0.382372	0.577875	14366.6	13978.9	14853.6	15689.5	14658	14904	RNA helicase [Source:UniProtKB/TrEMBL;Acc:G4V825]
Smp_035040	630.883	-0.650484	0.185108	-3.51407	0.000441294	0.00294004	441.867	463.908	567.036	900.117	673.997	738.372	Ig-like domain-containing protein [Source:UniProtKB/TrEMBL;Acc:A0A3Q0KEC7]
Smp_035080	2364.21	0.320927	0.119122	2.69409	0.00705804	0.0297523	2688.02	2468.77	2721.57	1922.49	2366.54	2017.88	N-acetylglucosaminylphosphatidylinositol deacetylase [Source:UniProtKB/TrEMBL;Acc:A0A3Q0KED4]
Smp_035090	3293.58	0.0170891	0.112966	0.151277	0.879757	0.940006	3680.23	3072.17	3186.76	3101.61	3529.52	3191.18	Putative hepatoma up-regulated protein [Source:UniProtKB/TrEMBL;Acc:A0A3Q0KED5]
Smp_035110	8986.28	0.219514	0.114719	1.91349	0.0556853	0.151455	8590.52	9644.74	10770.7	8851.32	8582.6	7477.78	Charged multivesicular body protein 7 [Source:UniProtKB/TrEMBL;Acc:A0A3Q0KED2]
Smp_035150	2996.82	0.0477761	0.0964728	0.495229	0.620439	0.778753	3249.31	2852.65	3036.92	2993.16	2920.65	2928.2	Telomere length and silencing protein 1 homolog [Source:UniProtKB/TrEMBL;Acc:A0A3Q0KEE0]
Smp_035180	1102.54	-0.677683	0.142354	-4.76055	1.93069e-06	2.40003e-05	806.108	852.12	886.299	1448.27	1163.92	1458.54	Putative voltage-gated potassium channel [Source:UniProtKB/TrEMBL;Acc:A0A3Q0KEE2]
Smp_035190	5105.51	-0.00514037	0.196001	-0.0262263	0.979077	0.990413	5620.86	3602.04	6066.01	4085.53	6238.72	5019.91	Putative ras GTP exchange factor, son of sevenless [Source:UniProtKB/TrEMBL;Acc:A0A3Q0KEF3]
Smp_035200	133939	0.153508	0.0967817	1.58613	0.11271	0.253433	137679	153013	132482	138845	119789	121824	Putative hsp40, subfamily A, members 1,2,4 [Source:UniProtKB/TrEMBL;Acc:G4V805]
Smp_035210	30522.7	-0.573425	0.100638	-5.69791	1.21283e-08	2.42937e-07	22031.6	26874.2	24700.8	37921.3	33918.8	37689.3	Paramyosin [Source:UniProtKB/TrEMBL;Acc:A0A3Q0KEE5]
Smp_035220	598.842	-0.0723892	0.170568	-0.424402	0.671273	0.809977	602.093	545.01	604.25	709.841	593.759	538.101	Kinesin-like protein [Source:UniProtKB/TrEMBL;Acc:A0A3Q0KEE7]
Smp_035250	356.69	0.299328	0.194777	1.53677	0.124348	0.270646	366.232	433.629	380.962	358.864	302.071	298.383
Smp_035260	13827.8	-0.329799	0.0878538	-3.75395	0.000174067	0.00129723	11874.7	13136.5	11752	16276.1	15059.2	14868.6	Epidermal growth factor receptor kinase substrate eps8-related protein [Source:UniProtKB/TrEMBL;Acc:G4V7Z9]
Smp_035270	25417.5	0.507404	0.125148	4.05445	5.02532e-05	0.000440966	31120.7	30031.8	28372.3	25112.6	18008.2	19859.2	Malate dehydrogenase [Source:UniProtKB/TrEMBL;Acc:G4V7Z7]
Smp_035280	3034.37	0.201205	0.101943	1.9737	0.0484153	0.136121	2944.78	3346.84	3445.3	2790.07	2817.76	2861.44	Adenylyltransferase and sulfurtransferase MOCS3 homolog Adenylyltransferase Sulfurtransferase [Source:UniProtKB/TrEMBL;Acc:A0A3Q0KEF0]
Smp_035290	349.978	-1.44904	0.355408	-4.0771	4.56003e-05	0.000404581	169.183	296.295	97.9336	410.13	628.686	497.642	Enhancer of polycomb homolog [Source:UniProtKB/TrEMBL;Acc:G4V7Z5]
Smp_035300	4823.02	0.119474	0.112919	1.05805	0.290034	0.482898	4658.51	5653.4	4756.64	4952.12	4620.75	4296.72	Vesicle-trafficking protein SEC22b [Source:UniProtKB/TrEMBL;Acc:A0A3Q0KEG2]
Smp_035310	8294.18	-0.147661	0.0866856	-1.70341	0.0884909	0.212488	8287.98	7348.99	7972.77	8403.73	8907.33	8844.27	Putative sfrs11 protein [Source:UniProtKB/TrEMBL;Acc:G4V7Z2]
Smp_035360	1538.01	0.290361	0.123184	2.35714	0.0184162	0.0637604	1570.42	1793.99	1712.86	1316.16	1520.74	1313.9	Nucleolar protein 14 [Source:UniProtKB/TrEMBL;Acc:A0A3Q0KEF5]
Smp_035370	262.851	-0.000128389	0.295151	-0.000434996	0.999653	0.999877	264.722	331.981	191.95	330.273	198.234	259.947	CFAP97 [Source:UniProtKB/TrEMBL;Acc:A0A3Q0KEF7]
Smp_035380	286.365	0.466984	0.219433	2.12814	0.0333255	0.101913	298.558	397.944	300.656	241.543	239.769	239.718	A-kinase anchor protein 14 [Source:UniProtKB/TrEMBL;Acc:A0A3Q0KEG6]
Smp_035390	5468.33	0.117367	0.0955954	1.22774	0.219543	0.401212	5477.55	5446.86	6147.29	4971.84	5497.7	5268.74	Tyrosine-protein phosphatase corkscrew [Source:UniProtKB/TrEMBL;Acc:A0A3Q0KEE1]
Smp_035410	5668.25	0.226941	0.111005	2.04443	0.0409113	0.119491	5772.13	6766.13	5801.59	5755.62	4871.85	5042.17	Putative mitochondrial ribosomal protein L24 [Source:UniProtKB/TrEMBL;Acc:A0A3Q0KEE9]
Smp_035430	22897.8	-0.01544	0.0773089	-0.199719	0.8417	0.920073	21759.9	23401.9	23164.2	23813.2	23096.2	22151.1	Serine/threonine protein phosphatase 2A regulatory subunit [Source:UniProtKB/TrEMBL;Acc:G4V7Y4]
Smp_035460	1355.91	0.321945	0.124178	2.59262	0.0095248	0.0378662	1404.22	1455.52	1659.97	1195.88	1266.81	1153.07	Nicotinate phosphoribosyltransferase [Source:UniProtKB/TrEMBL;Acc:A0A3Q0KEG3]
Smp_035470	15853.6	-0.0025111	0.0732924	-0.0342614	0.972669	0.986977	15286.2	16311.4	15922	15897.5	15616.1	16088.4	Dolichyl-diphosphooligosaccharide--protein glycosyltransferase 48 kDa subunit [Source:UniProtKB/TrEMBL;Acc:G4V7R9]
Smp_035480	4871.54	-0.035277	0.0867743	-0.406537	0.684348	0.818625	4959.06	4879.14	4597.98	4713.54	5046.48	5033.06	Arginine and glutamate-rich protein 1 [Source:UniProtKB/TrEMBL;Acc:G4V7R8]
Smp_035500	703.154	-0.175694	0.190445	-0.92254	0.356247	0.552249	622.992	716.948	641.465	914.906	726.859	595.755	Parkin coregulated gene protein [Source:UniProtKB/TrEMBL;Acc:G4V7R6]
Smp_035540	3970.92	0.205242	0.100594	2.04031	0.0413193	0.120223	4438.57	3927.54	4392.32	3458.5	3899.55	3709.05	SWIM-type domain-containing protein [Source:UniProtKB/TrEMBL;Acc:G4V7P0]
Smp_035550	373.779	0.708696	0.301133	2.35343	0.0186009	0.0641929	388.126	680.182	323.181	279.993	230.329	340.865	DUF3421 domain-containing protein [Source:UniProtKB/TrEMBL;Acc:G4V7P1]
Smp_035560	23221.1	0.189323	0.154847	1.22264	0.221464	0.403543	27926.2	26661.2	19640.6	17749	22393.9	24955.9	DUF3421 domain-containing protein [Source:UniProtKB/TrEMBL;Acc:G4V7P2]
Smp_035580	12051.9	-0.235761	0.0964561	-2.44423	0.0145163	0.0529724	10997.9	11053.8	11156.6	11658.1	14219.1	13226	Serine/threonine-protein phosphatase [Source:UniProtKB/TrEMBL;Acc:G4V7P4]
Smp_035620	4877.23	0.300761	0.0893534	3.36597	0.00076275	0.00466187	5243.68	5394.95	5512.68	4667.2	4256.37	4188.49	Multivesicular body subunit 12A [Source:UniProtKB/TrEMBL;Acc:A0A3Q0KEF9]
Smp_035650	558.183	0.489025	0.170186	2.87347	0.00405988	0.018964	657.824	665.043	632.651	519.564	394.581	479.436	Homeobox protein aristaless-related [Source:UniProtKB/TrEMBL;Acc:A0A3Q0KEG9]
Smp_035700	615.802	-0.16312	0.237038	-0.688161	0.491351	0.676927	754.358	556.906	431.887	765.051	662.669	523.94	Adenosine deaminase [Source:UniProtKB/TrEMBL;Acc:A0A3Q0KEH2]
Smp_035730	4229.72	0.339683	0.0968827	3.50613	0.00045468	0.0030139	4395.78	5139.75	4641.07	3678.36	3719.25	3804.13	Putative fgf receptor activating protein [Source:UniProtKB/TrEMBL;Acc:G4VHK6]
Smp_035790	7660.76	0.063016	0.122992	0.512358	0.608401	0.769964	8054.11	8938.6	6492.02	7566.7	7312.96	7600.17	60S ribosomal protein L44 [Source:UniProtKB/TrEMBL;Acc:G4VMB5]
Smp_035800	13798.8	0.141016	0.171056	0.824386	0.40972	0.60604	15078.2	17592.8	10747.2	14880	10909.5	13585	60S ribosomal protein L37 [Source:UniProtKB/Swiss-Prot;Acc:O44125]
Smp_036010	1982.88	-0.658557	0.11106	-5.92975	3.03389e-09	6.7392e-08	1539.57	1571.23	1503.28	2225.15	2423.18	2634.87	Magnesium transporter NIPA2 [Source:UniProtKB/TrEMBL;Acc:G4VHT3]
Smp_036020	1143.24	-0.556682	0.194618	-2.86038	0.00423127	0.0195752	1015.1	713.704	1046.91	1086.45	1566.05	1431.23	Ig-like domain-containing protein [Source:UniProtKB/TrEMBL;Acc:A0A5K4ECL2]
Smp_036060	6791.12	0.172374	0.0777266	2.21769	0.0265759	0.0852174	7017.12	7301.41	7270.59	6206.18	6442.62	6508.8	CUPID domain-containing protein [Source:UniProtKB/TrEMBL;Acc:G4VHT8]
Smp_036130	9117.73	0.0990569	0.0878174	1.12799	0.259325	0.448964	8795.53	10163.8	9333.07	8833.57	8698.71	8881.7	Phosducin-like protein (Phlp) [Source:UniProtKB/TrEMBL;Acc:G4VHU3]
Smp_036180	4077.35	-0.207025	0.10921	-1.89565	0.0580058	0.156329	3792.69	3555.54	4007.44	3901.17	4712.31	4494.96	Diacylglycerol kinase [Source:UniProtKB/TrEMBL;Acc:G4V6E6]
Smp_036220	19704.3	0.315794	0.14409	2.19164	0.0284053	0.0898277	21489.2	25974.5	18093.2	19327.4	14936.5	18404.7	Histone H2B [Source:UniProtKB/TrEMBL;Acc:G4V6E9]
Smp_036250	3743.85	0.17911	0.0855454	2.09374	0.0362829	0.109098	3804.63	4076.76	4046.62	3519.63	3509.69	3505.75	Msf1/px19 related [Source:UniProtKB/TrEMBL;Acc:G4V6F3]
Smp_036270	41966.6	-0.00282253	0.10367	-0.0272262	0.978279	0.990162	38820.6	47179.1	39777.7	45259.2	40454	40309	Putative arginine/serine-rich splicing factor [Source:UniProtKB/TrEMBL;Acc:A0A3Q0KEI3]
Smp_036370	8579.18	-0.00296913	0.0850872	-0.0348951	0.972163	0.98659	8430.3	8766.67	8514.35	7986.69	8876.18	8900.92	Putative peroxisomal membrane protein 2, pxmp2 [Source:UniProtKB/TrEMBL;Acc:A0A3Q0KEG8]
Smp_036390	3378.28	-0.13272	0.0981705	-1.35193	0.176397	0.346375	3202.54	3344.68	3122.12	3804.55	3469.1	3326.72	Putative craniofacial development protein (Bcnt) [Source:UniProtKB/TrEMBL;Acc:G4VLV1]
Smp_036400	10889.5	-0.0286764	0.112382	-0.255168	0.798593	0.892471	10583.9	11941.6	9818.82	12136.3	9957.97	10898.6	Putative nadh-ubiquinone oxidoreductase ashi subunit [Source:UniProtKB/TrEMBL;Acc:A0A3Q0KEI5]
Smp_036500	5206.1	0.0102382	0.132372	0.0773442	0.93835	0.970673	5137.2	4561.22	5974.93	4531.15	5728.97	5303.13	CAR; CAR; CAR; Putative nuclear receptor nhr-48; Putative nuclear receptor nhr-48 [Source:UniProtKB/TrEMBL;Acc:Q4KXQ2]
Smp_036550	3567.26	-0.0320979	0.111001	-0.289167	0.772454	0.87412	3534.93	3913.48	3134.85	3656.67	3473.82	3689.83
Smp_036590	16466.8	-0.0830106	0.0863961	-0.960814	0.336646	0.532665	14948.8	16002.1	17028.7	17278.7	17385.2	16157.2	Putative polypyrimidine tract binding protein [Source:UniProtKB/TrEMBL;Acc:A0A3Q0KEH4]
Smp_036630	2137.49	0.397275	0.115613	3.43626	0.000589803	0.00373936	2190.42	2660.17	2439.53	1931.36	1773.73	1829.75	Putative spry domain containing socs box protein [Source:UniProtKB/TrEMBL;Acc:G4VQG2]
Smp_036670	32.3302	0.0577464	0.537265	0.107482	0.914406	0.95653	30.851	36.7666	31.3388	30.5626	32.0951	32.367	Sel1 repeat family protein [Source:UniProtKB/TrEMBL;Acc:G4VQN2]
Smp_036720	555.237	0.398987	0.185602	2.14969	0.03158	0.0980755	509.54	668.287	716.874	493.931	493.698	449.092	PB1 domain-containing protein [Source:UniProtKB/TrEMBL;Acc:A0A3Q0KEJ2]
Smp_036780	1287.09	-0.00472425	0.144305	-0.032738	0.973884	0.987555	1247.97	1370.1	1236.9	1478.83	1108.22	1280.52	Leydig cell tumor 10 kDa protein homolog [Source:UniProtKB/TrEMBL;Acc:A0A3Q0KEJ7]
Smp_036920	2544.19	0.274219	0.0997658	2.74862	0.00598459	0.0260202	2627.31	2899.15	2829.3	2360.22	2184.35	2364.81	DNA polymerase epsilon subunit, putative [Source:UniProtKB/TrEMBL;Acc:G4M1B2]
Smp_036940	4240.54	0.305365	0.156944	1.94569	0.0516918	0.142967	4742.1	5603.66	3717.56	4284.68	3355.82	3739.4	Sec61 gamma subunit, putative [Source:UniProtKB/TrEMBL;Acc:G4M1B5]
Smp_036950	14583.2	0.34446	0.0721116	4.77677	1.78137e-06	2.23255e-05	16141.1	16423.8	16383.3	12780.1	13243	12528	Aldedh domain-containing protein [Source:UniProtKB/TrEMBL;Acc:A0A3Q0KEJ5]
Smp_036980	377.464	0.187822	0.219145	0.857066	0.391408	0.587774	394.097	446.606	365.292	413.088	277.528	368.174	Pcdc2 (Programmed cell death protein 2)-related [Source:UniProtKB/TrEMBL;Acc:A0A3Q0KEJ9]
Smp_036990	13267.5	-0.263275	0.0839323	-3.13675	0.0017083	0.00925143	11442.8	11883.2	12854.8	14148.5	15012	14263.7
Smp_037120	5743.24	0.226604	0.133903	1.69229	0.0905898	0.215807	5442.72	7013.77	6123.79	6055.34	4619.8	5204	Putative mitochondrial 39S ribosomal protein L27 (L27mt) (MRP-L27) [Source:UniProtKB/TrEMBL;Acc:G4VRH7]
Smp_037190	8662.96	-0.0616836	0.0941974	-0.654833	0.512575	0.695307	8444.23	8997	7992.36	9310.74	8175.75	9057.69	Arf-related protein 1, arfrp1 [Source:UniProtKB/TrEMBL;Acc:A0A3Q0KEI7]
Smp_037230	74590.1	-0.679129	0.110028	-6.1723	6.73017e-10	1.62909e-08	56824.6	57604.6	57624.1	107339	83278.3	84870.2	Fimbrin, putative [Source:UniProtKB/TrEMBL;Acc:A0A3Q0KEJ8]
Smp_037290	3485.55	0.198914	0.0996513	1.9961	0.0459235	0.130515	3846.43	3923.21	3407.11	3371.74	3187.8	3177.02	Predicted actin-bundling protein-like protein [Source:UniProtKB/TrEMBL;Acc:G4LUM3]
Smp_037400	2076.27	-0.0617987	0.107316	-0.575858	0.564711	0.737251	1952.57	1961.61	2180.98	2242.9	2067.3	2052.27	Putative cell division cycle [Source:UniProtKB/TrEMBL;Acc:A0A3Q0KEK7]
Smp_037460	4379.75	0.224821	0.100247	2.24267	0.0249181	0.0812073	4522.17	4997.01	4642.05	4400.03	3851.41	3865.83	Sas10 domain-containing protein [Source:UniProtKB/TrEMBL;Acc:G4VE54]
Smp_037530	4973.98	-0.248977	0.132297	-1.88196	0.059842	0.159834	4438.57	5331.15	3868.38	5712.25	4929.43	5564.08	Thioredoxin (Mitochondrial), Trx M [Source:UniProtKB/TrEMBL;Acc:A0A3Q0KEJ3]
Smp_037540	14453.3	0.0465154	0.0784312	0.593073	0.553132	0.728457	14205.4	14731.5	15121.9	14912.6	13907.6	13840.9	Putative alpha-amylase [Source:UniProtKB/TrEMBL;Acc:A0A3Q0KEK4]
Smp_037590	5329.07	0.557623	0.11244	4.95929	7.07528e-07	9.90971e-06	6049.79	6710.98	6278.52	4877.2	4193.13	3864.82	DNA replication licensing factor MCM3 [Source:UniProtKB/TrEMBL;Acc:A0A3Q0KEL0]
Smp_037640	6190.29	-0.575322	0.10384	-5.54047	3.01663e-08	5.4585e-07	4715.23	5479.3	4722.36	7919.65	6917.44	7387.76	2'-phosphotransferase [Source:UniProtKB/TrEMBL;Acc:A0A5K4ECQ7]
Smp_037690	58.0712	0.0143988	0.547063	0.0263203	0.979002	0.990413	79.6156	24.8715	70.5122	57.1816	71.742	44.5046	30S ribosomal protein S20 [Source:UniProtKB/TrEMBL;Acc:G4LZ05]
Smp_037700	25044.7	0.133636	0.106323	1.25689	0.208794	0.387827	25561.6	28318.9	24731.2	26688	21449.9	23518.7	Nuclear transport factor 2 [Source:UniProtKB/TrEMBL;Acc:Q15ES0]
Smp_037780	11676.4	-0.294895	0.0852303	-3.45997	0.000540231	0.00346678	10547.1	10662.3	10252.7	12917.1	13694.2	11984.9	Lipase [Source:UniProtKB/TrEMBL;Acc:G4V647]
Smp_037900	1793.55	0.112241	0.104627	1.07277	0.283373	0.476303	1897.84	1826.43	1865.64	1800.23	1754.85	1616.33	Family S12 unassigned peptidase (S12 family) [Source:UniProtKB/TrEMBL;Acc:A0A3Q0KEL6]
Smp_037910	13314.8	-0.049635	0.111433	-0.445425	0.656013	0.801794	12765.4	14785.6	11707	14265.8	12416.1	13949.2	Succinate dehydrogenase [ubiquinone] cytochrome b small subunit [Source:UniProtKB/TrEMBL;Acc:G4V6D5]
Smp_037930	4661.51	-0.0587804	0.0966554	-0.608144	0.543092	0.719999	4340.04	4871.57	4488.3	4995.5	4448.95	4824.7	tRNA N(3)-methylcytidine methyltransferase [Source:UniProtKB/TrEMBL;Acc:G4VQY8]
Smp_037960	3167.03	-0.441786	0.103224	-4.27987	1.87003e-05	0.000183483	2480.03	2731.54	2845.95	3822.29	3428.51	3693.88	Putative nachr subunit [Source:UniProtKB/TrEMBL;Acc:A0A3Q0KEK5]
Smp_038030	5037.71	0.0596811	0.110111	0.542008	0.587813	0.75487	4851.58	5035.94	5538.15	5440.14	4918.1	4442.37	Adenylosuccinate lyase [Source:UniProtKB/TrEMBL;Acc:G4VQX9]
Smp_038080	12515.4	-0.0827288	0.0822063	-1.00636	0.314244	0.508982	12054.8	12273.5	12141.8	13702.9	12791.8	12127.5	Putative importin beta-1 [Source:UniProtKB/TrEMBL;Acc:G4VHN1]
Smp_038100	61818.7	0.0724753	0.101989	0.710618	0.477321	0.66439	60291.9	70029.5	59792.4	66012.2	56238.1	58547.8	ATP synthase subunit beta [Source:UniProtKB/TrEMBL;Acc:A0A3Q0KEM2]
Smp_038140	4633.43	0.157218	0.0957478	1.642	0.100589	0.232504	4971.99	4525.53	5159.14	4290.59	4612.25	4241.08	Putative golgin IMH1 [Source:UniProtKB/TrEMBL;Acc:A0A3Q0KEK6]
Smp_038210	18853.4	0.280685	0.106474	2.63619	0.00838436	0.0341825	19627.2	21814.5	20603.3	19395.4	15708.7	15971.1	Putative ww domain-binding protein 2 (WBP-2) [Source:UniProtKB/TrEMBL;Acc:A0A3Q0KEK9]
Smp_038240	2598.27	-0.0365738	0.130128	-0.28106	0.778664	0.878781	2635.28	2800.75	2260.31	2964.57	2421.29	2507.43	Alanine--tRNA ligase [Source:UniProtKB/TrEMBL;Acc:G4VNT2]
Smp_038300	2377.69	0.297289	0.151304	1.96484	0.0494324	0.138302	2858.2	2906.72	2100.68	2321.77	1902.11	2176.68	Transcription and mRNA export factor ENY2 [Source:UniProtKB/TrEMBL;Acc:G4VNU0]
Smp_038330	2669.42	0.164929	0.0944096	1.74695	0.0806452	0.198083	2781.57	2703.42	2980.12	2515.01	2485.48	2550.92	ditrans,polycis-polyprenyl diphosphate synthase [(2E,6E)-farnesyldiphosphate specific] [Source:UniProtKB/TrEMBL;Acc:A0A3Q0KEM7]
Smp_038340	7705.52	-0.239616	0.089739	-2.67015	0.00758177	0.0315536	6532.46	7132.72	7535.99	8576.26	8160.65	8295.05	Palmitoyltransferase [Source:UniProtKB/TrEMBL;Acc:G4VNU4]
Smp_038410	2016.52	0.0840467	0.138103	0.608579	0.542804	0.719919	1992.38	2419.02	1814.71	1949.1	1819.04	2104.86	Protein SYS1 homolog [Source:UniProtKB/TrEMBL;Acc:G4VNU9]
Smp_038420	3043.84	0.032488	0.0958123	0.33908	0.734549	0.849403	3031.36	3060.28	3142.69	3218.93	2957.47	2852.34	Ubiquinone biosynthesis protein [Source:UniProtKB/TrEMBL;Acc:A0A5K4EDC0]
Smp_038440	7267.75	-0.115689	0.0978676	-1.18209	0.237169	0.423058	6911.63	7178.13	6839.68	8249.93	6839.09	7588.03	Putative heart-specific myosin light chain phosphatase small subunit [Source:UniProtKB/TrEMBL;Acc:A0A3Q0KEN2]
Smp_038510	37041.1	-0.0317951	0.11609	-0.273882	0.784175	0.882341	37082	41056.4	31760.8	40826.7	34084	37436.4	60S ribosomal protein L6 [Source:UniProtKB/TrEMBL;Acc:G4VTG3]
Smp_038530	13952.9	-0.320943	0.129207	-2.48394	0.0129937	0.0484569	10433.6	13875.1	12913.5	13517.5	16501.6	16475.8	Putative map kinase phosphatase [Source:UniProtKB/TrEMBL;Acc:A0A3Q0KEM0]
Smp_038540	1881.06	0.189818	0.12674	1.4977	0.134211	0.285806	1912.76	2021.08	2080.11	1512.36	1889.83	1870.2	Condensin complex subunit 2 [Source:UniProtKB/TrEMBL;Acc:G4VNK1]
Smp_038560	48990.1	0.105544	0.124181	0.84992	0.39537	0.591467	49724.9	59502.4	43117.2	49792.4	43217	48586.9
Smp_038630	2527.1	0.131134	0.101237	1.29532	0.195211	0.371456	2605.42	2842.92	2477.72	2463.74	2366.54	2406.28	Mitochondrial import inner membrane translocase subunit TIM22 [Source:UniProtKB/TrEMBL;Acc:G4VI93]
Smp_038680	3018.24	-0.011574	0.155792	-0.0742915	0.940778	0.971413	3050.27	3586.9	2381.75	3371.74	2815.87	2902.91	Small nuclear ribonucleoprotein G [Source:UniProtKB/TrEMBL;Acc:G4VI89]
Smp_038700	7225.77	-0.203743	0.110511	-1.84364	0.0652357	0.169251	7189.29	6457.94	6501.81	6731.66	8231.45	8242.45	RING finger protein 10 [Source:UniProtKB/TrEMBL;Acc:A0A3Q0KEP0]
Smp_038710	4450.07	0.53951	0.0934317	5.77438	7.7239e-09	1.57815e-07	5440.73	5334.4	5042.6	3886.38	3466.27	3530.02	E3 ubiquitin-protein ligase E3D [Source:UniProtKB/TrEMBL;Acc:A0A3Q0KEP2]
Smp_038820	1240.4	-0.0711574	0.121564	-0.585349	0.558313	0.732547	1296.74	1193.83	1138.97	1203.77	1336.67	1272.43	NADPH dependent diflavin oxidoreductase,putative [Source:UniProtKB/TrEMBL;Acc:G4LUL4]
Smp_038830	5052.24	0.095465	0.102032	0.935641	0.349458	0.546899	4937.16	5224.1	5497.01	4523.26	5346.66	4785.25	Mername-AA194 putative peptidase (S09 family) [Source:UniProtKB/TrEMBL;Acc:G4LUL2]
Smp_038840	2822.78	0.182222	0.0968686	1.88112	0.0599554	0.15991	2972.65	3038.65	2990.89	2730.91	2453.39	2750.18	Mitochondrial carrier protein-related [Source:UniProtKB/TrEMBL;Acc:G4LUL1]
Smp_038870	11695	-0.157281	0.104304	-1.50791	0.131577	0.282181	10349	11759.9	11065.5	13511.6	11026.6	12457.2	NADH-ubiquinone oxidoreductase 75 kDa subunit, mitochondrial [Source:UniProtKB/TrEMBL;Acc:A0A3Q0KEP5]
Smp_038930	4795.52	-0.157083	0.104936	-1.49694	0.134409	0.286161	4862.52	3989.17	4751.74	5022.12	5127.66	5019.91	Putative ribosome biogenesis protein tsr1 (20S rRNA accumulation protein 1) [Source:UniProtKB/TrEMBL;Acc:G4VQZ7]
Smp_038940	2510.53	-0.0828237	0.117501	-0.704874	0.480888	0.667419	2433.25	2282.77	2599.16	2869.93	2521.35	2356.72	mRNA cap guanine-N7 methyltransferase [Source:UniProtKB/TrEMBL;Acc:A0A5K4ECJ4]
Smp_038950	123826	-0.299365	0.0933233	-3.20782	0.00133745	0.00748156	103960	119352	109762	148286	129016	132579	L-lactate dehydrogenase [Source:UniProtKB/TrEMBL;Acc:G4VQZ5]
Smp_038960	75634.5	-0.000966074	0.0984381	-0.00981402	0.99217	0.997432	67702.1	76546.9	82578.6	80148.9	75019.4	71811.2	L-lactate dehydrogenase [Source:UniProtKB/TrEMBL;Acc:G4VQZ4]
Smp_038965	276.231	0.276542	0.217222	1.27308	0.202989	0.380975	312.491	322.248	273.235	285.908	236.937	226.569
Smp_038980	3028.86	0.115176	0.126666	0.909293	0.363196	0.559147	2955.73	3556.63	2937.03	3190.34	2593.09	2940.34	Fcf2 domain-containing protein [Source:UniProtKB/TrEMBL;Acc:G4VQZ3]
Smp_039000	13610.9	-0.0261087	0.118817	-0.219738	0.826075	0.909227	13098.8	15354.4	12010.6	14964.8	12329.2	13907.7	ATP synthase subunit O, mitochondrial [Source:UniProtKB/TrEMBL;Acc:G4LWT1]
Smp_039010	0.163223	1.0161	4.08047	0.249015	0.803349		0	0	0.979336	0	0	0
Smp_039080	5845.79	-0.377124	0.11145	-3.38379	0.000714925	0.00440478	5461.63	4658.54	5137.6	5853.23	7025.05	6938.67	Protein FRA10AC1 homolog [Source:UniProtKB/TrEMBL;Acc:G4LWS6]
Smp_039130	13370.1	-0.225132	0.0905497	-2.48628	0.0129086	0.0482573	11913.5	11617.2	13456.1	14617.8	14756.2	13860.1	Niemann-pick C1 (NPC1) [Source:UniProtKB/TrEMBL;Acc:A0A3Q0KEP8]
Smp_039160	2901.77	-0.463985	0.110148	-4.2124	2.52674e-05	0.00024003	2509.88	2319.54	2487.51	3715.82	3076.41	3301.43	IMD domain-containing protein [Source:UniProtKB/TrEMBL;Acc:A0A3Q0KEQ4]
Smp_039180	11586.4	-0.207076	0.074559	-2.77734	0.00548056	0.0242307	10425.7	10722.9	11120.4	12309.8	12620	12319.7	Nuclear protein localization, putative [Source:UniProtKB/TrEMBL;Acc:C4Q7T4]
Smp_039300	9173.63	0.0847146	0.117448	0.721293	0.470729	0.658404	8419.35	9154.88	10754.1	9762.28	8304.13	8647.04	Putative trim56 protein [Source:UniProtKB/TrEMBL;Acc:A0A3Q0KEN9]
Smp_039390	1415.32	0.0194732	0.109759	0.177418	0.85918	0.928134	1381.33	1434.98	1458.23	1477.85	1351.77	1387.73	ATP synthase subunit s, mitochondrial [Source:UniProtKB/TrEMBL;Acc:G4VDD3]
Smp_039400	32306.9	0.2305	0.12461	1.84977	0.0643472	0.16761	34384	40894.2	29369.3	31715.1	27807.6	29671.4	Eukaryotic translation initiation factor 5A [Source:UniProtKB/TrEMBL;Acc:G4VDD2]
Smp_039470	7.33922	3.34814	2.04783	1.63497	0.102056	0.23521	0	9.73233	30.3594	3.94356	0	0	Putative six/sine homebox transcription factors [Source:UniProtKB/TrEMBL;Acc:A0A5K4EDF4]
Smp_039490	9298.98	-0.0636361	0.0873002	-0.728934	0.466042	0.654584	8893.06	8607.7	9780.63	9291.03	9809.77	9411.71	RRM domain-containing protein [Source:UniProtKB/TrEMBL;Acc:G4VKF3]
Smp_039590	5817.62	0.744402	0.149932	4.96493	6.87267e-07	9.65541e-06	6991.24	8559.04	6307.9	4123.98	3757.96	5165.57
Smp_039600	32.2446	0.691922	0.680515	1.01676	0.309266	0.503141	57.7213	31.3597	30.3594	39.4356	11.3277	23.2638	Putative calbindin-32 [Source:UniProtKB/TrEMBL;Acc:G4VSS5]
Smp_039640	5050.61	0.157722	0.10979	1.43658	0.150839	0.310268	5548.21	4772.09	5658.6	4404.96	5158.81	4760.98	Putative retinoblastoma binding protein [Source:UniProtKB/TrEMBL;Acc:G4VSS0]
Smp_039650	3593.7	0.414059	0.10035	4.12615	3.68891e-05	0.000334769	4101.2	4416.31	3800.8	3129.21	3178.36	2936.29	Cell polarity protein [Source:UniProtKB/TrEMBL;Acc:A0A3Q0KEQ5]
Smp_039670	5716.52	-0.201575	0.173222	-1.16368	0.244552	0.431446	5846.77	3927.54	6178.63	5147.33	7056.2	6142.64	Putative cyclin l [Source:UniProtKB/TrEMBL;Acc:A0A3Q0KER4]
Smp_039740	6080.55	0.0634248	0.111383	0.569431	0.569063	0.740823	6228.92	6859.13	5554.79	6113.5	5446.73	6280.2	Putative pre-mRNA-processing ATP-dependent RNA helicase prp5 [Source:UniProtKB/TrEMBL;Acc:A0A3Q0KER9]
Smp_039750	2401.09	0.145119	0.129788	1.11813	0.263511	0.454153	2541.73	2400.64	2622.66	2666.83	2117.33	2057.33	Alpha-1,4 glucan phosphorylase [Source:UniProtKB/TrEMBL;Acc:A0A5K4ECX3]
Smp_039810	13996.3	-1.60537	0.126281	-12.7127	5.02786e-37	1.24664e-34	6797.18	6536.88	7438.06	17220.5	22808.3	23176.8	Muscleblind-like protein [Source:UniProtKB/TrEMBL;Acc:G4VSJ1]
Smp_039820	13931.9	0.408213	0.0881987	4.62833	3.68625e-06	4.28072e-05	15434.5	15392.2	16842.6	11137.6	12387.8	12396.5	Cysteine protease [Source:UniProtKB/TrEMBL;Acc:A0A3Q0KER0]
Smp_039870	9660.37	-0.1238	0.116163	-1.06575	0.286538	0.479986	8336.75	8650.96	10750.2	9627.21	9936.26	10660.9	Putative vasodilator-stimulated phosphoprotein [Source:UniProtKB/TrEMBL;Acc:A0A3Q0KER6]
Smp_039970	2874.8	0.0782468	0.136487	0.57329	0.566449	0.738573	2988.57	3150.03	2719.62	3221.89	2346.72	2822	4F5 domain-containing protein [Source:UniProtKB/TrEMBL;Acc:G4VKG8]
Smp_039980	3218.52	-0.0716504	0.120755	-0.593354	0.552945	0.728315	2995.54	3626.91	2794.05	3320.48	3217.06	3357.06	Putative mitochondrial ribosomal protein S33 [Source:UniProtKB/TrEMBL;Acc:G4VKH0]
Smp_040020	167.93	-2.34864	0.414261	-5.66947	1.43242e-08	2.79596e-07	93.5483	44.3362	27.4214	295.767	292.632	253.878	Putative centromere protein A (Cenp-A) (Centromere autoantigen A) [Source:UniProtKB/TrEMBL;Acc:G4VKH6]
Smp_040080	12639.4	0.0084618	0.0962223	0.0879401	0.929924	0.965169	12517.6	12317.9	13193.6	13982.9	11993.2	11831.1	Cadherin domain-containing protein [Source:UniProtKB/TrEMBL;Acc:A0A3Q0KER3]
Smp_040100	2281.17	0.0978904	0.0985106	0.993705	0.320367	0.514989	2346.67	2491.48	2237.78	2240.93	2170.19	2199.94	WD_REPEATS_REGION domain-containing protein [Source:UniProtKB/TrEMBL;Acc:A0A3Q0KES1]
Smp_040110	167.21	0.00685415	0.26089	0.0262722	0.97904	0.990413	162.217	174.101	166.487	145.912	162.363	192.179	Putative thrombospondin type 1 domain-containing protein [Source:UniProtKB/TrEMBL;Acc:A0A3Q0KET0]
Smp_040130	88409.5	-0.135624	0.139792	-0.970183	0.331955	0.527298	87540.3	96955.6	68275.4	103073	79967.7	94645.1	Peptidyl-prolyl cis-trans isomerase [Source:UniProtKB/Swiss-Prot;Acc:Q26565]
Smp_040190	10870.6	0.472894	0.139742	3.38405	0.000714237	0.00440438	10985	11928.6	14995.6	7782.61	10039.2	9492.63	Serine/threonine kinase [Source:UniProtKB/TrEMBL;Acc:G4VAW0]
Smp_040270	9907.81	0.18175	0.0816088	2.22709	0.025941	0.0837966	10123.1	10587.7	10882.4	9752.42	9081.97	9019.26	Protein LTV1 homolog [Source:UniProtKB/TrEMBL;Acc:G4VAW5]
Smp_040280	7076.69	-0.013953	0.107627	-0.129642	0.89685	0.947096	6534.45	7232.2	7360.69	7952.19	6508.69	6871.91	Protein CNPPD1 [Source:UniProtKB/TrEMBL;Acc:G4VAW6]
Smp_040350	322.605	-0.594506	0.351937	-1.68924	0.0911733	0.216782	395.092	131.927	243.855	336.188	365.318	463.252	Putative rfx5 [Source:UniProtKB/TrEMBL;Acc:A0A3Q0KES6]
Smp_040360	3330.34	-0.176402	0.0967015	-1.82419	0.0681227	0.174764	3012.45	3196.53	3172.07	3799.62	3405.86	3395.5	Serologically defined breast cancer antigen ny-br-84-related [Source:UniProtKB/TrEMBL;Acc:A0A3Q0KET4]
Smp_040390	2.04784	4.50545	3.22063	1.39893	0.161834		7.96156	4.32548	0	0	0	0	Putative transcription factor sp5/buttonhead [Source:UniProtKB/TrEMBL;Acc:A0A3Q0KET7]
Smp_040460	7882.95	0.0143051	0.0879573	0.162637	0.870804	0.93403	7598.31	8120.01	8048.18	7370.51	8340	7820.67	YTH domain-containing protein [Source:UniProtKB/TrEMBL;Acc:G4VB52]
Smp_040500	13366.1	0.0410653	0.0872758	0.470524	0.637981	0.788898	13313.7	14613.6	12742.1	13655.6	13001.3	12869.9	peptidylprolyl isomerase [Source:UniProtKB/TrEMBL;Acc:A0A3Q0KES4]
Smp_040510	5078.23	-1.0521	0.134693	-7.81107	5.67034e-15	2.61406e-13	3264.24	3286.28	3363.04	5543.66	7993.56	7018.58	alpha-1,6-mannosyl-glycoprotein 6-beta-N-acetylglucosaminyltransferase [Source:UniProtKB/TrEMBL;Acc:G4VB58]
Smp_040550	4226.25	-0.200412	0.0892283	-2.24606	0.0247003	0.0806122	3776.76	3878.87	4143.57	4425.66	4440.45	4692.2	TYR_PHOSPHATASE_2 domain-containing protein [Source:UniProtKB/TrEMBL;Acc:G4VB66]
Smp_040560	1299.31	0.02164	0.123819	0.174772	0.861259	0.929057	1295.74	1208.97	1422	1231.38	1275.31	1362.45	Cytoplasmic tRNA 2-thiolation protein 1 [Source:UniProtKB/TrEMBL;Acc:G4VB67]
Smp_040570	30895.9	0.078175	0.0752822	1.03843	0.299072	0.492494	30573.4	33399.2	31226.1	29509.7	30175	30491.7	Putative rab5 [Source:UniProtKB/TrEMBL;Acc:A0A3Q0KES8]
Smp_040610	482.994	-0.262759	0.215093	-1.2216	0.221857	0.403993	530.439	335.225	451.474	483.086	589.983	507.757	Letm1 RBD domain-containing protein [Source:UniProtKB/TrEMBL;Acc:A0A3Q0KET5]
Smp_040710	1262.9	0.0600043	0.157469	0.381054	0.703164	0.830103	1488.81	1318.19	1060.62	1353.63	1196.01	1160.15	Putative dna-directed rna polymerase II 13.3 kD polypeptide [Source:UniProtKB/TrEMBL;Acc:G4VFR0]
Smp_040720	3602.78	-0.351102	0.0974535	-3.60276	0.000314854	0.00219381	3193.58	3338.19	2968.37	4255.1	4012.83	3848.64	Glycerophosphocholine acyltransferase 1 [Source:UniProtKB/TrEMBL;Acc:A0A3Q0KEU7]
Smp_040770	6130.2	-0.124383	0.100946	-1.23217	0.217886	0.399218	6193.1	5978.89	5426.5	6962.35	6156.59	6063.75	Methionine--tRNA ligase, cytoplasmic [Source:UniProtKB/TrEMBL;Acc:A0A3Q0KET6]
Smp_040790	23021.8	0.0990134	0.0970777	1.01994	0.307757	0.501991	22870.6	26614.7	21949.9	22937.7	21549	22208.8	Peptidyl-prolyl cis-trans isomerase [Source:UniProtKB/TrEMBL;Acc:G4VFQ0]
Smp_040800	24077.2	-0.215665	0.0930483	-2.31778	0.0204615	0.0693696	21136.9	20911.5	24793.9	25707.1	26206.6	25707.5	Glycine--tRNA ligase [Source:UniProtKB/TrEMBL;Acc:A0A3Q0KEV1]
Smp_040960	2565.28	0.264343	0.100341	2.63445	0.00842729	0.0342847	2875.12	2803.99	2719.62	2477.54	2175.86	2339.53	Putative zinc finger protein [Source:UniProtKB/TrEMBL;Acc:A0A5K4EDK5]
Smp_040970	28220.4	-0.0407781	0.0933727	-0.436724	0.662311	0.804813	27695.3	25268.4	30500.4	28159	29580.3	28118.8	V-type proton ATPase subunit a [Source:UniProtKB/TrEMBL;Acc:A0A3Q0KET8]
Smp_040990	516.1	0.38003	0.156008	2.43595	0.0148525	0.0539617	582.189	609.893	559.201	448.58	472.931	423.805	Ribonuclease H2 subunit C [Source:UniProtKB/TrEMBL;Acc:G4V7K2]
Smp_041050	7460.88	0.290722	0.0774386	3.75422	0.000173881	0.0012969	8108.85	8325.47	8196.06	6459.55	6828.7	6846.63	G-patch domain-containing protein [Source:UniProtKB/TrEMBL;Acc:G4V7S4]
Smp_041060	8206.16	-0.287742	0.107202	-2.6841	0.00727247	0.0304925	7037.02	7751.26	7383.21	9911.15	7924.65	9229.64	Septin [Source:UniProtKB/TrEMBL;Acc:S5XLH6]
Smp_041100	2021.29	0.289099	0.102039	2.83323	0.00460809	0.0209816	2268.05	2193.02	2208.4	1705.59	1907.77	1844.92	Raw [Source:UniProtKB/TrEMBL;Acc:A0A3Q0KEU5]
Smp_041190	13603.5	0.386242	0.0838675	4.60539	4.11691e-06	4.7093e-05	14567.7	15210.5	16462.6	11438.3	12034.7	11907	Outer dense fiber protein 2 [Source:UniProtKB/TrEMBL;Acc:G4LWU0]
Smp_041320	0						0	0	0	0	0	0
Smp_041370	5227.41	-0.301964	0.119951	-2.51738	0.011823	0.0449499	4837.64	4184.9	5023.99	5037.9	6213.23	6066.78	ZP domain-containing protein [Source:UniProtKB/TrEMBL;Acc:A0A3Q0KEU8]
Smp_041390	11102.7	0.0926819	0.0999291	0.927477	0.353679	0.550127	11508.4	12289.8	10579.8	11573.4	9891.89	10773.1	Ubiquitin-conjugating enzyme E2 G, putative [Source:UniProtKB/TrEMBL;Acc:G4LWV8]
Smp_041430	31899.3	-0.0483009	0.114544	-0.42168	0.673258	0.811413	31431.2	35764.1	26901.4	34527.8	31526.8	31244.2	14-3-3 protein, putative [Source:UniProtKB/TrEMBL;Acc:G4LWW0]
Smp_041450	19782.7	0.223052	0.108245	2.06062	0.0393391	0.115821	21214.6	23736.1	18976.6	19742.4	17042.5	17983.9	asparagine--tRNA ligase [Source:UniProtKB/TrEMBL;Acc:G4LWW1]
Smp_041460	7563.23	-0.107991	0.114551	-0.942732	0.345818	0.543149	7957.58	6924.01	6959.16	6815.46	8366.43	8356.75	Tetraspanin, putative [Source:UniProtKB/TrEMBL;Acc:G4LWW2]
Smp_041480	8960.6	-0.0976005	0.0799042	-1.22147	0.221909	0.404007	8824.39	8563.37	8584.86	9734.68	8889.4	9166.93	Rna recognition motif (Rrm) domain containing protein, putative [Source:UniProtKB/TrEMBL;Acc:G4LWW6]
Smp_041490	2154.35	0.115334	0.108854	1.05953	0.289361	0.482478	2383.49	2193.02	2144.75	1910.65	2156.98	2137.23	Fe2OG dioxygenase domain-containing protein [Source:UniProtKB/TrEMBL;Acc:G4LWW8]
Smp_041500	8197.38	0.29185	0.111645	2.6141	0.00894633	0.0360446	8997.56	9892.37	8181.37	7914.72	6587.99	7610.28	Robl_LC7 domain-containing protein [Source:UniProtKB/TrEMBL;Acc:G4LWW9]
Smp_041540	839.973	-1.45965	0.291777	-5.00262	5.65574e-07	8.10715e-06	683.699	405.514	254.627	1154.48	1461.27	1080.25	Hormone receptor 4 (DHR4), putative [Source:UniProtKB/TrEMBL;Acc:G4LWX5]
Smp_041550	4918.39	-0.380767	0.13423	-2.83667	0.00455869	0.0207964	4356.96	4020.53	4441.29	6606.45	4657.56	5427.54	Protein sleepless [Source:UniProtKB/TrEMBL;Acc:G4LWX6]
Smp_041570	218.413	0.435412	0.268007	1.62463	0.104242	0.238841	309.506	218.437	225.247	206.051	151.98	199.259	Coiled-coil domain-containing protein 83 [Source:UniProtKB/TrEMBL;Acc:G4LWX8]
Smp_041600	5297.83	0.0274149	0.102607	0.267185	0.789327	0.886502	5449.69	5643.67	4951.52	5727.03	5056.86	4958.22	isoleucine--tRNA ligase [Source:UniProtKB/TrEMBL;Acc:A0A3Q0KEX5]
Smp_041630	5989.96	0.177439	0.130363	1.36112	0.173476	0.342571	5938.33	6315.2	6820.1	4606.08	6266.09	5993.96	Protein-tyrosine-phosphatase [Source:UniProtKB/TrEMBL;Acc:A0A3Q0KEX7]
Smp_041650	6367	0.158301	0.141931	1.11534	0.264706	0.455158	6986.27	7823.71	5338.36	6468.42	5546.79	6038.46	Putative 40s ribosomal protein S27 [Source:UniProtKB/TrEMBL;Acc:G4VN01]
Smp_041700	618.18	0.879377	0.182274	4.82449	1.40363e-06	1.79845e-05	660.809	816.434	925.473	434.777	400.245	471.344	Rhodopsin-like orphan GPCR,putative [Source:UniProtKB/TrEMBL;Acc:G4M0H4]
Smp_041730	6445.33	0.26442	0.0896901	2.94815	0.00319682	0.0155749	6697.66	7520.93	6884.73	6068.15	5614.75	5885.73	Putative pre-mRNA-splicing factor cwc-21 [Source:UniProtKB/TrEMBL;Acc:G4VJP4]
Smp_041740	23390.5	0.00909677	0.113566	0.0801011	0.936157	0.969663	24434	25720.4	20239	25521.7	22089.9	22338.3	T-complex protein 1 subunit gamma [Source:UniProtKB/TrEMBL;Acc:A0A3Q0KEY1]
Smp_041750	3473.54	0.0705903	0.175152	0.403024	0.686931	0.819813	3647.39	3053.79	3974.15	2487.4	3996.78	3681.74	PWWP domain-containing protein [Source:UniProtKB/TrEMBL;Acc:A0A3Q0KEW9]
Smp_041760	4551	-0.491033	0.146322	-3.35583	0.00079127	0.00479466	4054.42	2984.58	4312.02	4795.37	5728.03	5431.58	DNA helicase [Source:UniProtKB/TrEMBL;Acc:G4VJQ0]
Smp_041770	25351.7	-0.170485	0.116271	-1.46627	0.142575	0.298353	23262.7	22761.8	25542.1	22649.8	29897.5	27996.4	Serine/threonine kinase [Source:UniProtKB/TrEMBL;Acc:A0A3Q0KEX1]
Smp_041830	18607.5	0.145181	0.109839	1.32177	0.186246	0.358954	19103.8	22021	17504.7	18566.3	16184.4	18265.1	Predicted membrane protein-like protein; Predicted membrane protein-like protein; Small membrane protein related [Source:UniProtKB/TrEMBL;Acc:Q15ER3]
Smp_041880	39.9602	1.06051	0.641067	1.6543	0.0980671	0.228008	68.6684	67.0449	26.4421	15.7742	40.5908	21.2408	Putative peptide (Allatostatin/somatostatin)-like receptor [Source:UniProtKB/TrEMBL;Acc:G4VJR3]
Smp_041890	4800.62	0.16212	0.0850558	1.90604	0.056645	0.153292	5015.78	5134.34	5060.23	4768.75	4476.32	4348.3	Ribonuclease [Source:UniProtKB/TrEMBL;Acc:A0A3Q0KEX4]
Smp_041980	17171.2	0.0402875	0.147142	0.273799	0.784239	0.882341	17884.6	20909.4	13439.4	17713.5	15540.6	17539.9	Putative 60s acidic ribosomal protein P1 [Source:UniProtKB/TrEMBL;Acc:G4VJS1]
Smp_042020	24375.5	-1.90671	0.0934494	-20.4037	1.54953e-92	2.03077e-89	9553.87	11277.6	9962.79	37292.3	40512.5	37653.9	ATP-diphosphohydrolase 1 [Source:UniProtKB/TrEMBL;Acc:Q7YTA4]
Smp_042030	3788.07	0.0796346	0.0940786	0.846469	0.397291	0.593221	3637.44	4155.7	3885.03	3760.18	3615.42	3674.66	Putative vesicle transport protein SEC20 [Source:UniProtKB/TrEMBL;Acc:G4VJS4]
Smp_042050	3456.52	0.388837	0.0904224	4.30022	1.70626e-05	0.000169041	3907.14	3832.38	4019.2	2991.19	3135.88	2853.35	CwfJ_C_1 domain-containing protein [Source:UniProtKB/TrEMBL;Acc:G4VJS6]
Smp_042060	16723.2	-0.185393	0.086223	-2.15015	0.0315431	0.0980273	14507	16751.5	15692.9	18110.8	18003.5	17273.8	MIT domain-containing protein [Source:UniProtKB/TrEMBL;Acc:A0A3Q0KEX9]
Smp_042080	2582.49	0.0261195	0.107179	0.2437	0.807463	0.897418	2486.99	2783.45	2547.25	2579.09	2371.26	2726.92	Protein MIS12 homolog [Source:UniProtKB/TrEMBL;Acc:G4VJT0]
Smp_042090	15887	-0.222503	0.1297	-1.71553	0.0862486	0.208772	15849.5	16460.6	11683.5	17791.4	16736.6	16800.5	Putative 60s ribosomal protein L10a [Source:UniProtKB/TrEMBL;Acc:G4VJT2]
Smp_042110	5750.23	-0.086879	0.106724	-0.814055	0.415613	0.611914	5367.09	6161.65	5203.21	6403.35	5556.23	5809.87	OCIA domain-containing protein [Source:UniProtKB/TrEMBL;Acc:G4VJT4]
Smp_042120	1689.77	-0.24157	0.170753	-1.41473	0.157148	0.320159	1892.86	1293.32	1459.21	2037.83	1552.84	1902.57	NPP-1 prepropeptide; NPP-1 prepropeptide; NPP-1 prepropeptide; Putative neuropeptide; Putative neuropeptide [Source:UniProtKB/TrEMBL;Acc:C4Q8P7]
Smp_042140	18206.5	-0.0136639	0.111004	-0.123094	0.902033	0.950117	16150	20515.8	17695.6	19771	17208.6	17897.9	Putative dynein light chain [Source:UniProtKB/TrEMBL;Acc:A0A3Q0KEY4]
Smp_042150	1900.87	1.74503	0.172437	10.1198	4.51354e-24	4.75945e-22	2649.21	2689.37	3446.28	741.389	1079.91	799.06	Tegumental antigen [Source:UniProtKB/TrEMBL;Acc:G4VJT8]
Smp_042160	806512	0.0432011	0.0972291	0.444323	0.656809	0.80201	729216	907794	818750	818824	781873	782615	Fructose-bisphosphate aldolase [Source:UniProtKB/Swiss-Prot;Acc:P53442]
Smp_042210	1163.17	-0.0162205	0.139951	-0.115901	0.907731	0.952467	1183.29	1041.36	1244.74	1282.64	1050.64	1176.34	Origin recognition complex subunit 4 [Source:UniProtKB/TrEMBL;Acc:G4VJU5]
Smp_042270	12301.8	-0.0280083	0.0985332	-0.284252	0.776217	0.876691	11636.8	13196	11714.8	13557	11950.7	11755.3	26S protease regulatory subunit 6a, putative [Source:UniProtKB/TrEMBL;Acc:G4M0R9]
Smp_042280	1658.04	-0.0925923	0.12686	-0.729879	0.465464	0.6544	1708.75	1697.75	1408.29	1612.92	1702.93	1817.61	Protein UXT homolog [Source:UniProtKB/TrEMBL;Acc:G4M0R8]
Smp_042300	36407.5	-0.10983	0.113187	-0.970339	0.331878	0.527298	33541.1	39054.8	32471.8	42578.6	34314.4	36484.7	PUR-alpha-like protein [Source:UniProtKB/TrEMBL;Acc:Q9NGC4]
Smp_042340	2807.82	0.261663	0.163482	1.60056	0.109474	0.248163	2390.46	2946.73	3847.81	2575.14	2431.67	2655.1	Catenin and plakophilin, putative [Source:UniProtKB/TrEMBL;Acc:A0A3Q0KEZ1]
Smp_042390	2537.61	0.978519	0.105421	9.28198	1.66363e-20	1.32714e-18	3237.37	3692.88	3170.11	1723.34	1705.76	1696.23	Putative 2-deoxyglucose-6-phosphate phosphatase [Source:UniProtKB/TrEMBL;Acc:G4VJE6]
Smp_042400	6757.21	0.247176	0.11234	2.20024	0.0277897	0.0882459	6983.28	8377.37	6643.82	6449.69	5828.09	6260.99	Mesencephalic astrocyte-derived neurotrophic factor homolog [Source:UniProtKB/TrEMBL;Acc:G4VJE7]
Smp_042420	2203.8	0.217826	0.118797	1.83361	0.0667125	0.172125	2354.63	2546.63	2208.4	2203.46	1834.14	2075.53	Putative zinc finger protein [Source:UniProtKB/TrEMBL;Acc:A0A3Q0KEZ3]
Smp_042430	402.179	-0.0828471	0.186811	-0.443481	0.657418	0.80201	379.169	401.188	391.734	368.723	475.762	396.495	GINS complex subunit 4 [Source:UniProtKB/TrEMBL;Acc:A0A3Q0KEZ9]
Smp_042440	1696.67	-0.408032	0.159461	-2.55883	0.0105026	0.040896	1644.06	1343.06	1387.72	1546.86	2135.27	2123.07	(Dihydro)ceramide Synthase (LAG1) [Source:UniProtKB/TrEMBL;Acc:A0A3Q0KF11]
Smp_042530	543.093	0.241428	0.170982	1.41201	0.157947	0.321074	624.982	543.929	596.416	519.564	542.785	430.885	Putative wd-repeat protein [Source:UniProtKB/TrEMBL;Acc:A0A3Q0KF13]
Smp_042550	14891.5	-0.0791044	0.0766277	-1.03232	0.301922	0.495498	14563.7	14329.2	14556.9	16020.7	14614.6	15264.1	Sortingnexin-related [Source:UniProtKB/TrEMBL;Acc:A0A5K4EDT8]
Smp_042560	4212.43	0.171558	0.134649	1.27411	0.202623	0.380696	4548.04	5125.69	3714.62	4335.94	3838.19	3712.09	Putative mitochondrial import receptor subunit tom40 [Source:UniProtKB/TrEMBL;Acc:G4VRE1]
Smp_042590	20563.4	-0.0197433	0.123471	-0.159902	0.872958	0.935575	19455.1	23310	18503.6	23396.2	18334.8	20381.1	Putative nadh-ubiquinone oxidoreductase 1, chain [Source:UniProtKB/TrEMBL;Acc:G4VRD9]
Smp_042630	1329.09	0.044395	0.12149	0.36542	0.714798	0.837491	1290.77	1283.59	1473.9	1265.88	1283.8	1376.61	18S rRNA aminocarboxypropyltransferase [Source:UniProtKB/TrEMBL;Acc:A0A5K4ED79]
Smp_042670	5986.8	-0.144661	0.093315	-1.55024	0.121084	0.265811	5494.47	5438.21	6127.71	6574.9	6291.58	5993.96	DNA mismatch repair protein [Source:UniProtKB/TrEMBL;Acc:A0A3Q0KF18]
Smp_042680	6796.98	-0.0948997	0.124598	-0.761645	0.446272	0.639482	6670.79	7489.57	5560.67	7379.39	6459.61	7221.88	Putative tropinone reductase [Source:UniProtKB/TrEMBL;Acc:G4VFX0]
Smp_042700	492.644	-0.521984	0.213156	-2.44884	0.0143318	0.0524233	507.549	338.469	367.251	646.744	588.095	507.757	Subfamily M23B non-peptidase homologue (M23 family) [Source:UniProtKB/TrEMBL;Acc:A0A3Q0KF09]
Smp_042740	2244.34	0.210809	0.122506	1.72081	0.0852858	0.206714	2548.69	2280.61	2394.48	2361.21	1908.71	1972.36	Putative spag6 [Source:UniProtKB/TrEMBL;Acc:G4VIT3]
Smp_042770	1141.36	-0.190145	0.126115	-1.50772	0.131627	0.282202	1063.86	1013.24	1121.34	1320.11	1143.15	1186.45	Rab-GAP TBC domain-containing protein [Source:UniProtKB/TrEMBL;Acc:A0A3Q0KF20]
Smp_042780	3215.51	0.34528	0.0927969	3.72081	0.000198583	0.00145628	3778.75	3523.1	3493.29	2931.05	2719.59	2847.28	Mediator of RNA polymerase II transcription subunit 20 [Source:UniProtKB/TrEMBL;Acc:G4VIT7]
Smp_042790	1877.03	0.0438914	0.124969	0.35122	0.725424	0.843618	1885.89	2095.69	1735.38	1979.67	1682.16	1883.35	Dolichol-phosphate mannosyltransferase subunit 1 [Source:UniProtKB/TrEMBL;Acc:G4VIT8]
Smp_042810	255.978	0.168411	0.217288	0.775061	0.438303	0.63263	296.568	258.447	257.565	261.261	215.226	246.798	Putative chromosome transmission fidelity factor [Source:UniProtKB/TrEMBL;Acc:G4VIU0]
Smp_042910	7686.43	-0.0131959	0.106217	-0.124236	0.901128	0.949824	8122.78	7597.71	7233.38	6809.54	8109.67	8245.49	Osteopetrosis associated transmembrane protein [Source:UniProtKB/TrEMBL;Acc:G4LX15]
Smp_042920	817.683	0.108512	0.152675	0.710736	0.477248	0.66439	854.872	908.351	782.49	773.924	884.503	701.959	Serine/threonine-protein kinase 19, putative [Source:UniProtKB/TrEMBL;Acc:G4LX16]
Smp_042980	2751.47	0.0802772	0.126633	0.633935	0.526123	0.706534	2586.51	3076.5	2821.47	2327.69	2941.42	2755.24	Mevalonate kinase [Source:UniProtKB/TrEMBL;Acc:A0A3Q0KF26]
Smp_042990	8481.41	0.0544013	0.0976965	0.55684	0.577637	0.746927	7935.68	9030.52	8957.99	7672.19	8657.18	8634.9	Ubiquitin carboxyl-terminal hydrolase [Source:UniProtKB/TrEMBL;Acc:G4VIV5]
Smp_043030	56954.3	0.0247019	0.0803506	0.307426	0.758519	0.865182	53586.3	60741.6	57998.2	57172.7	55130.9	57096.3	Hexokinase [Source:UniProtKB/Swiss-Prot;Acc:Q26609]
Smp_043070	1636.94	0.0442891	0.111932	0.395679	0.692342	0.823485	1687.85	1605.83	1692.29	1747	1547.17	1541.48	RNA_GG_bind domain-containing protein [Source:UniProtKB/TrEMBL;Acc:A0A5K4ED23]
Smp_043100	16243.3	0.0622795	0.0772665	0.806034	0.420223	0.615835	16200.8	17153.8	16427.4	16423	16066.4	15188.2	Putative heterogeneous nuclear ribonucleoprotein [Source:UniProtKB/TrEMBL;Acc:A0A3Q0KF16]
Smp_043110	14848.7	-0.667827	0.125524	-5.32032	1.03584e-07	1.74045e-06	12155.3	12359	9902.07	19828.2	15636.9	19210.8	DNA-binding protein [Source:UniProtKB/TrEMBL;Acc:G4VIW8]
Smp_043120	32710.3	0.0916282	0.0829316	1.10487	0.269218	0.460098	32605.6	35393.2	33247.5	33423.6	29811.6	31780.3	Putative universal stress protein [Source:UniProtKB/TrEMBL;Acc:G4VIW9]
Smp_043130	3420	0.244491	0.100692	2.42811	0.0151779	0.0548534	3682.22	3861.57	3583.39	3142.03	2886.67	3364.14	Gem-associated protein 2 [Source:UniProtKB/TrEMBL;Acc:G4VIX1]
Smp_043150	58623.5	0.0854533	0.0864785	0.988146	0.323081	0.518173	55223.4	63252.6	62602.1	54718.9	58683	57261.2	Putative smirv1 protein; Putative smirv1 protein; SmIrV1 protein; SmIrV1 protein; SmIrV1 protein [Source:UniProtKB/TrEMBL;Acc:Q04702]
Smp_043170	6574.1	-0.103954	0.0984307	-1.05612	0.290915	0.483813	6017.94	6291.41	6702.58	6194.35	7046.76	7191.54	Putative transforming acidic coiled-coil containing protein 1/2 [Source:UniProtKB/TrEMBL;Acc:A0A3Q0KF23]
Smp_043200	1789.87	0.162871	0.125524	1.29753	0.194448	0.370558	1820.21	2045.95	1806.88	1650.38	1880.39	1535.41	non-specific serine/threonine protein kinase [Source:UniProtKB/TrEMBL;Acc:A0A3Q0KF34]
Smp_043210	11961.4	-0.152875	0.118386	-1.29133	0.196591	0.373126	11239.7	11560.9	11184	14688.8	10789.6	12305.5	Putative tetraspanin [Source:UniProtKB/TrEMBL;Acc:A0A3Q0KF36]
Smp_043220	92461.4	-0.285	0.0811248	-3.5131	0.000442904	0.00294862	77685.9	89051.9	83337.6	100649	103172	100873	BCL2/adenovirus E1B 19 kDa protein-interacting protein 3-like [Source:UniProtKB/TrEMBL;Acc:G4VIX8]
Smp_043250	7.96739	-0.538152	1.36349	-0.394687	0.693074	0.823878	11.9423	7.56959	0	8.87301	11.3277	8.09174	GIY-YIG domain-containing protein [Source:UniProtKB/TrEMBL;Acc:G4VIY0]
Smp_043260	54.1734	0.394622	0.467494	0.844122	0.398601	0.594403	62.6973	45.4175	76.3882	38.4497	43.4228	58.6651	Putative g-protein coupled receptor [Source:UniProtKB/TrEMBL;Acc:A0A3Q0KF28]
Smp_043270	28.6599	0.297792	0.793837	0.37513	0.707564	0.832525	40.803	33.5225	20.5661	7.88712	50.9746	18.2064	G_PROTEIN_RECEP_F1_2 domain-containing protein [Source:UniProtKB/TrEMBL;Acc:A0A3Q0KF40]
Smp_043290	18.6372	0.110047	0.8897	0.12369	0.901561	0.949916	36.8222	6.48822	14.69	9.8589	21.7114	22.2523	GPR-3; GPR-3; GPR-3; Putative biogenic amine receptor; Putative biogenic amine receptor [Source:UniProtKB/TrEMBL;Acc:C4Q8W8]
Smp_043300	0						0	0	0	0	0	0	Putative biogenic amine (Dopamine) receptor [Source:UniProtKB/TrEMBL;Acc:A0A3Q0KF27]
Smp_043320	0.668888	-0.0132167	3.99369	-0.00330939	0.997359		1.99039	0	0	0	0	2.02294	Tyramine/octopamine receptor [Source:UniProtKB/TrEMBL;Acc:G4VIY7]
Smp_043340	0.668888	-0.0132167	3.99369	-0.00330939	0.997359		1.99039	0	0	0	0	2.02294	Putative biogenic amine (Dopamine) receptor [Source:UniProtKB/TrEMBL;Acc:G4VIY8]
Smp_043350	4531.7	0.244196	0.0987831	2.47205	0.0134342	0.0497159	4779.92	4932.13	5030.85	4564.67	3957.14	3925.51	UDP-n-acetylglucosamine pyrophosphorylase [Source:UniProtKB/TrEMBL;Acc:A0A3Q0KF45]
Smp_043360	284.459	0.823016	0.272449	3.02081	0.00252102	0.0127785	404.049	363.34	323.181	144.926	269.976	201.282	Two-component sensor histidine kinase [Source:UniProtKB/TrEMBL;Acc:A0A3Q0KF48]
Smp_043390	7096.26	0.00420841	0.159071	0.0264561	0.978894	0.990413	7241.04	6027.56	8051.12	5843.37	8761.01	6653.44	beta-glucosidase [Source:UniProtKB/TrEMBL;Acc:A0A3Q0KF32]
Smp_043500	11907.7	-0.0441191	0.0827123	-0.533404	0.593754	0.759283	10982	12393.6	11802	12154.1	12247.1	11867.6	RNase_Zc3h12a domain-containing protein [Source:UniProtKB/TrEMBL;Acc:A0A3Q0KF39]
Smp_043570	4703.15	-0.258059	0.0842268	-3.06385	0.00218505	0.0113509	4103.19	4407.66	4340.42	5042.83	5266.43	5058.35	MARVEL domain-containing protein [Source:UniProtKB/TrEMBL;Acc:A0A3Q0KF38]
Smp_043580	860.122	0.0984413	0.168772	0.583279	0.559705	0.733613	972.305	904.025	792.283	701.954	963.797	826.369	Putative histone-lysine n-methyltransferase, setb1 [Source:UniProtKB/TrEMBL;Acc:G4VK98]
Smp_043600	2170.93	0.106032	0.114644	0.924874	0.355032	0.551093	2112.8	2125.97	2512.98	2020.09	2156.98	2096.77	FAR-17a/AIG1-like protein [Source:UniProtKB/TrEMBL;Acc:A0A3Q0KF51]
Smp_043610	2715.13	0.07956	0.0965048	0.824415	0.409704	0.60604	2857.2	2677.47	2835.18	2530.78	2786.61	2603.52	Cytospin-A [Source:UniProtKB/TrEMBL;Acc:A0A5K4ED42]
Smp_043650	13079.5	-0.111305	0.108964	-1.02149	0.307024	0.501181	11664.7	14390.9	11670.7	14400.9	13029.7	13320	Secreted protein [Source:UniProtKB/TrEMBL;Acc:G4VKA4]
Smp_043670	80400.4	-0.273845	0.106052	-2.58217	0.00981825	0.0388173	63833.8	79133.6	75410.8	94630.6	81793.4	87600.2	ATP-dependent 6-phosphofructokinase [Source:UniProtKB/TrEMBL;Acc:A0A3Q0KF43]
Smp_043780	3469.16	0.0783992	0.112659	0.695897	0.486493	0.672557	3491.14	3971.87	3227.89	3529.49	3426.62	3167.92	DOT1 domain-containing protein [Source:UniProtKB/TrEMBL;Acc:A0A3Q0KF56]
Smp_043910	246.185	0.58584	0.214723	2.72836	0.00636509	0.0273583	299.554	315.76	271.276	209.009	195.402	186.11	Tubulin tyrosine ligase-related [Source:UniProtKB/TrEMBL;Acc:A0A3Q0KF42]
Smp_043940	8630.22	-0.0230563	0.104198	-0.221274	0.824879	0.908347	8296.94	9007.81	8379.2	9785.94	8028.49	8282.91	Synaptosomal associated protein, putative [Source:UniProtKB/TrEMBL;Acc:A0A3Q0KF49]
Smp_043970	5406.81	-0.0794183	0.0972804	-0.816386	0.41428	0.610735	5178	5742.07	4854.57	5658.02	5370.26	5637.92	DNAj homolog subfamily C member, putative [Source:UniProtKB/TrEMBL;Acc:G4M0T7]
Smp_043990	34468.7	-0.11655	0.0853495	-1.36556	0.172078	0.340813	30449	33666.3	35116.1	35619.2	34974.2	36987.4	Basigin [Source:UniProtKB/TrEMBL;Acc:G4VD39]
Smp_044000	61107.9	-0.0701513	0.115355	-0.608133	0.543099	0.719999	56471.3	65502.9	56893.5	72152.3	56356.1	59271	Putative bax inhibitor [Source:UniProtKB/TrEMBL;Acc:A0A3Q0KF54]
Smp_044020	1572.11	0.209121	0.129231	1.61819	0.105622	0.241278	1768.46	1651.25	1637.45	1397.01	1319.67	1658.81	Putative folate carrier protein [Source:UniProtKB/TrEMBL;Acc:G4VD35]
Smp_044060	2721.5	-0.762865	0.160992	-4.73851	2.15293e-06	2.63347e-05	2144.64	2380.1	1530.7	3176.54	3429.45	3667.58	Phosphodiesterase [Source:UniProtKB/TrEMBL;Acc:A0A3Q0KF67]
Smp_044160	3265.95	-0.129145	0.0920796	-1.40254	0.160754	0.325267	3030.37	3166.25	3163.26	3251.46	3590.87	3393.47	Putative mitochondrial carrier protein [Source:UniProtKB/TrEMBL;Acc:G4VEJ5]
Smp_044250	6046.01	-0.090368	0.109965	-0.821791	0.411196	0.607593	6402.09	5097.58	6069.92	6064.21	6551.17	6091.06	Subfamily M67C unassigned peptidase (M67 family) [Source:UniProtKB/TrEMBL;Acc:G4VEI6]
Smp_044260	4093.95	0.0617803	0.0924801	0.668039	0.504109	0.687278	4446.53	3888.61	4209.19	4026.37	4011.89	3981.14	Apg10p-like protein [Source:UniProtKB/TrEMBL;Acc:A0A3Q0KF59]
Smp_044280	4390.63	0.249619	0.158375	1.57613	0.114996	0.257014	4546.05	5905.36	3857.6	4449.32	3558.78	4026.65	Putative fibrillarin [Source:UniProtKB/TrEMBL;Acc:A0A3Q0KF71]
Smp_044400	1435.78	1.11379	0.113625	9.80233	1.10013e-22	1.08522e-20	1933.66	2097.86	1860.74	931.666	884.503	906.275	Mitotic checkpoint protein-related [Source:UniProtKB/TrEMBL;Acc:G4VDB4]
Smp_044440	7210.35	-0.188789	0.105773	-1.78485	0.0742853	0.186149	6688.7	7399.81	6129.66	8059.65	7067.53	7916.76	S-(hydroxymethyl)glutathione dehydrogenase [Source:UniProtKB/TrEMBL;Acc:G4VR32]
Smp_044470	3796.91	0.119266	0.129638	0.919996	0.357575	0.553653	3950.92	4405.5	3505.04	3966.23	3155.7	3798.06	ARF7EP_C domain-containing protein [Source:UniProtKB/TrEMBL;Acc:A0A3Q0KF65]
Smp_044520	4951.4	-0.0300733	0.09799	-0.306902	0.758918	0.865469	4738.12	5334.4	4627.36	4807.2	4941.7	5259.63	Putative vmac [Source:UniProtKB/TrEMBL;Acc:G4VQT3]
Smp_044530	16610.9	0.121643	0.0744052	1.63488	0.102075	0.23521	16663.5	17648	17621.2	15591.8	16345.8	15795.1	Putative growth factor receptor-bound protein [Source:UniProtKB/TrEMBL;Acc:G4VQT2]
Smp_044550	49834.5	0.178017	0.0791505	2.2491	0.0245064	0.0800648	54028.1	55196.4	49491.7	47200.5	47647	45443.2	Putative far upstream (Fuse) binding protein [Source:UniProtKB/TrEMBL;Acc:A0A3Q0KF74]
Smp_044560	11266.8	-0.140752	0.13975	-1.00717	0.313852	0.508437	9977.82	12071.3	10103.8	14056.8	9800.33	11590.4	Clathrin light chain [Source:UniProtKB/TrEMBL;Acc:G4VQS3]
Smp_044580	19748.9	-0.0137591	0.145013	-0.0948819	0.924409	0.962165	18995.3	23994.5	15974.9	21950.8	17956.3	19621.5	60S ribosomal protein L30 [Source:UniProtKB/TrEMBL;Acc:G4VQR9]
Smp_044610	32.5145	0.512156	0.571276	0.896513	0.369979	0.566264	32.8414	36.7666	45.0495	18.7319	28.3192	33.3784	Autophagy-related protein [Source:UniProtKB/TrEMBL;Acc:G4VQQ9]
Smp_044680	20758.9	0.278115	0.0856549	3.24692	0.00116659	0.00665983	22706.4	24446.5	21108.6	19020.8	18308.4	18963	HTH La-type RNA-binding domain-containing protein [Source:UniProtKB/TrEMBL;Acc:A0A3Q0KF80]
Smp_044690	3874.55	0.0283587	0.0966264	0.293488	0.769149	0.871456	3762.83	4147.05	3828.22	3665.54	3752.29	4091.39	Putative mitochondrial glutamate carrier protein [Source:UniProtKB/TrEMBL;Acc:G4VK90]
Smp_044750	22606.3	-0.470931	0.12019	-3.91822	8.92062e-05	0.000724228	16499.3	20433.6	19914.8	22944.6	28997	26848.4	Putative marvel-containing potential lipid raft-associated protein [Source:UniProtKB/TrEMBL;Acc:G4VK94]
Smp_044800	531.391	0.575157	0.170258	3.37814	0.000729767	0.00448418	679.718	663.961	564.098	454.495	386.085	439.989	Putative ankyrin repeat domain protein [Source:UniProtKB/TrEMBL;Acc:A0A3Q0KF73]
Smp_044810	4317.08	0.277123	0.0894219	3.09905	0.00194141	0.0102773	4440.56	4809.93	4940.75	3878.49	3834.42	3998.33	Zinc finger CCCH domain-containing protein 14 [Source:UniProtKB/TrEMBL;Acc:A0A3Q0KF86]
Smp_044850	1435.3	0.403506	0.17534	2.30128	0.0213756	0.0717262	1947.6	1272.77	1683.48	1076.59	1350.83	1280.52	Ribokinase [Source:UniProtKB/TrEMBL;Acc:G4VBK5]
Smp_044920	10050.3	-0.122158	0.106911	-1.14262	0.253197	0.442173	9266.26	9145.15	10463.2	11572.4	9467.11	10387.8	dynamin GTPase [Source:UniProtKB/TrEMBL;Acc:A0A5K4EDF9]
Smp_044950	6335.71	-0.665359	0.0980189	-6.78807	1.13642e-11	3.44076e-10	5070.52	4653.13	4976.01	8459.92	7168.53	7686.14	IRS-type PTB domain-containing protein [Source:UniProtKB/TrEMBL;Acc:G4VRR5]
Smp_044970	43373.1	0.0654335	0.111878	0.584866	0.558638	0.732763	43521.9	43176.9	46370.6	49480.8	38765.2	38923.3	oxoglutarate dehydrogenase (succinyl-transferring) [Source:UniProtKB/TrEMBL;Acc:A0A3Q0KF78]
Smp_045010	6129.06	0.588664	0.106352	5.53505	3.11145e-08	5.59694e-07	7150.48	7855.07	7081.58	5216.34	4335.67	5135.22	Tegumental antigen [Source:UniProtKB/TrEMBL;Acc:G4VR24]
Smp_045060	4348.82	0.409478	0.095198	4.30133	1.69772e-05	0.000168742	4761.01	4992.69	5131.72	4016.52	3516.3	3674.66	Putative mitotic checkpoint protein bub3 [Source:UniProtKB/TrEMBL;Acc:A0A3Q0KF79]
Smp_045070	2289.42	0.041393	0.103242	0.400932	0.688471	0.820263	2389.46	2194.1	2382.72	2377.97	2129.6	2262.65	U3 small nucleolar RNA-associated protein 15 homolog [Source:UniProtKB/TrEMBL;Acc:A0A3Q0KF85]
Smp_045200	99252	-0.252423	0.128957	-1.95741	0.0502988	0.139916	93703.6	105493	72577.6	109552	103789	110397	Tegument antigen [Source:UniProtKB/Swiss-Prot;Acc:P14202]
Smp_045220	156621	0.313116	0.113569	2.75705	0.00583262	0.0254802	163906	198306	158442	153948	128501	136625	Putative myosin light chain 1 [Source:UniProtKB/TrEMBL;Acc:A0A3Q0KF84]
Smp_045230	4205.35	0.232992	0.0934778	2.49249	0.0126852	0.0476651	4207.68	4732.07	4692.98	3749.34	3875.95	3974.06	Vezatin domain-containing protein [Source:UniProtKB/TrEMBL;Acc:G4VBS2]
Smp_045250	3407.55	0.181634	0.0959467	1.89307	0.0583481	0.156975	3521	3646.38	3697.97	3433.85	3120.78	3025.3	Cleavage stimulation factor 50 kDa subunit [Source:UniProtKB/TrEMBL;Acc:G4VBS1]
Smp_045260	15419.1	0.0932696	0.101213	0.921522	0.356778	0.552979	14570.6	17696.6	15485.3	15902.4	14511.7	14347.7	5-aminolevulinate synthase [Source:UniProtKB/TrEMBL;Acc:G4VBS0]
Smp_045300	4952.45	-0.60839	0.139101	-4.37373	1.2214e-05	0.000124087	3706.11	4554.73	3509.94	6813.48	5159.76	5970.69	PDZ domain-containing protein [Source:UniProtKB/TrEMBL;Acc:A0A3Q0KF90]
Smp_045360	17713.9	-0.337861	0.0946413	-3.56991	0.000357101	0.00244545	15203.6	15168.4	16575.3	17875.2	20823.1	20638	Cadherin domain-containing protein [Source:UniProtKB/TrEMBL;Acc:A0A5K4EDH1]
Smp_045400	14293.3	-0.174982	0.106025	-1.65038	0.0988643	0.229557	12495.7	13841.5	13945.7	13382.5	16673.4	15420.8	Protein odr-4 homolog [Source:UniProtKB/TrEMBL;Acc:A0A3Q0KF91]
Smp_045410	5018.02	0.274723	0.109722	2.50381	0.0122863	0.0464803	5190.94	5963.76	5328.57	5003.39	4134.6	4486.87	Adiponectin receptor, putative [Source:UniProtKB/TrEMBL;Acc:A0A3Q0KFA1]
Smp_045420	1657.39	-0.0226219	0.119776	-0.188869	0.850195	0.923469	1603.26	1524.73	1804.92	1751.93	1689.71	1569.8	Adiponectin receptor, putative [Source:UniProtKB/TrEMBL;Acc:G4LXQ3]
Smp_045430	3554.69	0.188006	0.0872722	2.15424	0.0312211	0.0970924	3771.79	3938.35	3648.03	3331.32	3262.37	3376.28	Glycosyltransferase-related [Source:UniProtKB/TrEMBL;Acc:G4LXQ1]
Smp_045470	27.2376	0.831134	0.804448	1.03317	0.301523	0.495426	31.8462	12.9764	59.7395	7.88712	22.6554	28.3211	Homeobox protein prospero/prox-1/ceh-26,putative [Source:UniProtKB/TrEMBL;Acc:A0A3Q0KF95]
Smp_045480	7973.91	-0.0861861	0.0995699	-0.865584	0.386719	0.582746	8060.08	7439.83	7707.37	7333.05	8743.08	8560.05	Cell polarity protein [Source:UniProtKB/TrEMBL;Acc:A0A3Q0KF97]
Smp_045490	391.761	0.212855	0.216548	0.982949	0.325632	0.521171	419.972	391.456	450.495	301.682	452.163	334.796	Putative annexin [Source:UniProtKB/TrEMBL;Acc:A0A3Q0KFA6]
Smp_045500	7196.12	0.378053	0.104936	3.60269	0.000314939	0.00219381	8116.81	7777.21	8506.51	7044.18	5842.25	5889.78	Annexin [Source:UniProtKB/TrEMBL;Acc:G4VI66]
Smp_045510	12092.1	-0.00930284	0.144798	-0.0642471	0.948773	0.975134	11823.9	14140	10195.9	13693	10147.7	12552.3	Small ubiquitin-related modifier [Source:UniProtKB/TrEMBL;Acc:Q2VU48]
Smp_045550	35206.2	0.12615	0.0855869	1.47394	0.140499	0.295086	36135.5	39082.9	35015.2	33735.2	31788.3	35480.3	Annexin [Source:UniProtKB/TrEMBL;Acc:G4VI63]
Smp_045560	35783.2	0.217179	0.118693	1.82975	0.0672873	0.173105	37868.2	40162.1	37384.2	38769.1	28282.4	32233.5	Annexin [Source:UniProtKB/TrEMBL;Acc:G4VI62]
Smp_045590	4106.75	-0.219421	0.105915	-2.07168	0.0382951	0.113512	3928.03	3538.24	3918.32	4860.44	4112.89	4282.55	HEAT repeat-containing protein 2 [Source:UniProtKB/TrEMBL;Acc:G4VK74]
Smp_045600	866.44	-0.0402104	0.163321	-0.246204	0.805524	0.89596	837.954	965.663	759.965	769.98	991.172	873.908	DUF4709 domain-containing protein [Source:UniProtKB/TrEMBL;Acc:A0A3Q0KFA7]
Smp_045610	57191.9	0.180942	0.0753606	2.40101	0.0163497	0.0582042	58242.8	64351.2	59727.7	53384	53761.2	53684.7	Rho GDP-dissociation inhibitor-related [Source:UniProtKB/TrEMBL;Acc:G4VK76]
Smp_045620	7595.95	0.331578	0.0997358	3.32456	0.00088557	0.00527417	8410.39	9348.44	7636.86	6864.75	6630.47	6684.79	WD_REPEATS_REGION domain-containing protein [Source:UniProtKB/TrEMBL;Acc:G4VK78]
Smp_045650	528.533	-0.341169	0.186045	-1.8338	0.066684	0.172125	550.343	450.931	397.61	582.661	549.392	640.259	Dynein regulatory complex subunit 4 [Source:UniProtKB/TrEMBL;Acc:A0A3Q0KFA8]
Smp_045680	273.857	-1.72375	0.241788	-7.12919	1.00961e-12	3.57419e-11	144.303	95.1606	142.004	444.636	413.46	403.576	Sodium/hydrogen exchanger [Source:UniProtKB/TrEMBL;Acc:A0A3Q0KFB4]
Smp_045710	12773.2	-0.181183	0.103328	-1.75348	0.079519	0.195846	11457.7	13450.1	11009.7	12816.6	13706.5	14199	Snf7-related [Source:UniProtKB/TrEMBL;Acc:G4VK88]
Smp_045730	5466.67	0.200983	0.103718	1.93778	0.0526503	0.145093	5840.8	6427.66	5272.75	5288.31	5100.29	4870.22	Ribosomal RNA-processing protein 43 [Source:UniProtKB/TrEMBL;Acc:G4LX43]
Smp_045750	2039.76	0.0375448	0.104512	0.35924	0.719416	0.839691	2035.17	1976.74	2186.86	2049.67	2081.46	1908.64	Putative cak assembly factor [Source:UniProtKB/TrEMBL;Acc:A0A3Q0KFB3]
Smp_045760	2799.79	0.110496	0.0930279	1.18777	0.234924	0.420526	2873.13	2952.14	2895.9	2777.25	2755.46	2544.85	tRNA (guanine(37)-N1)-methyltransferase [Source:UniProtKB/TrEMBL;Acc:G4VPP1]
Smp_045780	7120.59	0.0894489	0.0876688	1.02031	0.307583	0.501916	7246.01	7762.07	7015.96	7159.53	6557.78	6982.16	Ubiquitin-activating enzyme E1-related [Source:UniProtKB/TrEMBL;Acc:G4VPP3]
Smp_045790	9282.58	0.341799	0.0886119	3.85726	0.000114665	0.000907627	10038.5	10668.8	10424.1	7546	8414.58	8603.55	NHR domain-containing protein [Source:UniProtKB/TrEMBL;Acc:G4VPP4]
Smp_045810	2459.68	0.0482235	0.10792	0.446844	0.654988	0.800754	2502.92	2723.97	2275.98	2472.61	2385.42	2397.18	Delta-aminolevulinic acid dehydratase [Source:UniProtKB/TrEMBL;Acc:A0A3Q0KFB9]
Smp_045860	7454.32	-0.709544	0.144969	-4.89447	9.85734e-07	1.3106e-05	6163.24	4410.91	6397.02	8510.2	10138.3	9106.25	Inositol hexakisphosphate and diphosphoinositol-pentakisphosphate kinase [Source:UniProtKB/TrEMBL;Acc:A0A3Q0KFC1]
Smp_045920	2976.59	-0.203973	0.109466	-1.86335	0.0624132	0.164572	2549.69	3025.67	2724.51	3123.3	3035.82	3400.55	MARVEL domain-containing protein [Source:UniProtKB/TrEMBL;Acc:A0A3Q0KFC0]
Smp_045930	9752.18	0.0540442	0.0876231	0.61678	0.53738	0.715019	9911.15	10038.4	9855.06	10383.4	9260.38	9064.77	Transmembrane protein 65 [Source:UniProtKB/TrEMBL;Acc:G4VPQ7]
Smp_045950	12586.6	-0.0149623	0.103238	-0.14493	0.884766	0.942285	12956.4	13630.7	10977.4	13205	12417	12332.8	Transformer-2-related [Source:UniProtKB/TrEMBL;Acc:G4VPR1]
Smp_045960	12113.2	-0.0572258	0.0928738	-0.616168	0.537784	0.715019	11367.1	12642.3	11610	13362.8	11676.9	12020.3	Calcium binding atopy-related autoantigen [Source:UniProtKB/TrEMBL;Acc:G4VPR2]
Smp_045980	5985.09	0.103794	0.0995901	1.04221	0.297313	0.490743	6187.13	5771.27	6641.86	6201.25	5416.52	5692.54	Putative cc2d1b protein [Source:UniProtKB/TrEMBL;Acc:G4VPR4]
Smp_045990	711.629	-0.089725	0.154033	-0.582505	0.560226	0.733797	649.862	765.61	653.217	707.869	689.1	804.117	Diras family, GTP-binding ras-like [Source:UniProtKB/TrEMBL;Acc:A0A3Q0KFC3]
Smp_046020	14434.6	0.153578	0.0816434	1.88109	0.0599601	0.15991	14631.4	15620.4	15355	14489.6	13172.2	13339.2	Protein phosphatase 1 regulatory subunit 7 [Source:UniProtKB/TrEMBL;Acc:G4VPR7]
Smp_046030	8021.24	0.135199	0.114895	1.17672	0.239306	0.425216	8183.49	9205.7	7801.39	8375.13	6696.55	7865.17	U6 snRNA-associated Sm-like protein LSm1 [Source:UniProtKB/TrEMBL;Acc:A0A3Q0KFD4]
Smp_046060	52293.4	-0.0934925	0.0861888	-1.08474	0.278037	0.470004	50163.8	47191	54443.3	51594.6	55591.5	54776	Paramyosin [Source:UniProtKB/TrEMBL;Acc:A0A3Q0KFC2]
Smp_046090	18638.4	-0.179117	0.0988651	-1.81174	0.0700271	0.178398	17689.6	19026.7	15733	21046.8	18985.2	19349.4	T-complex protein 1 subunit theta [Source:UniProtKB/TrEMBL;Acc:G4VPS5]
Smp_046100	12846.4	0.00338306	0.113309	0.0298569	0.976181	0.98901	12473.8	14459	11652.1	14004.6	11650.5	12838.6	NADH dehydrogenase [ubiquinone] 1 beta subcomplex subunit 4 [Source:UniProtKB/TrEMBL;Acc:G4VPS8]
Smp_046120	663.944	-0.940975	0.140804	-6.68288	2.34289e-11	6.78034e-10	437.886	445.524	480.854	885.329	885.447	848.622	Putative vesicular acetylcholine transporter [Source:UniProtKB/TrEMBL;Acc:G4VPT0]
Smp_046130	4659.72	-0.103952	0.128022	-0.811991	0.416797	0.61287	4422.65	3876.71	5175.79	5285.36	4674.56	4523.28	Putative alpha-actinin [Source:UniProtKB/TrEMBL;Acc:A0A3Q0KFD5]
Smp_046140	9703.23	0.0667781	0.0902965	0.739543	0.459578	0.649394	9551.88	9539.85	10691.4	9629.19	9834.31	8972.73	Protein kinase [Source:UniProtKB/TrEMBL;Acc:G4VPT2]
Smp_046160	4182.55	0.192382	0.0967233	1.98899	0.0467026	0.132115	4305.21	4729.91	4348.25	4187.07	3769.28	3755.58	Protein phosphatase inhibitor 2 [Source:UniProtKB/TrEMBL;Acc:G4VPT3]
Smp_046190	4928.29	0.0652313	0.103512	0.63018	0.528577	0.70804	4728.17	4844.54	5545.98	5141.42	4624.52	4685.12	Putative ankyrin repeat and socs box protein 13 (Asb-13) [Source:UniProtKB/TrEMBL;Acc:G4VDZ8]
Smp_046250	8224.73	-0.012869	0.105199	-0.12233	0.902637	0.950614	8178.51	9049.99	7336.21	8750.76	7849.14	8183.79	Putative copii-coated vesicle membrane protein P24 [Source:UniProtKB/TrEMBL;Acc:G4VE02]
Smp_046290	31756.1	-0.217593	0.0746044	-2.91662	0.00353849	0.0169515	28038.6	29381.9	30676.7	34158.1	33641.3	34639.7	Putative marvel-containing potential lipid raft-associated protein [Source:UniProtKB/TrEMBL;Acc:G4VKT0]
Smp_046360	3443.56	-0.0035906	0.124753	-0.0287817	0.977039	0.98966	3134.86	3387.93	3794.93	3904.12	3302.96	3136.56	Putative zinc finger protein [Source:UniProtKB/TrEMBL;Acc:A0A3Q0KFD2]
Smp_046410	1286.19	0.720014	0.152391	4.7248	2.30345e-06	2.80263e-05	1765.48	1685.86	1350.5	1020.4	857.128	1037.77	Tektin [Source:UniProtKB/TrEMBL;Acc:A0A3Q0KFD8]
Smp_046430	4486.55	-0.192877	0.1147	-1.68158	0.0926507	0.219236	4617.7	3859.41	4083.83	4277.78	5046.48	5034.08	Ubiquitin carboxyl-terminal hydrolase [Source:UniProtKB/TrEMBL;Acc:A0A3Q0KFE5]
Smp_046500	4862.38	-0.371174	0.0978223	-3.79437	0.000148017	0.00112971	4542.07	4315.75	3863.48	5604.78	5570.39	5277.84	Proliferating cell nuclear antigen [Source:UniProtKB/TrEMBL;Acc:A0A3Q0KFF1]
Smp_046550	3288.36	-0.00177625	0.106067	-0.0167465	0.986639	0.994557	3160.74	3506.88	3191.66	3592.58	3082.07	3196.24	Putative bystin [Source:UniProtKB/TrEMBL;Acc:G4VLV8]
Smp_046630	81877	0.28658	0.130802	2.19094	0.0284561	0.0899575	83290.8	89755.9	96900.4	88517.1	62001.1	70796.7	Hypothetical Schistosoma spp. protein UPF0506 [Source:UniProtKB/TrEMBL;Acc:G4VLW5]
Smp_046680	3177.2	0.157256	0.108208	1.45327	0.146148	0.304304	3310.02	3687.47	3053.57	2878.8	3001.83	3131.5	U3 small nucleolar RNA-associated protein 18 homolog [Source:UniProtKB/TrEMBL;Acc:G4VCP6]
Smp_046690	147163	0.242116	0.126178	1.91884	0.0550041	0.150002	149108	188676	140664	150248	126262	128019	Putative ubiquitin (Ribosomal protein L40) [Source:UniProtKB/TrEMBL;Acc:A0A5K4EDX8]
Smp_046740	11890.4	0.032147	0.108784	0.295511	0.767604	0.870995	12284.7	13225.2	10559.2	12578	11019.9	11675.4	Dihydrolipoyl dehydrogenase [Source:UniProtKB/TrEMBL;Acc:G4VCN8]
Smp_046750	4278.3	0.0897435	0.0879957	1.01986	0.307793	0.501991	4441.55	4354.68	4437.37	4020.46	4012.83	4402.92	Putative wd-repeat protein [Source:UniProtKB/TrEMBL;Acc:A0A3Q0KFE2]
Smp_046780	21.937	2.61015	1.02166	2.55481	0.0106246	0.0412135	7.96156	14.0578	91.0783	5.91534	7.55179	5.05734	Putative aut1 [Source:UniProtKB/TrEMBL;Acc:G4VCN3]
Smp_046790	2435.02	-0.603225	0.118008	-5.11173	3.19226e-07	4.82468e-06	1900.82	1942.14	1956.71	2562.33	3023.55	3224.56	Glucose transport protein [Source:UniProtKB/TrEMBL;Acc:Q26580]
Smp_046800	5297.21	-0.0585747	0.132936	-0.440624	0.659485	0.803148	5877.62	5093.25	4597.98	6123.36	4687.77	5403.26	Putative fatty acid binding protein [Source:UniProtKB/TrEMBL;Acc:A0A3Q0KFG1]
Smp_046810	4330.56	-0.125499	0.109972	-1.14118	0.253794	0.442728	4424.64	3785.88	4216.04	4069.75	4746.3	4740.75	Putative m-phase inducer phosphatase(Cdc25) [Source:UniProtKB/TrEMBL;Acc:A0A3Q0KFE7]
Smp_046870	4179.43	-0.230374	0.0961838	-2.39514	0.0166139	0.0590074	3830.51	4143.81	3565.76	4515.38	4628.3	4392.8	DHC_N1 domain-containing protein [Source:UniProtKB/TrEMBL;Acc:G4VCL4]
Smp_046880	3714.74	0.20756	0.102845	2.01817	0.0435732	0.125389	3669.28	4363.33	3912.45	3575.82	3425.68	3341.89	Putative glycosyltransferase [Source:UniProtKB/TrEMBL;Acc:A0A3Q0KFF9]
Smp_046890	2700.47	0.321748	0.106772	3.0134	0.0025834	0.0130292	2711.91	3240.87	3048.67	2341.49	2436.39	2423.48	Protein phosphatase [Source:UniProtKB/TrEMBL;Acc:A0A3Q0KFG0]
Smp_046900	3605.28	-0.0853305	0.107567	-0.793281	0.427614	0.622987	3356.79	3359.82	3779.26	4029.33	3679.61	3426.85	Seipin [Source:UniProtKB/TrEMBL;Acc:G4VCL9]
Smp_046910	582.244	-0.16592	0.189391	-0.876073	0.380991	0.576549	494.612	680.182	472.04	600.407	606.975	639.248	Histone-like transcription factor ccaat-related [Source:UniProtKB/TrEMBL;Acc:A0A3Q0KFF7]
Smp_046930	44079.3	-0.213178	0.137094	-1.55497	0.119953	0.263769	41718.6	34477.3	46289.3	40010.4	54025.5	47954.7	protein O-GlcNAc transferase [Source:UniProtKB/TrEMBL;Acc:G4VCM2]
Smp_046980	3331.22	0.0560044	0.125135	0.447553	0.654476	0.800342	2989.57	3717.75	3480.56	3653.71	3040.54	3105.21	Pre-mRNA-splicing factor 38 [Source:UniProtKB/TrEMBL;Acc:G4VNB2]
Smp_047060	13689.5	0.0480754	0.134468	0.357522	0.720701	0.840107	13563.5	16375.2	11814.7	15224.1	12641.7	12517.9	NADH dehydrogenase [ubiquinone] 1 beta subcomplex subunit 9 [Source:UniProtKB/TrEMBL;Acc:G4VNA0]
Smp_047090	5197.39	0.175269	0.109996	1.59342	0.111067	0.250906	5060.57	6271.95	5206.15	4899.87	4706.65	5039.13	Elongator complex protein 6 [Source:UniProtKB/TrEMBL;Acc:A0A5K4EEM8]
Smp_047110	5126.74	-0.198864	0.121468	-1.63716	0.101596	0.234477	4700.31	5483.63	4138.67	5842.38	5314.57	5280.87	RNA helicase [Source:UniProtKB/TrEMBL;Acc:G4VN93]
Smp_047190	6032.56	-0.0576723	0.12474	-0.462341	0.643837	0.793146	5666.64	5490.12	6579.18	5463.8	7055.26	5940.35	Serine/threonine kinase [Source:UniProtKB/TrEMBL;Acc:A0A3Q0KFH0]
Smp_047200	42273	0.106497	0.0957816	1.11187	0.266195	0.45683	44024.4	47840.9	39632.8	42673.3	38696.3	40770.2	Putative 60s ribosomal protein L3 [Source:UniProtKB/TrEMBL;Acc:A0A3Q0KFH7]
Smp_047240	370.969	-0.00748887	0.183996	-0.0407012	0.967534	0.984162	353.294	402.27	354.52	367.737	346.438	401.553	Beta-1,4-galactosyltransferase [Source:UniProtKB/TrEMBL;Acc:A0A3Q0KFG9]
Smp_047330	1263.49	-1.033	0.12996	-7.9486	1.88633e-15	8.92022e-14	928.517	787.237	772.696	1605.03	1754.85	1732.64	RRM domain-containing protein [Source:UniProtKB/TrEMBL;Acc:A0A5K4EE10]
Smp_047360	6584.27	-0.0911776	0.0985392	-0.925293	0.354814	0.550865	6219.97	6931.58	5977.87	7264.04	6556.84	6555.32	Ubx6(Yeast)-related [Source:UniProtKB/TrEMBL;Acc:G4VBJ2]
Smp_047370	53498.6	-0.0982134	0.094132	-1.04336	0.296782	0.490308	48839.2	56557.8	49638.6	59336.8	52828.5	53790.9	Malate dehydrogenase [Source:UniProtKB/TrEMBL;Acc:G4VBJ0]
Smp_047400	970.38	-0.0468101	0.184692	-0.25345	0.799921	0.892755	983.253	1010	870.63	1222.5	775.002	960.894
Smp_047410	7635.53	0.0882003	0.0971406	0.907966	0.363896	0.559944	7634.14	7286.27	8685.73	7448.4	7592.38	7166.25	RING-type domain-containing protein [Source:UniProtKB/TrEMBL;Acc:A0A3Q0KFG8]
Smp_047440	1821.2	0.433072	0.115636	3.74512	0.000180304	0.00133612	1874.95	2218.97	2183.92	1556.72	1590.59	1502.03	PSP domain-containing protein [Source:UniProtKB/TrEMBL;Acc:G4VBI4]
Smp_047450	5540.14	0.20828	0.0868163	2.39909	0.0164357	0.0584803	5540.25	6135.69	6142.4	5114.8	5193.74	5113.98	Putative snare protein ykt6 [Source:UniProtKB/TrEMBL;Acc:G4VBI3]
Smp_047460	5234.39	-0.480833	0.132576	-3.62685	0.000286902	0.00202309	3914.1	4086.5	5109.2	6839.12	5538.29	5919.11	Metalloendopeptidase [Source:UniProtKB/TrEMBL;Acc:A0A3Q0KFI6]
Smp_047500	2915.87	-0.122024	0.091562	-1.33269	0.182633	0.354673	2744.75	2826.7	2806.78	2994.15	3190.63	2932.25	F-box domain-containing protein [Source:UniProtKB/TrEMBL;Acc:A0A3Q0KFH8]
Smp_047540	3128.82	0.133414	0.102871	1.2969	0.194665	0.370818	3022.41	3587.99	3210.26	2979.36	2953.69	3019.23	Putative f-box and wd40 domain protein [Source:UniProtKB/TrEMBL;Acc:A0A3Q0KFH3]
Smp_047550	321.306	0.0825127	0.221617	0.372322	0.709653	0.834084	332.395	363.34	295.759	360.836	254.873	320.635	Putative morn protein [Source:UniProtKB/TrEMBL;Acc:A0A3Q0KFH6]
Smp_047610	177.975	-0.981316	0.321738	-3.05004	0.00228809	0.0117728	149.279	103.812	105.768	240.557	168.027	300.406	Cell division control protein 45-related [Source:UniProtKB/TrEMBL;Acc:G4VBH0]
Smp_047620	393.271	0.186265	0.67475	0.27605	0.78251	0.881368	820.041	259.529	176.28	342.104	423.844	337.83	G2/mitotic-specific cyclin-B3 [Source:UniProtKB/TrEMBL;Acc:G4VBG9]
Smp_047640	15.4851	1.39775	0.815603	1.71377	0.0865719	0.209278	28.8607	23.7901	14.69	9.8589	6.60781	9.10321	Ferritin [Source:UniProtKB/TrEMBL;Acc:A0A5K4EDQ5]
Smp_047650	27472.9	0.979173	0.0929451	10.535	5.96132e-26	7.49166e-24	37087.9	36605.5	35667.4	19467.4	16497.8	19511.2	Ferritin [Source:UniProtKB/TrEMBL;Acc:G4VBG6]
Smp_047680	53036.4	3.11665	0.0949789	32.8141	3.70056e-236	3.3949e-232	85529	101942	97852.3	10369.6	11088.9	11436.7	Ferritin [Source:UniProtKB/TrEMBL;Acc:A0A3Q0KFI1]
Smp_047700	2189.83	-0.79087	0.162777	-4.85862	1.18205e-06	1.53818e-05	2005.32	1455.52	1351.48	2639.23	2603.48	3083.97	Putative ring finger protein 11 (Sid 1669) (Nedd4 ww domain-binding protein 2) [Source:UniProtKB/TrEMBL;Acc:A0A3Q0KFI8]
Smp_047720	1597.6	0.0329358	0.175148	0.188046	0.85084	0.923944	1800.31	1404.7	1642.35	1209.69	1831.31	1697.24	VEFS-Box domain-containing protein [Source:UniProtKB/TrEMBL;Acc:A0A3Q0KFJ5]
Smp_047740	9330.4	0.0961572	0.108022	0.890164	0.373378	0.569661	9433.45	10364.9	9125.45	10033.4	8075.69	8949.47	26S proteasome non-ATPase regulatory subunit,putative [Source:UniProtKB/TrEMBL;Acc:G4M1T7]
Smp_047860	2643.44	0.143622	0.0955273	1.50346	0.132719	0.283849	2665.13	2921.86	2738.22	2520.92	2579.88	2434.6	Pseudouridine synthase [Source:UniProtKB/TrEMBL;Acc:A0A3Q0KFI5]
Smp_047870	6966.08	-0.0242452	0.0837724	-0.289418	0.772262	0.874011	6723.54	7061.35	6937.62	7151.65	6627.64	7294.71	Protein kinase [Source:UniProtKB/TrEMBL;Acc:G4VDM1]
Smp_047900	9365.86	-0.535428	0.116949	-4.57829	4.68784e-06	5.27684e-05	7520.69	7140.29	8281.27	9494.12	11622.2	12136.6	Mitogen-activated protein kinase [Source:UniProtKB/TrEMBL;Acc:A0A3Q0KFK2]
Smp_048050	698.374	-0.0403394	0.333087	-0.121108	0.903606	0.951197	423.953	501.756	1139.95	896.174	700.428	527.986	Putative alpha crystallin A chain; Putative heat shock protein hsp16 [Source:UniProtKB/TrEMBL;Acc:A0A3Q0KFJ4]
Smp_048080	1153.35	0.0943125	0.159198	0.592423	0.553567	0.728676	1436.07	1132.19	1004.8	1161.38	1105.39	1080.25	28S ribosomal protein S30, mitochondrial [Source:UniProtKB/TrEMBL;Acc:A0A5K4EDN2]
Smp_048160	5350.4	-0.0377007	0.192541	-0.195806	0.844762	0.921066	6162.25	3768.57	5910.29	4260.03	6476.6	5524.64	Putative rna recognition motif protein split ends [Source:UniProtKB/TrEMBL;Acc:A0A3Q0KFJ3]
Smp_048230	10904.7	-0.198573	0.0880049	-2.25638	0.0240467	0.0789282	9817.6	10919.7	9729.7	11151.4	12114	11695.6	Copper transport protein [Source:UniProtKB/TrEMBL;Acc:G4V8W2]
Smp_048240	9535.03	-0.155073	0.0803486	-1.93001	0.0536061	0.146976	8923.91	9356.01	8789.54	10467.2	9654.96	10018.6	Putative mannose-1-phosphate guanyltransferase [Source:UniProtKB/TrEMBL;Acc:G4V8W3]
Smp_048260	6873.31	0.110638	0.103783	1.06605	0.286403	0.479902	6753.39	7832.36	6824.99	7186.15	6356.72	6286.27	Putative n-acetyltransferase [Source:UniProtKB/TrEMBL;Acc:G4V8W8]
Smp_048380	525.822	-0.0683405	0.179957	-0.379761	0.704123	0.830927	459.78	508.244	571.932	482.1	522.961	609.915
Smp_048420	3441.51	0.16181	0.0971719	1.66519	0.0958748	0.224262	3501.1	3729.64	3672.51	3019.78	3454.94	3271.09	Coiled-coil domain-containing protein 115 [Source:UniProtKB/TrEMBL;Acc:G4V8J3]
Smp_048430	43284.9	0.122937	0.092365	1.331	0.18319	0.355304	40297.4	46561.6	48525.1	41052.5	41325.3	41947.6	Thioredoxin glutathione reductase [Source:UniProtKB/TrEMBL;Acc:A0A3Q0KFL1]
Smp_048520	5416.07	0.145339	0.0980965	1.48159	0.138449	0.292186	5210.84	6193.01	5662.52	5301.13	4978.51	5150.39	Alkyl transferase [Source:UniProtKB/TrEMBL;Acc:G4VSC2]
Smp_048540	3342.5	-0.326274	0.0993602	-3.28375	0.00102435	0.00595597	2972.65	3134.89	2791.11	3681.31	3532.35	3942.7	dolichol kinase [Source:UniProtKB/TrEMBL;Acc:A0A3Q0KFK3]
Smp_048550	3497.79	0.116232	0.100183	1.16019	0.245971	0.433366	3567.77	3931.86	3416.9	3233.72	3522.91	3313.57	Synapse formation protein [Source:UniProtKB/TrEMBL;Acc:G4VSB8]
Smp_048560	30159	-0.771659	0.105869	-7.28883	3.1266e-13	1.19018e-11	22117.2	25027.2	19697.4	39281.8	35774.7	39055.8	LIMPETin; Putative four and A half lim domains [Source:UniProtKB/TrEMBL;Acc:G4VSB7]
Smp_048620	2012.76	0.316673	0.105469	3.00252	0.00267753	0.0134669	2250.14	2309.81	2138.87	1740.1	1918.15	1719.5	Exosome complex component RRP45 [Source:UniProtKB/TrEMBL;Acc:A0A3Q0KFK8]
Smp_048650	3214.76	-0.13702	0.127543	-1.07431	0.282686	0.475497	3014.45	3328.46	2843.99	3883.42	3016.94	3201.3	Putative histidine triad (Hit) protein [Source:UniProtKB/TrEMBL;Acc:A0A3Q0KFK0]
Smp_048660	4351.27	-0.129606	0.0910093	-1.42409	0.154419	0.316003	4219.63	4343.86	3904.61	4520.31	4401.75	4717.49	Putative nucleolar protein NOP56 [Source:UniProtKB/TrEMBL;Acc:G4VSA5]
Smp_048760	4150.63	-0.060764	0.0995102	-0.610631	0.541444	0.718739	3996.7	4227.08	3966.31	4597.2	4209.18	3907.3	Putative sumo-1-activating enzyme E1a [Source:UniProtKB/TrEMBL;Acc:G4VBY2]
Smp_048830	7165.7	-0.0523656	0.128016	-0.409056	0.682498	0.817337	7396.29	7850.75	5860.35	7854.58	6632.36	7399.9	NADH dehydrogenase [ubiquinone] 1 beta subcomplex subunit 3 [Source:UniProtKB/TrEMBL;Acc:G4VBY8]
Smp_048880	2860.27	-0.163166	0.119679	-1.36336	0.172769	0.341738	2465.1	3098.12	2533.54	3147.95	2959.36	2957.53	MICOS complex subunit MIC19 [Source:UniProtKB/TrEMBL;Acc:A0A3Q0KFK5]
Smp_048930	1497.63	0.191847	0.115364	1.66297	0.096318	0.225126	1476.87	1718.3	1596.32	1446.3	1374.42	1373.57
Smp_048940	7648.19	0.11837	0.0863121	1.37142	0.170245	0.338449	7585.38	8430.36	7869.94	7649.52	7098.68	7255.26	Williams-beuren syndrome critical region protein-related [Source:UniProtKB/TrEMBL;Acc:G4VBZ8]
Smp_048970	2985.64	0.267481	0.106536	2.51071	0.0120489	0.0456387	3025.39	3153.27	3605.92	2795	2662.95	2671.29	Mediator of RNA polymerase II transcription subunit 4 [Source:UniProtKB/TrEMBL;Acc:G4VC00]
Smp_048980	7466.62	-0.172426	0.119455	-1.44344	0.148897	0.307446	6810.12	6561.75	7690.73	6771.09	8548.62	8417.44	Putative multiple pdz domain protein [Source:UniProtKB/TrEMBL;Acc:A0A3Q0KFL8]
Smp_048990	8534	-0.0298068	0.0761607	-0.391367	0.695526	0.825133	8278.03	8516.87	8542.75	8899.63	8567.5	8399.23	Putative beclin [Source:UniProtKB/TrEMBL;Acc:A0A3Q0KFL0]
Smp_049000	2236.22	0.0540882	0.119535	0.452488	0.650917	0.797372	2486.99	2031.89	2315.15	2039.81	2306.13	2237.37	Putative arginine/serine rich splicing factor sf4/14 [Source:UniProtKB/TrEMBL;Acc:A0A5K4EEV0]
Smp_049010	12113.5	0.0171632	0.132484	0.129549	0.896923	0.947096	11794.1	11489.6	13272.9	9696.23	13429.9	12998.4	Rna-binding protein related [Source:UniProtKB/TrEMBL;Acc:A0A3Q0KFM9]
Smp_049140	4847.64	0.61017	0.0975996	6.25177	4.05832e-10	1.01171e-08	5717.39	6221.12	5635.1	3534.42	3970.35	4007.44	Sugar phosphate phosphatase [Source:UniProtKB/TrEMBL;Acc:A0A5K4EDV2]
Smp_049150	9442.37	-0.214754	0.102176	-2.1018	0.0355709	0.107342	8159.6	9631.76	8432.08	10819.2	10195.9	9415.75	Aspartate aminotransferase [Source:UniProtKB/TrEMBL;Acc:G4VC15]
Smp_049160	439.213	-0.20275	0.191443	-1.05906	0.289571	0.482741	427.934	436.873	360.396	471.255	407.796	531.021	Putative zinc finger protein [Source:UniProtKB/TrEMBL;Acc:A0A3Q0KFL5]
Smp_049170	12260	0.261455	0.100433	2.60328	0.00923368	0.0369589	13084.8	14753.1	12266.2	11671	10425.2	11359.8	Putative camp-regulated phosphoprotein [Source:UniProtKB/TrEMBL;Acc:G4VC17]
Smp_049230	355.447	0.177335	0.37014	0.479103	0.631866	0.785678	258.751	273.587	599.354	457.453	334.166	209.374	Putative alpha crystallin A chain; Putative heat shock protein hsp16 [Source:UniProtKB/TrEMBL;Acc:A0A3Q0KFJ4]
Smp_049270	51262.8	-0.617265	0.0708436	-8.71306	2.95769e-18	1.88221e-16	39925.2	41969	39487.8	62169.2	60911.8	63113.6	Putative heat shock protein [Source:UniProtKB/TrEMBL;Acc:G4V8X9]
Smp_049330	6028.06	-0.0237464	0.0957582	-0.247983	0.804148	0.895189	5700.48	5916.18	6318.68	5595.91	6396.36	6240.76	GpcrRhopsn4 domain-containing protein [Source:UniProtKB/TrEMBL;Acc:G4V8Y9]
Smp_049380	10056.1	-0.101977	0.131216	-0.777173	0.437056	0.631526	9398.62	9348.44	10355.5	8405.7	11874.2	10954.2	Chimerin-related rho-gtpase-activating protein [Source:UniProtKB/TrEMBL;Acc:A0A3Q0KFM7]
Smp_049390	6288.18	-0.0159663	0.101025	-0.158043	0.874423	0.936598	5869.66	6461.19	6429.34	6959.4	5894.17	6115.33	pyrroline-5-carboxylate reductase [Source:UniProtKB/TrEMBL;Acc:G4V8Z5]
Smp_049500	14111.9	0.1234	0.0936274	1.318	0.187505	0.360774	14180.5	14214.6	15749.7	14660.2	12927.7	12938.7	Putative atp-dependent transporter [Source:UniProtKB/TrEMBL;Acc:G4V904]
Smp_049510	5849.65	0.176886	0.082676	2.1395	0.0323949	0.099896	6372.23	6005.93	6245.23	5363.24	5725.2	5386.07	Putative wd-repeat protein [Source:UniProtKB/TrEMBL;Acc:A0A3Q0KFN0]
Smp_049520	14840.3	-0.215388	0.0742546	-2.90067	0.00372368	0.0176725	13419.2	14029.7	13754.8	16374.6	15396.2	16067.2	WD repeat-containing protein SL1-17 [Source:UniProtKB/TrEMBL;Acc:A0A3Q0KFM8]
Smp_049550	52286.4	0.866133	0.114553	7.56098	4.00059e-14	1.69914e-12	64209	78512.9	59859	35441.8	39585.5	36110.4	Putative heat shock protein 70 (Hsp70) [Source:UniProtKB/TrEMBL;Acc:G4V910]
Smp_049580	8914.6	-0.154347	0.114794	-1.34456	0.178767	0.349607	8812.45	7712.33	8789.54	8178.94	10430.9	9563.43	Putative zinc finger protein [Source:UniProtKB/TrEMBL;Acc:A0A3Q0KFP1]
Smp_049600	7806.63	0.344933	0.0859301	4.01411	5.96715e-05	0.000512572	8224.29	9278.15	8704.34	6685.32	6938.2	7009.47	Putative DNAj (Hsp40) homolog, subfamily C, member [Source:UniProtKB/TrEMBL;Acc:G4V985]
Smp_049610	490.197	0.0306649	0.176219	0.174016	0.861853	0.92932	561.29	427.141	497.503	471.255	483.314	500.677	Meckel syndrome type 1 protein [Source:UniProtKB/TrEMBL;Acc:A0A3Q0KFN5]
Smp_049630	5255.16	-0.272017	0.104752	-2.59678	0.00941026	0.0375021	4897.35	4472.55	4913.33	5129.58	6044.26	6073.86	Ing-related [Source:UniProtKB/TrEMBL;Acc:A0A3Q0KFN1]
Smp_049680	12449.7	0.0458688	0.0970885	0.472443	0.636611	0.78848	12166.3	13551.7	12225.1	13351.9	11361.7	12041.5	Cir_N domain-containing protein [Source:UniProtKB/TrEMBL;Acc:G4V992]
Smp_049730	9181.17	-0.00171693	0.08067	-0.0212833	0.98302	0.992431	8854.25	8952.66	9719.91	9079.06	9271.7	9209.41	Metastasis-associated protein 1 (Mta1),putative.1 [Source:UniProtKB/TrEMBL;Acc:A0A3Q0KFQ4]
Smp_049740	4587.65	0.0834116	0.171894	0.485251	0.627498	0.783319	4020.59	4046.49	6093.43	3913	5131.44	4320.99	ALMS_motif domain-containing protein [Source:UniProtKB/TrEMBL;Acc:A0A3Q0KFP0]
Smp_049760	5870.71	0.129772	0.111993	1.15875	0.246556	0.434004	5976.15	5787.49	6639.9	4931.42	6061.25	5828.08	Receptor protein serine/threonine kinase [Source:UniProtKB/TrEMBL;Acc:A0A3Q0KFN7]
Smp_049880	4743.21	0.132291	0.0994752	1.32989	0.183554	0.35586	4826.7	4907.26	5147.39	4971.84	4222.39	4383.7	Nuclear pore glycoprotein P62, putative [Source:UniProtKB/TrEMBL;Acc:G4LWN8]
Smp_049890	2124.48	0.220635	0.106839	2.06512	0.0389117	0.114926	2420.31	2242.76	2196.65	2101.92	1876.62	1908.64	WD-repeat protein, putative [Source:UniProtKB/TrEMBL;Acc:A0A3Q0KFQ1]
Smp_049910	6856.31	-0.068716	0.110148	-0.623849	0.532726	0.711388	6481.7	6846.15	6751.54	6036.6	7602.76	7419.12
Smp_049920	3737.24	-0.246711	0.109109	-2.26115	0.0237501	0.0780943	3416.5	3339.27	3499.17	4406.93	3571.05	4190.51	Importin 9 (Imp9) (Ran-binding protein 9),putative [Source:UniProtKB/TrEMBL;Acc:A0A3Q0KFP7]
Smp_049930	3506.37	0.236572	0.102065	2.31784	0.0204579	0.0693696	3755.87	4027.02	3597.1	3482.16	3097.18	3078.91	Mitoguardin 2 [Source:UniProtKB/TrEMBL;Acc:A0A3Q0KFP2]
Smp_049970	9763.74	-0.0342247	0.0919114	-0.372366	0.70962	0.834084	9458.33	9585.26	9900.11	8969.63	10174.1	10495	Zinc finger protein, putative [Source:UniProtKB/TrEMBL;Acc:G4LWM6]
Smp_049990	4973.24	0.127543	0.117758	1.08309	0.278767	0.470805	5004.84	4918.07	5655.67	5380	4623.58	4257.27	Protein CASP [Source:UniProtKB/TrEMBL;Acc:A0A3Q0KFQ7]
Smp_050080	3750.92	0.245949	0.0841552	2.92257	0.0034716	0.0167271	4123.09	3974.03	4112.23	3351.04	3432.29	3512.83	NAD dehydrogenase, putative [Source:UniProtKB/TrEMBL;Acc:G4LWL6]
Smp_050110	5647.4	0.222545	0.09082	2.45039	0.01427	0.0522607	5814.92	6095.68	6335.33	5195.64	4917.16	5525.65	Gamma-secretase subunit aph-1, putative [Source:UniProtKB/TrEMBL;Acc:G4LWL5]
Smp_050130	11490.2	0.0157704	0.101351	0.155602	0.876347	0.937782	10868.5	12999.1	10792.3	11784.3	11529.7	10967.3	Golgi to er traffic protein 4 [Source:UniProtKB/TrEMBL;Acc:G4LWL3]
Smp_050160	3628.59	0.0298099	0.095054	0.313611	0.753817	0.863252	3506.07	3732.89	3759.67	3523.57	3831.59	3417.75	RING-type E3 ubiquitin transferase [Source:UniProtKB/TrEMBL;Acc:G4LWL1]
Smp_050220	8137	-0.633587	0.114381	-5.53926	3.03747e-08	5.48539e-07	6603.12	6679.62	5852.51	10164.5	8602.43	10919.8	Complexin, putative [Source:UniProtKB/TrEMBL;Acc:A0A3Q0KFR3]
Smp_050250	4120.56	0.0785623	0.0938405	0.83719	0.402486	0.598833	4108.16	4334.13	4256.19	4260.03	4034.54	3730.29	Thioredoxin_16 domain-containing protein [Source:UniProtKB/TrEMBL;Acc:A0A3Q0KFR7]
Smp_050270	96.8067	-1.91806	0.708372	-2.70769	0.00677526	0.0287627	27.8655	27.0342	66.5949	48.3086	348.326	62.711	Tyrosinase 1 [Source:UniProtKB/TrEMBL;Acc:Q6WWJ8]
Smp_050280	10251.4	0.0413961	0.139027	0.297756	0.76589	0.869586	10663.5	12151.4	8381.16	11081.4	9249.05	9982.18	60S ribosomal protein L31 [Source:UniProtKB/TrEMBL;Acc:G4LWK0]
Smp_050350	5265.33	0.103193	0.11599	0.889675	0.373641	0.569872	5403.91	6148.67	4808.54	5293.24	4711.37	5226.25	Vacuolar protein sorting-associated protein 29 [Source:UniProtKB/TrEMBL;Acc:G4LWI9]
Smp_050360	3843.99	0.245595	0.117489	2.09037	0.0365845	0.109861	4395.78	4556.89	3558.91	3473.29	3454	3625.1	Protein MAK16 homolog [Source:UniProtKB/Swiss-Prot;Acc:P46435]
Smp_050380	350.302	0.683346	0.269031	2.54002	0.0110846	0.0426194	527.453	288.726	478.895	225.769	305.847	275.119	Protein kinase [Source:UniProtKB/TrEMBL;Acc:A0A5K4EE38]
Smp_050430	3746.08	0.164836	0.0896785	1.83808	0.0660505	0.170834	3887.23	4175.17	3817.45	3597.51	3426.62	3572.5	TraB domain-containing protein [Source:UniProtKB/TrEMBL;Acc:A0A3Q0KFR2]
Smp_050470	1516.56	0.269543	0.120753	2.23219	0.0256024	0.0829808	1798.32	1491.21	1683.48	1416.72	1331	1378.63	Utp13 domain-containing protein [Source:UniProtKB/TrEMBL;Acc:A0A3Q0KFQ5]
Smp_050520	7328.81	-0.413309	0.166804	-2.47781	0.013219	0.0490718	6094.57	5372.25	7391.05	10535.2	6910.83	7668.95	Delta-like protein [Source:UniProtKB/TrEMBL;Acc:A0A3Q0KFR5]
Smp_050540	1465.39	-0.345201	0.124934	-2.76307	0.00572608	0.0251345	1447.01	1254.39	1171.29	1605.03	1668.94	1645.66	Uridine 5'-monophosphate synthase [Source:UniProtKB/TrEMBL;Acc:A0A3Q0KFS1]
Smp_050570	12738	0.292725	0.0935566	3.12886	0.00175489	0.00945351	13192.3	15479.8	13406.1	11826.7	11323	11200	Adenylate kinase isoenzyme 6 homolog [Source:UniProtKB/TrEMBL;Acc:A0A3Q0KFS8]
Smp_050590	3416.54	-0.0589081	0.137801	-0.427488	0.669024	0.808876	3288.12	3779.39	2973.26	4048.06	3130.21	3280.19	N-terminal amino-acid N(alpha)-acetyltransferase NatA [Source:UniProtKB/TrEMBL;Acc:G4VHI6]
Smp_050700	5411.05	0.472499	0.0895464	5.27659	1.31613e-07	2.17553e-06	5857.72	6652.59	6357.85	4589.32	4431.95	4576.89	Putative phosphatidylethanolamine-binding protein [Source:UniProtKB/TrEMBL;Acc:A0A3Q0KFR0]
Smp_050730	6124.79	-0.191986	0.0947497	-2.02624	0.0427402	0.123527	5677.59	5951.86	5524.43	7117.14	6249.1	6228.62	Elongator complex protein 2 [Source:UniProtKB/TrEMBL;Acc:A0A3Q0KFS0]
Smp_050740	8413.69	-0.177528	0.102739	-1.72796	0.0839954	0.204357	8069.04	8523.36	7098.23	8293.31	9216.95	9281.23	General transcription factor 3C polypeptide 5 [Source:UniProtKB/TrEMBL;Acc:G4VIA6]
Smp_050760	2181.29	0.237209	0.145224	1.6334	0.102384	0.235753	2568.6	2545.54	1966.51	2033.89	1766.17	2207.02	Transmembrane protein [Source:UniProtKB/TrEMBL;Acc:G4VIA8]
Smp_050820	1481.33	0.476142	0.160451	2.96752	0.00300214	0.0147597	1757.51	1863.2	1550.29	1499.54	1169.58	1047.88	Putative replication factor C / DNA polymerase III gamma-tau subunit [Source:UniProtKB/TrEMBL;Acc:G4VIB2]
Smp_050830	3648.52	0.122018	0.124624	0.979088	0.327536	0.522818	3746.91	3315.48	4345.31	3242.59	3709.81	3531.03	Putative synaptojanin [Source:UniProtKB/TrEMBL;Acc:A0A3Q0KFR4]
Smp_050880	3024.33	0.228793	0.0933413	2.45114	0.0142403	0.0522068	3287.13	3272.23	3231.81	2637.26	2946.14	2771.42	UPF0587 protein [Source:UniProtKB/TrEMBL;Acc:A0A5K4EEZ2]
Smp_050890	5076.29	-0.067386	0.0973125	-0.69247	0.488642	0.674106	4621.69	4822.91	5428.46	5044.8	5327.78	5212.09	Protein HID1 [Source:UniProtKB/TrEMBL;Acc:A0A3Q0KFT0]
Smp_050920	5280.45	0.0141614	0.110787	0.127825	0.898287	0.948319	5550.2	4767.76	5600.82	4806.21	5722.37	5235.36	Transformer-2-related [Source:UniProtKB/TrEMBL;Acc:G4VMJ2]
Smp_050940	17046.7	0.164397	0.128496	1.2794	0.200756	0.378881	18014	20751.5	15285.5	17552.8	14281.4	16394.9	Putative 60s ribosomal protein L11 [Source:UniProtKB/TrEMBL;Acc:G4VMJ5]
Smp_051000	1404.17	-0.366288	0.131259	-2.79057	0.00526145	0.0234313	1232.05	1109.49	1338.75	1682.91	1625.52	1436.28	Vps54_N domain-containing protein [Source:UniProtKB/TrEMBL;Acc:A0A5K4EDW5]
Smp_051010	3434.15	0.205075	0.0988467	2.07468	0.0380162	0.112941	3485.17	3932.94	3615.71	3377.66	3095.29	3098.13	Putative ubiquitin-conjugating enzyme E2 C [Source:UniProtKB/TrEMBL;Acc:G4VKQ8]
Smp_051070	550.59	0.299714	0.186393	1.60797	0.107842	0.245045	612.045	560.15	650.279	588.576	419.124	473.367
Smp_051080	16418.4	0.0285159	0.106343	0.268151	0.788583	0.885925	15577.8	18802.9	15361.9	16822.2	15158.3	16787.3	Clathrin light chain [Source:UniProtKB/TrEMBL;Acc:G4VKR5]
Smp_051090	939.013	1.04417	0.201024	5.19423	2.0557e-07	3.21825e-06	1268.87	1563.66	961.708	626.04	522.961	690.833	Putative orf protein [Source:UniProtKB/TrEMBL;Acc:A0A3Q0KFS9]
Smp_051120	517.824	0.234333	0.188896	1.24054	0.214774	0.395969	446.843	630.439	602.292	464.354	493.698	469.321	Polyketide_cyc domain-containing protein [Source:UniProtKB/TrEMBL;Acc:A0A3Q0KFS7]
Smp_051130	170.039	-0.0267642	0.288375	-0.0928106	0.926054	0.96304	184.111	145.985	175.301	144.926	216.17	153.743	ETS domain-containing protein [Source:UniProtKB/TrEMBL;Acc:A0A3Q0KFT7]
Smp_051210	52226.8	0.0259111	0.102843	0.251948	0.801081	0.892992	50587.7	50604.9	56894.5	45715.7	55514.1	54043.7	Importin subunit alpha [Source:UniProtKB/TrEMBL;Acc:G4LY37]
Smp_051220	399.55	-0.195164	0.219528	-0.889016	0.373994	0.570222	405.044	382.805	330.036	490.973	459.715	328.727	LisH domain-containing protein [Source:UniProtKB/TrEMBL;Acc:G4LY35]
Smp_051230	16400.7	0.0219437	0.0870017	0.252221	0.80087	0.892949	16771	17456.6	15349.1	17054.9	16069.3	15703	Tar DNA-binding protein, putative [Source:UniProtKB/TrEMBL;Acc:G4LY33]
Smp_051260	38001.1	0.00959304	0.137258	0.0698908	0.944281	0.972655	40170	43109.9	31102.7	42677.2	33153.3	37793.5	60S ribosomal protein L8 [Source:UniProtKB/TrEMBL;Acc:G4LY29]
Smp_051280	3618.4	0.0890548	0.115218	0.772928	0.439565	0.633355	3701.13	3317.64	4170.99	3487.09	3708.87	3324.69	Smg-7 (Suppressor with morphological effect on genitalia protein 7), putative [Source:UniProtKB/TrEMBL;Acc:A0A3Q0KFU4]
Smp_051290	110.39	-1.1276	0.451433	-2.49783	0.0124957	0.0471362	114.447	56.2312	37.2148	159.714	121.773	172.961	Ig-like domain-containing protein [Source:UniProtKB/TrEMBL;Acc:A0A5K4EEI9]
Smp_051300	11778.4	0.216136	0.0858468	2.51769	0.0118127	0.0449293	12173.2	13314.9	12489.5	11529	10824.5	10339.2	Tar DNA-binding protein, putative [Source:UniProtKB/TrEMBL;Acc:G4LY23]
Smp_051320	2439.02	0.449283	0.114587	3.92089	8.82224e-05	0.000717511	2702.95	2978.09	2766.62	2266.56	2058.81	1861.1	DNA-(apurinic or apyrimidinic site) endonuclease [Source:UniProtKB/TrEMBL;Acc:A0A3Q0KFT6]
Smp_051360	12565	-0.293629	0.0786775	-3.73206	0.000189919	0.0014017	10873.5	11101.3	11897	13668.4	13692.3	14157.5	UDP-N-acetylglucosamine--dolichyl-phosphate N-acetylglucosaminephosphotransferase [Source:UniProtKB/TrEMBL;Acc:A0A3Q0KFU7]
Smp_051390	4211.56	0.265441	0.0959151	2.76745	0.00564963	0.0248584	4595.81	4947.27	4251.3	3831.17	3902.39	3741.42	NIF3-like protein 1 [Source:UniProtKB/TrEMBL;Acc:G4LY02]
Smp_051400	3244.26	-0.00678976	0.143127	-0.0474388	0.962163	0.981565	2645.23	3382.53	3682.3	3542.3	3299.19	2914.04	Dynein light chain [Source:UniProtKB/TrEMBL;Acc:G4LY04]
Smp_051410	1292.55	-0.180601	0.1198	-1.50752	0.131677	0.282245	1267.88	1217.62	1149.74	1474.89	1298.91	1346.26	Septate junction protein [Source:UniProtKB/TrEMBL;Acc:G4LY05]
Smp_051420	6428.87	-0.0285975	0.0840132	-0.340393	0.733561	0.848743	6612.07	6287.08	6196.26	6173.64	6644.63	6659.5	3'-5' exonuclease eri1-related [Source:UniProtKB/TrEMBL;Acc:G4LY06]
Smp_051530	12030.5	-0.230584	0.0843089	-2.73499	0.00623826	0.0268811	10504.3	10908.9	11800	12610.5	13436.5	12922.5	Heterogeneous nuclear ribonucleoprotein l (Hnrnp l), putative [Source:UniProtKB/TrEMBL;Acc:C4QB35]
Smp_051550	3606.89	0.210792	0.0862836	2.44301	0.0145653	0.0530691	3841.45	3961.06	3807.66	3363.86	3441.73	3225.57	pyridoxal 5'-phosphate synthase [Source:UniProtKB/TrEMBL;Acc:G4M1K6]
Smp_051640	2642.62	-0.180005	0.100879	-1.78437	0.0743631	0.186243	2338.71	2554.2	2541.38	2692.47	2984.84	2744.11	Uridylate-specific endoribonuclease [Source:UniProtKB/TrEMBL;Acc:A0A3Q0KFW3]
Smp_051660	12057	0.043014	0.127534	0.337275	0.735909	0.850281	11880.6	14030.8	10799.1	12836.3	10272.3	12523	ODV-E66 [Source:UniProtKB/TrEMBL;Acc:G4LY09]
Smp_051670	59.3464	0.0407146	0.549533	0.0740894	0.940939	0.971413	90.5627	29.197	60.7188	38.4497	76.4618	60.6881	Secreted protein [Source:UniProtKB/TrEMBL;Acc:A0A3Q0KFU6]
Smp_051810	9603.61	0.0697204	0.133066	0.523953	0.600312	0.764366	9516.05	11125.1	8865.93	10854.6	8018.11	9241.78	Elongation of very long chain fatty acids protein [Source:UniProtKB/TrEMBL;Acc:A0A3Q0KFV6]
Smp_051920	1237	-0.690183	0.136627	-5.05157	4.38195e-07	6.43201e-06	862.834	896.456	1080.21	1494.61	1472.6	1615.31	Nanos-type domain-containing protein [Source:UniProtKB/TrEMBL;Acc:A0A3Q0KFW6]
Smp_051930	7534.88	-0.3033	0.0968287	-3.13234	0.00173421	0.00935311	6210.02	6600.68	7426.31	8071.48	8499.53	8401.25	Putative beta1,3-galactosyltransferase [Source:UniProtKB/TrEMBL;Acc:A0A3Q0KFV2]
Smp_052060	16037.7	-0.0547222	0.0997439	-0.548627	0.583261	0.751565	15305.1	17327.9	14568.6	17578.4	15915.4	15531.1	Succinate--CoA ligase [ADP/GDP-forming] subunit alpha, mitochondrial [Source:UniProtKB/TrEMBL;Acc:G4VI16]
Smp_052140	1655.18	0.09496	0.104097	0.912224	0.361651	0.557986	1715.72	1779.93	1633.53	1638.55	1591.54	1571.82	G-patch_2 domain-containing protein [Source:UniProtKB/TrEMBL;Acc:A0A3Q0KFW2]
Smp_052150	542.565	-0.0116207	0.17012	-0.0683089	0.94554	0.973255	501.578	517.976	601.312	570.83	486.146	577.548	DUF4509 domain-containing protein [Source:UniProtKB/TrEMBL;Acc:G4VI10]
Smp_052160	797.118	0.210858	0.194759	1.08266	0.278958	0.470954	1012.11	633.683	919.597	799.557	711.756	706.005	AAA domain-containing protein [Source:UniProtKB/TrEMBL;Acc:A0A3Q0KFX1]
Smp_052230	547.914	-0.617087	0.19112	-3.2288	0.00124311	0.00702241	505.559	367.666	424.053	591.534	752.347	646.328	Putative kunitz-type protease inhibitor [Source:UniProtKB/TrEMBL;Acc:A0A3Q0KFV5]
Smp_052280	9403.7	0.0664125	0.105177	0.631433	0.527757	0.707429	9200.58	10871	8789.54	9605.52	9096.13	8859.45	Putative ribose-phosphate pyrophosphokinase 1,2 [Source:UniProtKB/TrEMBL;Acc:G4VHZ6]
Smp_052290	166.7	0.0461439	0.348861	0.13227	0.89477	0.946542	140.322	128.683	238.958	208.023	155.756	128.456	Fibroblast growth factor receptor-like 1 [Source:UniProtKB/TrEMBL;Acc:A0A3Q0KFW7]
Smp_052330	3920.9	-0.146226	0.0983852	-1.48626	0.13721	0.290442	3603.6	3555.54	4007.44	4348.76	3929.76	4080.26	GDP-Man:Man(3)GlcNAc(2)-PP-Dol alpha-1,2-mannosyltransferase [Source:UniProtKB/TrEMBL;Acc:G4VF13]
Smp_052350	7732.71	0.247631	0.129257	1.91581	0.0553896	0.15074	8201.4	7532.82	9449.61	5985.34	7675.45	7551.62	TRABID protein (C64 family) [Source:UniProtKB/TrEMBL;Acc:G4VF10]
Smp_052390	234.76	-0.0400589	0.351396	-0.113999	0.909238	0.953397	359.265	189.24	145.921	283.936	207.674	222.523	Putative origin recognition complex subunit [Source:UniProtKB/TrEMBL;Acc:G4VF05]
Smp_052460	7.22925	3.29111	2.08601	1.5777	0.114634	0.2565	32.8414	6.48822	0	0	0	4.04587	Putative cullin [Source:UniProtKB/TrEMBL;Acc:G4VHP1]
Smp_052500	2100.42	0.121118	0.156636	0.773242	0.439379	0.633355	2173.51	2436.33	1955.73	2138.4	1607.59	2290.97	Coiled-coil domain-containing protein 86 [Source:UniProtKB/TrEMBL;Acc:G4VHN9]
Smp_052630	256.138	-0.26995	0.235792	-1.14487	0.252264	0.441318	207.001	273.587	216.433	302.668	296.408	240.729
Smp_052640	6825.85	0.0751115	0.0799681	0.939268	0.347593	0.545191	7260.94	7066.75	6682.99	6648.84	6679.55	6616.01	C2H2-type domain-containing protein [Source:UniProtKB/TrEMBL;Acc:A0A3Q0KFY1]
Smp_052710	3963.96	0.235005	0.106566	2.20526	0.027436	0.0874557	3944.95	4671.52	4242.48	3789.76	3760.79	3374.26	Ribosomal_S10 domain-containing protein [Source:UniProtKB/TrEMBL;Acc:G4VAL9]
Smp_052740	1373.19	-0.156619	0.123237	-1.27087	0.203774	0.381853	1332.57	1346.31	1217.31	1535.03	1314.01	1493.94	Putative gamma-soluble nsf attachment protein (Snap) [Source:UniProtKB/TrEMBL;Acc:A0A3Q0KFW4]
Smp_052750	1727.82	0.287879	0.103038	2.79392	0.00520728	0.0232692	1905.8	1986.48	1806.88	1556.72	1545.28	1565.75	SWI5-dependent HO expression protein 3 [Source:UniProtKB/TrEMBL;Acc:G4VM35]
Smp_052760	1509.48	0.5941	0.164353	3.61477	0.000300612	0.00210039	1717.71	2202.75	1527.76	1344.75	1085.57	1178.36	General transcription and DNA repair factor IIH subunit TFB5 [Source:UniProtKB/TrEMBL;Acc:G4VM34]
Smp_052780	582.955	-0.311228	0.165156	-1.88445	0.0595046	0.159107	480.679	496.349	583.684	604.35	628.686	703.982	SAYSvFN domain-containing protein [Source:UniProtKB/TrEMBL;Acc:G4VAN1]
Smp_052790	2903.63	-0.149049	0.113052	-1.31841	0.187366	0.360582	2981.6	2583.39	2696.11	2756.55	3232.16	3171.96	Nuclear export mediator factor NEMF [Source:UniProtKB/TrEMBL;Acc:A0A3Q0KFX0]
Smp_052800	2475.7	0.194158	0.104373	1.86023	0.0628537	0.165424	2534.76	2561.77	2829.3	2178.82	2324.06	2425.5	Putative poly(P)/ATP NAD kinase [Source:UniProtKB/TrEMBL;Acc:A0A3Q0KFW9]
Smp_052870	10082.5	-0.133865	0.0897017	-1.49234	0.13561	0.288116	9873.33	9729.09	9242.97	11443.2	10078.8	10127.8	26S proteasome non-ATPase regulatory subunit 6 [Source:UniProtKB/TrEMBL;Acc:G4VGE8]
Smp_052890	3474.41	0.420805	0.0949005	4.43417	9.24269e-06	9.74625e-05	3847.42	4278.98	3806.68	3030.63	2913.1	2969.67	Thioredoxin domain-containing protein [Source:UniProtKB/TrEMBL;Acc:A0A3Q0KFZ1]
Smp_052910	25171.3	-0.0680697	0.099774	-0.682239	0.495088	0.680236	23637.9	27647.4	22448.3	26738.3	25071	25484.9	Skp1-related [Source:UniProtKB/TrEMBL;Acc:G4VGF4]
Smp_053020	4090.57	0.344505	0.0935001	3.68454	0.000229113	0.00164854	4530.13	4913.75	4286.55	3613.29	3549.34	3650.39	Palmitoyltransferase [Source:UniProtKB/TrEMBL;Acc:A0A3Q0KFX5]
Smp_053030	6473.43	0.23103	0.076973	3.00144	0.00268704	0.0135074	6874.81	7073.24	7023.8	6041.53	5798.83	6028.35	Vacuolar protein-sorting-associated protein 36 [Source:UniProtKB/TrEMBL;Acc:G4VK07]
Smp_053040	5923.1	0.0565636	0.123724	0.457177	0.647544	0.794938	6018.94	6874.27	5224.76	6056.32	5256.04	6108.25	Snf7-related [Source:UniProtKB/TrEMBL;Acc:G4VK08]
Smp_053060	11037.3	-0.345479	0.0909341	-3.79922	0.00014515	0.0011106	9977.82	9819.92	9368.33	11338.7	12473.7	13245.2	F-box domain-containing protein [Source:UniProtKB/TrEMBL;Acc:G4VK12]
Smp_053120	847.866	0.517644	0.164438	3.14796	0.00164416	0.00894104	994.2	1158.15	843.208	723.643	728.747	639.248	S-adenosyl-methyltransferase mraW, putative [Source:UniProtKB/TrEMBL;Acc:A0A3Q0KFZ7]
Smp_053130	27207.2	0.0868519	0.129163	0.672419	0.501317	0.684897	28997	31618.2	23462.9	29410.1	23469.1	26286	40S ribosomal protein S6 [Source:UniProtKB/TrEMBL;Acc:G4LXT2]
Smp_053140	3374.94	-0.0111045	0.0946071	-0.117375	0.906563	0.952137	3205.52	3611.78	3269.02	3423.01	3325.62	3414.72	histone acetyltransferase [Source:UniProtKB/TrEMBL;Acc:G4LXT0]
Smp_053160	2242.62	-0.243772	0.109642	-2.22335	0.0261922	0.0844298	2085.93	2009.19	2065.42	2667.82	2236.27	2391.11	FCP1 homology domain-containing protein [Source:UniProtKB/TrEMBL;Acc:A0A3Q0KFZ4]
Smp_053220	23623.3	0.100097	0.10794	0.927337	0.353751	0.550147	23951.4	26625.5	22751	25624.3	20871.2	21916.5	Aldo-keto reductase, putative [Source:UniProtKB/TrEMBL;Acc:G4LXS0]
Smp_053230	53837.2	-0.354293	0.10622	-3.33545	0.000851601	0.0050996	43449.2	51519.7	46810.3	67303.7	55195.1	58745	NADH-cytochrome b5 reductase [Source:UniProtKB/TrEMBL;Acc:G4LXR9]
Smp_053300	481.256	-0.290128	0.23511	-1.23401	0.217201	0.398629	427.934	548.255	323.181	603.365	443.667	541.135	Histone H4 [Source:UniProtKB/TrEMBL;Acc:C4QBN1]
Smp_053390	23252.1	0.19081	0.14725	1.29582	0.195036	0.37137	25926.8	29208.9	19227.3	23852.6	19481.7	21815.3	Histone H4 [Source:UniProtKB/TrEMBL;Acc:C4QBN1]
Smp_053420	10824.2	-0.322541	0.0845362	-3.81542	0.000135953	0.00104634	9011.49	10156.2	9690.53	11648.3	12343.4	12095.1	PH domain-containing protein [Source:UniProtKB/TrEMBL;Acc:G4VRK9]
Smp_053430	5315.41	-0.0503878	0.0877194	-0.57442	0.565683	0.73789	5268.56	5229.51	5169.92	5056.63	5697.82	5470.02	Transmembrane protein 35B [Source:UniProtKB/TrEMBL;Acc:A0A3Q0KG07]
Smp_053470	1134.03	0.163239	0.132365	1.23325	0.217481	0.398795	1179.31	1323.6	1091.96	1104.2	1099.73	1005.4	Putative nucleolar protein NOP56 [Source:UniProtKB/TrEMBL;Acc:G4VRK3]
Smp_053510	9107.68	0.161424	0.0855319	1.8873	0.05912	0.158355	9212.52	9774.5	9862.89	9095.82	8134.22	8566.12	Aspartate--tRNA ligase, cytoplasmic [Source:UniProtKB/TrEMBL;Acc:G4VJ11]
Smp_053550	4477.07	0.221457	0.0953823	2.32178	0.0202446	0.0688121	5050.61	4944.02	4465.77	4301.44	4162.92	3937.64	U6 snRNA phosphodiesterase [Source:UniProtKB/TrEMBL;Acc:G4VJ07]
Smp_053560	4410.62	0.218177	0.108624	2.00856	0.0445843	0.127578	4607.75	4977.55	4644.99	4276.79	3587.1	4369.54	non-specific serine/threonine protein kinase [Source:UniProtKB/TrEMBL;Acc:G4VJ06]
Smp_053610	16036.4	-0.0968509	0.109114	-0.887614	0.374749	0.571087	15220.5	16509.3	14765.5	18959.6	15467.9	15295.4	serine--tRNA ligase [Source:UniProtKB/TrEMBL;Acc:G4VIZ9]
Smp_053640	1026.36	-1.21697	0.203357	-5.98441	2.17181e-09	4.89537e-08	640.906	514.732	696.308	1047.02	1623.63	1635.54	SH2 domain-containing protein [Source:UniProtKB/TrEMBL;Acc:A0A5K4EF75]
Smp_053700	6413.63	-0.00381906	0.136847	-0.0279076	0.977736	0.990103	6203.05	7581.48	5431.4	7006.72	5755.4	6503.74	Cytochrome b-c1 complex subunit 8 [Source:UniProtKB/TrEMBL;Acc:G4VIZ2]
Smp_053780	4279.51	0.579302	0.115193	5.02898	4.93084e-07	7.16887e-06	5051.61	5802.63	4528.45	3560.05	3452.11	3282.21	Cytidine/deoxycytidylate deaminase-related [Source:UniProtKB/TrEMBL;Acc:G4VHS5]
Smp_053790	715.228	0.561561	0.168829	3.32622	0.000880333	0.00525109	800.137	1010	748.213	597.449	541.841	593.732	Cytidine/deoxycytidylate deaminase-related [Source:UniProtKB/TrEMBL;Acc:G4VHS6]
Smp_053800	3922.14	-0.076499	0.103317	-0.740432	0.459038	0.649102	3694.16	4189.23	3571.64	4209.75	3821.2	4046.88	Putative mitochondrial carrier [Source:UniProtKB/TrEMBL;Acc:G4VHS7]
Smp_053820	22735.3	0.0640925	0.0744287	0.861126	0.389168	0.585145	22763.1	23857.2	23100.6	21319.9	22457.1	22913.8	Putative preprotein translocase secy subunit (Sec61) [Source:UniProtKB/TrEMBL;Acc:G4VHS1]
Smp_053830	21917.6	0.0218623	0.118713	0.184161	0.853887	0.92495	22702.4	24773.1	18775.8	23142.8	19834.8	22276.6	Putative 40s ribosomal protein S14 [Source:UniProtKB/TrEMBL;Acc:G4VHS0]
Smp_053900	25566.7	0.165604	0.1022	1.6204	0.105146	0.240312	25993.5	24867.2	30236	25818.5	22975.4	23509.5	Beta-hexosaminidase [Source:UniProtKB/TrEMBL;Acc:G4VHP9]
Smp_053940	38430.1	-0.0239291	0.0999252	-0.23947	0.810741	0.899767	38915.1	41461.9	33957.5	40250.9	36238.2	39756.8	Putative heterogeneous nuclear ribonucleoprotein [Source:UniProtKB/TrEMBL;Acc:A0A3Q0KG14]
Smp_053990	2801.51	-0.0111875	0.115552	-0.0968183	0.922871	0.961546	3028.38	2606.1	2737.24	2522.89	2965.02	2949.44	Putative heat shock protein 70 (Hsp70)-interacting protein [Source:UniProtKB/TrEMBL;Acc:G4VHQ8]
Smp_054010	268.178	-0.196318	0.26824	-0.731875	0.464245	0.653519	288.607	207.623	253.648	290.838	354.934	213.42	Putative cationic amino acid transporter [Source:UniProtKB/TrEMBL;Acc:G4VHR0]
Smp_054070	6577.3	0.27297	0.0946171	2.885	0.00391414	0.0184051	6745.43	7841.01	7007.15	6204.2	5803.55	5862.47	TM2 domain-containing protein [Source:UniProtKB/TrEMBL;Acc:G4LZX5]
Smp_054120	5979.21	0.208727	0.0977595	2.13511	0.0327521	0.100828	5929.37	6563.92	6739.79	5952.8	5429.73	5259.63	Ribosome biogenesis protein NSA2 homolog [Source:UniProtKB/TrEMBL;Acc:G4LZX8]
Smp_054200	9622.34	0.219039	0.102185	2.14356	0.0320684	0.0990891	9941	11376	9737.54	9535.53	8224.84	8919.12	NADH dehydrogenase [ubiquinone] 1 beta subcomplex subunit 5, mitochondrial [Source:UniProtKB/TrEMBL;Acc:G4LYK7]
Smp_054220	12157.9	0.0678602	0.127208	0.53346	0.593715	0.759283	12570.3	14020	10741.4	13351.9	10520.6	11743.1	V-type proton ATPase subunit G [Source:UniProtKB/TrEMBL;Acc:G4LYK6]
Smp_054230	1621.22	0.213608	0.11914	1.79291	0.0729876	0.1837	1692.83	1912.94	1617.86	1548.83	1536.79	1418.08	Centromere protein S [Source:UniProtKB/TrEMBL;Acc:A0A3Q0KG29]
Smp_054240	23213.9	0.0731384	0.121108	0.603912	0.545902	0.722224	24123.5	26810.4	20473	24882.9	20384.2	22609.3	Translationally-controlled tumor protein homolog [Source:UniProtKB/TrEMBL;Acc:A0A3Q0KG11]
Smp_054300	551.281	0.60222	0.210778	2.85713	0.00427497	0.0197314	524.468	808.865	661.052	372.666	481.426	459.206	Fucosyltransferase [Source:UniProtKB/TrEMBL;Acc:A0A3Q0KG08]
Smp_054310	4781.69	0.0939755	0.0956882	0.982102	0.32605	0.521381	4971.99	4634.75	5205.17	4404.96	4924.71	4548.57	Membrane-bound transcription factor site-2 protease [Source:UniProtKB/TrEMBL;Acc:G4VQK6]
Smp_054320	2142.11	0.0446175	0.11948	0.37343	0.708828	0.833691	2125.74	2021.08	2378.81	2089.1	2292.91	1945.05	Stork_head domain-containing protein [Source:UniProtKB/TrEMBL;Acc:A0A3Q0KG27]
Smp_054330	1725.97	-0.0602123	0.115712	-0.520365	0.602809	0.766331	1700.79	1777.77	1591.42	1886.01	1622.69	1777.15	Peptidyl-prolyl cis-trans isomerase [Source:UniProtKB/TrEMBL;Acc:G4VQK3]
Smp_054340	26051.6	0.124976	0.103657	1.20567	0.227943	0.411247	27261.4	29686.8	24590.1	27228.3	23326.5	24216.6	T-complex protein 1 subunit beta [Source:UniProtKB/TrEMBL;Acc:G4VQK1]
Smp_054350	1424.49	-0.35254	0.198743	-1.77385	0.0760879	0.189461	1151.44	1016.49	1585.55	1968.82	1377.26	1447.41	Putative forkhead protein/ forkhead protein domain [Source:UniProtKB/TrEMBL;Acc:A0A3Q0KG12]
Smp_054360	9205.69	0.556872	0.113696	4.89791	9.68615e-07	1.29158e-05	11326.3	12203.3	9352.66	7565.72	7122.28	7663.89	Adenine phosphoribosyltransferase [Source:UniProtKB/TrEMBL;Acc:G4VQJ4]
Smp_054410	8216.71	-0.0249187	0.101023	-0.246665	0.805168	0.895672	7886.92	9009.97	7540.89	8678.79	7805.71	8377.99	Adenine phosphoribosyltransferase [Source:UniProtKB/TrEMBL;Acc:G4VQJ3]
Smp_054450	536.341	0.12189	0.153127	0.796008	0.426027	0.621547	529.444	601.242	546.47	517.592	513.521	509.78	Archease domain-containing protein [Source:UniProtKB/TrEMBL;Acc:A0A3Q0KG38]
Smp_054470	1490.27	0.421866	0.166706	2.5306	0.0113867	0.0436166	1909.78	1718.3	1491.53	1434.47	1011.94	1375.6	Thioredoxin [Source:UniProtKB/TrEMBL;Acc:Q6B963]
Smp_054540	25893.1	-0.178784	0.0821665	-2.17587	0.0295649	0.0927911	23828.9	25975.6	23068.3	28252.6	26637	27595.9	Putative microtubule-associated protein, rp/eb family [Source:UniProtKB/TrEMBL;Acc:G4VQH7]
Smp_054560	10233.8	0.383145	0.109414	3.50179	0.000462145	0.00305896	11335.3	12864	10555.3	9485.25	8045.48	9117.37	Huntingtin interacting protein-related [Source:UniProtKB/TrEMBL;Acc:G4VQH5]
Smp_054600	8761.55	-0.131587	0.0963744	-1.36538	0.172134	0.34085	8394.47	8428.2	8264.62	8629.49	10188.3	8664.23	Pre-mRNA-splicing factor SPF27 [Source:UniProtKB/TrEMBL;Acc:G4M164]
Smp_054610	267.583	-1.46175	0.351978	-4.15296	3.28197e-05	0.000302601	231.88	89.7537	105.768	448.58	364.374	365.14	WD_REPEATS_REGION domain-containing protein [Source:UniProtKB/TrEMBL;Acc:A0A3Q0KG43]
Smp_054620	232.719	-0.640834	0.233902	-2.73975	0.00614862	0.0265697	199.039	164.368	182.157	273.091	323.783	253.878
Smp_054730	12585.3	0.173169	0.112057	1.54536	0.122258	0.267174	12349.4	12330.9	15338.4	11015.3	12277.3	12200.3	Putative trim56 protein [Source:UniProtKB/TrEMBL;Acc:A0A3Q0KG24]
Smp_054770	1291.31	0.511892	0.172812	2.96213	0.00305518	0.0149883	1614.21	1360.36	1579.67	911.948	1332.89	948.757	Protein fantom [Source:UniProtKB/TrEMBL;Acc:A0A5K4EFC4]
Smp_054775	669.067	0.37623	0.203884	1.84531	0.0649928	0.168908	911.599	646.659	709.039	462.382	634.35	650.374
Smp_054790	6395.35	-0.0321543	0.119302	-0.26952	0.78753	0.885175	6463.79	5427.4	7080.6	6230.82	6985.4	6184.11	Putative microtubule associated protein xmap215 [Source:UniProtKB/TrEMBL;Acc:A0A3Q0KG40]
Smp_054800	7295.62	0.00103227	0.08471	0.0121859	0.990277	0.996578	7564.48	7190.03	7140.34	7528.25	7484.76	6865.84	glycerophosphocholine phosphodiesterase [Source:UniProtKB/TrEMBL;Acc:A0A3Q0KG47]
Smp_054810	2586.7	-0.506902	0.105527	-4.80352	1.55897e-06	1.97541e-05	2202.37	2279.53	1929.29	3063.16	3008.44	3037.44	Bestrophin homolog [Source:UniProtKB/TrEMBL;Acc:G4V7U7]
Smp_054820	2400.98	0.0687565	0.111823	0.61487	0.53864	0.71601	2484.01	2279.53	2610.91	2265.57	2548.73	2217.14	Protein MAK10 homolog [Source:UniProtKB/TrEMBL;Acc:A0A3Q0KG28]
Smp_054840	1943.25	-0.337967	0.145476	-2.32319	0.0201692	0.0686066	2066.02	1543.11	1540.5	2243.89	2014.44	2251.53	DNA replication licensing factor MCM2 [Source:UniProtKB/TrEMBL;Acc:A0A3Q0KG44]
Smp_055050	14028.5	0.0739887	0.135911	0.544391	0.586173	0.753724	15066.3	16414.1	11684.5	15022	12228.2	13756	40S ribosomal protein S17 [Source:UniProtKB/TrEMBL;Acc:G4VH80]
Smp_055090	4144.26	0.0611357	0.137741	0.443845	0.657155	0.80201	4676.42	3661.52	4358.05	3500.89	4648.12	4020.58	Putative chromatin regulatory protein sir2 [Source:UniProtKB/TrEMBL;Acc:A0A5K4EFD9]
Smp_055100	3035.5	-0.327852	0.0944873	-3.4698	0.000520853	0.00336027	2719.87	2766.14	2590.34	3219.92	3362.43	3554.3	EGF-like domain-containing protein [Source:UniProtKB/TrEMBL;Acc:G4VH76]
Smp_055130	5075.73	-0.140969	0.0900489	-1.56547	0.117472	0.260186	4957.07	4980.79	4546.08	5406.62	5063.47	5500.36	Putative zinc finger protein [Source:UniProtKB/TrEMBL;Acc:G4VH72]
Smp_055190	3479.81	-0.33606	0.107528	-3.12534	0.00177602	0.00955613	3241.35	3263.57	2724.51	4011.59	3788.16	3849.65	Mitochondrial solute carrier-related [Source:UniProtKB/TrEMBL;Acc:G4VH67]
Smp_055200	14331	-0.196206	0.0752595	-2.60705	0.00913248	0.0366177	13031.1	13544.2	13499.2	15074.3	15932.4	14905	Dolichyl-diphosphooligosaccharide-proteinglycos yl transferase-related [Source:UniProtKB/TrEMBL;Acc:G4VH66]
Smp_055220	8675.34	0.2279	0.0999027	2.28122	0.0225355	0.074746	9084.14	9638.25	9355.6	7314.32	8899.78	7759.98	Putative surface protein PspC [Source:UniProtKB/TrEMBL;Acc:A0A5K4EF00]
Smp_055240	1204.17	-0.460172	0.147791	-3.11367	0.00184776	0.00984399	1017.09	864.015	1159.53	1501.51	1337.61	1345.25	Putative cadherin [Source:UniProtKB/TrEMBL;Acc:A0A3Q0KG41]
Smp_055260	72.2337	1.64728	0.381103	4.32241	1.54335e-05	0.000154723	112.457	99.486	116.541	36.4779	33.0391	35.4014	Putative sodium-dependent amino acid transporter [Source:UniProtKB/TrEMBL;Acc:A0A3Q0KG51]
Smp_055310	1461.72	0.11759	0.125964	0.933521	0.350551	0.547583	1501.75	1660.98	1401.43	1285.6	1450.89	1469.66	[histone H4]-lysine(20) N-methyltransferase [Source:UniProtKB/TrEMBL;Acc:G4V5N4]
Smp_055340	5158.71	0.212519	0.106896	1.9881	0.0468006	0.13227	5081.47	5646.91	5885.81	5139.44	4861.46	4337.17	Putative lin-9 [Source:UniProtKB/TrEMBL;Acc:G4V5N2]
Smp_055390	1549.14	-0.0554853	0.124996	-0.443896	0.657117	0.80201	1456.97	1530.14	1570.86	1409.82	1579.27	1747.82	Putative dullard protein [Source:UniProtKB/TrEMBL;Acc:A0A3Q0KG59]
Smp_055400	3748.91	0.0767823	0.0915359	0.838822	0.401569	0.59776	3868.32	3811.83	3865.44	3810.46	3402.08	3735.35	Putative tubulin-specific chaperone B (Tubulin folding cofactor B) [Source:UniProtKB/TrEMBL;Acc:G4V5V7]
Smp_055420	4688.55	-0.0779435	0.105029	-0.742111	0.45802	0.648338	4194.75	5085.68	4406.03	5015.22	4757.62	4671.97	Transmembrane protein 222 [Source:UniProtKB/TrEMBL;Acc:A0A3Q0KG57]
Smp_055440	848.303	-0.200893	0.194105	-1.03497	0.300682	0.494436	925.531	660.717	781.51	714.77	996.836	1010.46	MAM domain-containing protein [Source:UniProtKB/TrEMBL;Acc:A0A3Q0KG68]
Smp_055450	4106.18	0.129191	0.106847	1.20912	0.226617	0.409572	4173.85	4678.01	4018.22	4226.51	3649.4	3891.12	Late endosomal/lysosomal adaptor and MAPK and MTOR activator 4 [Source:UniProtKB/TrEMBL;Acc:G4V5W4]
Smp_055600	9217.61	-0.103981	0.0977267	-1.064	0.287329	0.480487	8665.16	9553.9	8437.96	10187.2	8768.57	9692.9	Lin-7-like proteins [Source:UniProtKB/TrEMBL;Acc:C4QC83]
Smp_055630	697.753	0.732883	0.184499	3.97229	7.1184e-05	0.000595298	936.478	994.86	682.597	541.254	486.146	545.181	Transposase [Source:UniProtKB/TrEMBL;Acc:G4VHI8]
Smp_055670	5459.78	0.190314	0.130287	1.46073	0.144089	0.300663	5410.87	6587.71	5459.8	5838.44	4462.16	4999.69	small monomeric GTPase [Source:UniProtKB/TrEMBL;Acc:G4VHJ2]
Smp_055720	5184.37	-0.208148	0.102234	-2.03599	0.0417515	0.121288	4838.64	4468.22	5125.85	5104.94	5921.54	5647.02	Putative microrchidia 2a [Source:UniProtKB/TrEMBL;Acc:A0A3Q0KG72]
Smp_055740	95.8549	-2.36629	0.402502	-5.87896	4.12847e-09	8.95381e-08	29.8558	43.2548	20.5661	184.361	159.531	137.56	Putative nanos RNA binding domain [Source:UniProtKB/TrEMBL;Acc:G4VHK0]
Smp_055760	8127.28	0.0841919	0.0766604	1.09824	0.272098	0.463379	8085.96	8343.85	8663.21	7860.5	7922.77	7887.43	AAA domain-containing protein [Source:UniProtKB/TrEMBL;Acc:A0A3Q0KG66]
Smp_055770	6261.43	-0.185517	0.102203	-1.81519	0.0694951	0.177244	5524.33	5855.62	6198.22	5994.21	6938.2	7058.02	Serine/threonine-protein phosphatase 2A 55 kDa regulatory subunit B [Source:UniProtKB/TrEMBL;Acc:A0A3Q0KG74]
Smp_055780	7501.44	-0.505235	0.180629	-2.79709	0.00515655	0.023089	7533.63	4942.94	6126.73	6746.44	10708.4	8950.48	Smdr2 [Source:UniProtKB/TrEMBL;Acc:A0A3Q0KG70]
Smp_055800	5685.4	0.0419339	0.100432	0.417533	0.676289	0.813675	6060.74	5681.52	5561.65	6180.54	5256.04	5371.91	Pescadillo homolog [Source:UniProtKB/TrEMBL;Acc:A0A3Q0KG54]
Smp_055870	54031	-0.0359635	0.0748744	-0.480318	0.631001	0.785194	51546.1	54957.4	53569.7	52335	55371.6	56406.5	IMP25 protein; IMP25 protein; IMP25 protein; Synaptobrevin, putative; Synaptobrevin, putative [Source:UniProtKB/TrEMBL;Acc:Q26586]
Smp_055880	11951.3	-0.0683896	0.0883078	-0.774445	0.438667	0.632902	11434.8	12333	11236.9	13100.5	11726	11876.7	Charged multivesicular body protein 1a [Source:UniProtKB/TrEMBL;Acc:A0A3Q0KG77]
Smp_055890	4646.96	0.258917	0.116566	2.22121	0.0263364	0.084716	4802.81	5546.35	4839.88	4726.36	4172.36	3794.02	Ribonucleoside-diphosphate reductase small chain, putative [Source:UniProtKB/TrEMBL;Acc:C4QCA2]
Smp_055900	19789.4	0.25518	0.111539	2.2878	0.0221492	0.0737289	20797.6	24665	19143.1	19217	17117.1	17796.8	Leptin receptor overlapping transcript-like 1 [Source:UniProtKB/TrEMBL;Acc:G4M1N9]
Smp_055920	3292.56	-0.00680689	0.102959	-0.0661125	0.947288	0.974263	3178.65	3363.06	3313.09	3055.27	3611.64	3233.66	Putative ubiquitin conjugating enzyme E2 [Source:UniProtKB/TrEMBL;Acc:G4VB87]
Smp_055960	11679.8	0.0865115	0.0905378	0.955529	0.33931	0.535442	11923.4	13032.7	11134.1	11694.6	11033.2	11260.7	Putative ubiquitin-conjugating enzyme E2r [Source:UniProtKB/TrEMBL;Acc:G4VB90]
Smp_055990	14323.8	-0.00139828	0.092212	-0.0151638	0.987902	0.995169	14382.6	14768.3	13799.8	15568.2	13153.3	14270.8	Adenylosuccinate synthetase [Source:UniProtKB/TrEMBL;Acc:A0A3Q0KG87]
Smp_056060	409.263	-0.315694	0.2189	-1.44218	0.149251	0.307899	270.693	413.083	410.342	476.185	435.172	450.103	Putative rhodopsin-like orphan GPCR [Source:UniProtKB/TrEMBL;Acc:A0A3Q0KG80]
Smp_056080	38.3327	-0.246991	0.593582	-0.416103	0.677335	0.814082	28.8607	30.2784	46.0288	59.1534	43.4228	22.2523	Putative rhodopsin-like orphan GPCR [Source:UniProtKB/TrEMBL;Acc:A0A3Q0KG63]
Smp_056200	9748.4	-0.08321	0.111575	-0.745779	0.455801	0.645994	9082.15	10357.4	8962.88	11268.7	9082.91	9736.39	Isocitrate dehydrogenase [NAD] subunit, mitochondrial [Source:UniProtKB/TrEMBL;Acc:G4V5Y0]
Smp_056240	3471.54	0.0544219	0.0901281	0.603828	0.545958	0.722224	3604.6	3427.94	3578.49	3333.29	3581.43	3303.45	SH2 domain-containing protein [Source:UniProtKB/TrEMBL;Acc:A0A3Q0KG85]
Smp_056260	309.297	0.209524	0.202647	1.03394	0.301165	0.495053	297.563	334.143	363.334	285.908	264.312	310.521	Putative beta-1,4-galactosyltransferase [Source:UniProtKB/TrEMBL;Acc:A0A5K4EEF2]
Smp_056280	254.435	0.01814	0.330677	0.0548571	0.956252	0.978109	358.27	255.203	154.735	207.037	309.623	241.741	Zinc finger protein [Source:UniProtKB/TrEMBL;Acc:A0A3Q0KG86]
Smp_056350	299.553	-0.0424795	0.228536	-0.185877	0.852542	0.924717	340.357	307.109	237.979	329.287	269.032	313.555	Mitotic spindle assembly checkpoint protein mad2-related [Source:UniProtKB/TrEMBL;Acc:A0A3Q0KG69]
Smp_056360	74810.9	0.171717	0.0662441	2.59218	0.00953689	0.0378751	78810.5	78976.8	79986.3	71695.9	70042.8	69353.3	Putative p30 dbc protein [Source:UniProtKB/TrEMBL;Acc:G4VSY1]
Smp_056370	4122.67	-1.08011	0.128132	-8.4297	3.46558e-17	1.96255e-15	2543.72	2871.04	2528.65	6563.07	5155.04	5074.53	Deoxyhypusine hydroxylase [Source:UniProtKB/TrEMBL;Acc:G4VSX8]
Smp_056390	24702.7	0.115577	0.0899341	1.28513	0.198748	0.376097	24604.2	25091	27379.3	25584.8	22589.3	22967.4	Protein kinase [Source:UniProtKB/TrEMBL;Acc:A0A3Q0KG94]
Smp_056420	0						0	0	0	0	0	0	Histone H2A [Source:UniProtKB/TrEMBL;Acc:A0A3Q0KG91]
Smp_056440	12942.3	0.0245044	0.123932	0.197725	0.84326	0.920304	12313.5	14236.2	12607	15005.2	11141.7	12350	Superoxide dismutase [Source:UniProtKB/TrEMBL;Acc:G4VSQ5]
Smp_056460	834.932	-0.296282	0.194728	-1.52152	0.128129	0.276642	673.747	915.92	659.093	1043.07	745.739	972.021
Smp_056500	9053.71	0.0445525	0.0917714	0.485473	0.627341	0.783319	8779.61	9777.75	9023.6	9563.13	8665.67	8512.51	Proteasome subunit beta [Source:UniProtKB/TrEMBL;Acc:G4LYE6]
Smp_056620	1681.15	-0.178928	0.115705	-1.54641	0.122005	0.266852	1714.72	1578.8	1437.67	1840.66	1765.23	1749.84	ATP-dependent DNA helicase [Source:UniProtKB/TrEMBL;Acc:G4VH55]
Smp_056640	8355.75	-0.0744198	0.0765356	-0.972356	0.330873	0.526163	7905.83	8161.1	8353.74	8640.34	8361.71	8711.77	Huntingtin interacting protein-related [Source:UniProtKB/TrEMBL;Acc:G4VH57]
Smp_056760	56116.4	0.0313248	0.0872288	0.35911	0.719512	0.839691	53419.1	61348.3	55409.9	58290.7	53457.2	54773	Protein disulfide-isomerase [Source:UniProtKB/TrEMBL;Acc:G4LYC3]
Smp_056770	1.65337	4.19857	3.49309	1.20196	0.229378		7.96156	0	1.95867	0	0	0
Smp_056780	6070.79	0.345717	0.113315	3.05093	0.00228132	0.0117446	6680.74	7638.8	6065.03	5724.08	5005.89	5310.21	Dynein light chain roadblock [Source:UniProtKB/TrEMBL;Acc:Q15ET8]
Smp_056810	16180	0.0412944	0.0852932	0.484147	0.628282	0.783474	15938	16285.4	17011.1	14763.7	16428	16653.8	Heterogeneous nuclear ribonucleoprotein,putative [Source:UniProtKB/TrEMBL;Acc:G4LYB8]
Smp_056850	5355.14	0.211295	0.0966547	2.18608	0.0288097	0.0909184	5716.4	6238.42	5285.48	4825.93	4958.69	5105.89	Golgi apparatus membrane protein TVP23 homolog [Source:UniProtKB/TrEMBL;Acc:A0A3Q0KGA1]
Smp_056860	11191.3	0.383652	0.0888002	4.32039	1.55754e-05	0.000155822	12233.9	13380.9	12397.4	10420.9	9328.34	9386.42	Snf5, putative [Source:UniProtKB/TrEMBL;Acc:A0A3Q0KG84]
Smp_056900	4737.34	0.0895974	0.137567	0.651299	0.514854	0.697264	5148.14	4112.45	5392.22	3981.02	5132.38	4657.81	Ribonuclease pH related [Source:UniProtKB/TrEMBL;Acc:A0A3Q0KGA2]
Smp_056930	5269.62	0.0909597	0.167403	0.543357	0.586884	0.754283	5581.05	4254.11	6471.45	4138.77	5677.05	5495.3	Histone-lysine N-methyltransferase 2C [Source:UniProtKB/TrEMBL;Acc:A0A3Q0KGA4]
Smp_056970	597227	-0.0237645	0.100552	-0.236341	0.813168	0.901076	570221	643843	562861	667654	557212	581570	Glyceraldehyde-3-phosphate dehydrogenase [Source:UniProtKB/Swiss-Prot;Acc:P20287]
Smp_056990	17004	-0.223518	0.158252	-1.41242	0.157828	0.320902	15916.2	13396	17755.4	23014.6	15186.6	16755	PBPe domain-containing protein [Source:UniProtKB/TrEMBL;Acc:A0A3Q0KG89]
Smp_057020	1183.08	0.100218	0.195818	0.511794	0.608795	0.770059	1419.15	994.86	1258.45	1002.65	1444.28	979.101	RNA helicase [Source:UniProtKB/TrEMBL;Acc:G4V5I9]
Smp_057060	4974.53	-0.761933	0.101905	-7.4769	7.60985e-14	3.13062e-12	3927.04	3785.88	3359.12	6573.91	5858.3	6342.91	Acetyl-CoA hydrolase [Source:UniProtKB/TrEMBL;Acc:G4V5J1]
Smp_057090	481.365	-0.183074	0.17108	-1.0701	0.284572	0.477824	453.809	474.721	424.053	497.874	467.267	570.468	Putative radial spokehead-l [Source:UniProtKB/TrEMBL;Acc:A0A3Q0KGB2]
Smp_057120	4891.86	-0.244994	0.146937	-1.66734	0.0954467	0.22366	4537.09	3983.77	4911.37	4222.57	6086.74	5609.6	GYF domain-containing protein [Source:UniProtKB/TrEMBL;Acc:A0A3Q0KGB0]
Smp_057130	19098.5	0.359356	0.096859	3.7101	0.000207179	0.00151206	18925.6	22903.4	22565.9	16787.7	16798.9	16609.3	Adiponectin receptor, putative [Source:UniProtKB/TrEMBL;Acc:A0A3Q0KG95]
Smp_057210	9864.07	0.586148	0.129069	4.54137	5.58905e-06	6.14795e-05	10948.1	11435.5	13138.8	6588.7	8929.99	8143.33	Ig-like domain-containing protein [Source:UniProtKB/TrEMBL;Acc:A0A3Q0KGB4]
Smp_057230	1276.17	0.0571242	0.125852	0.4539	0.649901	0.796658	1392.28	1284.67	1227.11	1269.83	1145.98	1337.16	serine--tRNA ligase [Source:UniProtKB/TrEMBL;Acc:A0A3Q0KGB5]
Smp_057320	12526.5	0.108327	0.0997822	1.08564	0.277639	0.469675	11906.5	13550.6	13532.5	13176.4	11317.3	11675.4	Vesicle-fusing ATPase [Source:UniProtKB/TrEMBL;Acc:G4VMW9]
Smp_057360	1556.43	-0.144792	0.17605	-0.822451	0.41082	0.607294	1522.65	1178.69	1733.42	1349.68	1827.53	1726.58	Serine/threonine kinase [Source:UniProtKB/TrEMBL;Acc:A0A3Q0KGB6]
Smp_057430	3054.17	0.180484	0.109399	1.64977	0.0989892	0.229789	3162.73	3232.21	3339.54	3065.13	2535.51	2989.9	ANK_REP_REGION domain-containing protein [Source:UniProtKB/TrEMBL;Acc:A0A3Q0KGA3]
Smp_057530	7296.37	-0.278435	0.0828829	-3.35938	0.000781183	0.0047398	6512.56	6523.9	6746.65	7615.01	7958.64	8421.48	Subfamily S9B unassigned peptidase (S09 family) [Source:UniProtKB/TrEMBL;Acc:A0A3Q0KGB9]
Smp_057590	1023.58	-0.853643	0.180354	-4.73316	2.21052e-06	2.70031e-05	639.91	754.796	793.262	1607	1274.36	1072.16	EB domain-containing protein [Source:UniProtKB/TrEMBL;Acc:A0A3Q0KGC0]
Smp_057620	3375.39	0.0371163	0.110377	0.336269	0.736668	0.850936	3498.11	3169.5	3588.29	3032.6	3325.62	3638.25	Polypeptide N-acetylgalactosaminyltransferase [Source:UniProtKB/TrEMBL;Acc:A0A5K4EER4]
Smp_057630	6530.97	0.0925307	0.0801722	1.15415	0.248439	0.436374	6859.88	6612.58	6748.6	6116.46	6583.27	6265.03	Polypeptide N-acetylgalactosaminyltransferase [Source:UniProtKB/TrEMBL;Acc:A0A3Q0KGC1]
Smp_057650	58264.4	0.287675	0.0954154	3.01497	0.00257001	0.0129831	63946.2	69931.1	58286.2	55183.2	52714.3	49525.5	IST1 homolog [Source:UniProtKB/TrEMBL;Acc:G4M074]
Smp_057860	7098.28	-0.0380927	0.126349	-0.301488	0.763042	0.867859	6089.6	7350.07	7574.19	6195.33	7595.21	7785.27
Smp_058050	2567.45	-0.0505023	0.128485	-0.393059	0.694276	0.824629	2624.33	2287.1	2655.96	2288.25	2940.48	2608.58	Tex protein-relatedtranscription accessory protein (S1 rna binding domain) [Source:UniProtKB/TrEMBL;Acc:A0A3Q0KGC5]
Smp_058080	454.27	-0.551605	0.273614	-2.016	0.0438004	0.125885	225.909	416.327	463.226	635.899	479.538	504.722	Putative g-protein coupled receptor [Source:UniProtKB/TrEMBL;Acc:A0A3Q0KGC7]
Smp_058130	2049.13	0.0128399	0.102234	0.125594	0.900053	0.949527	2022.24	2066.5	2085.99	1906.71	2071.08	2142.29	Mitochondrial carrier protein-related [Source:UniProtKB/TrEMBL;Acc:G4VK41]
Smp_058140	9290.04	-0.128368	0.0921359	-1.39325	0.163546	0.329461	8519.86	9579.86	8531.98	9118.5	9995.73	9994.31	Protein-L-isoaspartate O-methyltransferase [Source:UniProtKB/TrEMBL;Acc:G4VK45]
Smp_058150	11825.9	-0.136081	0.128924	-1.05551	0.29119	0.483858	11550.2	12699.6	9556.36	13605.3	10875.5	12668.6	NADH dehydrogenase [ubiquinone] 1 beta subcomplex subunit 10 [Source:UniProtKB/TrEMBL;Acc:G4VK46]
Smp_058170	22185.3	-0.0177545	0.075773	-0.234312	0.814743	0.901749	20927	22309.7	22909.6	21970.6	22456.2	22538.5	Agenet-like domain-containing protein [Source:UniProtKB/TrEMBL;Acc:A0A3Q0KGB7]
Smp_058190	376.099	0.558516	0.232812	2.399	0.01644	0.0584803	512.525	330.899	500.441	298.725	338.886	275.119	Putative dna double-strand break repair rad50 ATPase [Source:UniProtKB/TrEMBL;Acc:G4VNM8]
Smp_058240	14867.8	-0.047738	0.0808346	-0.590565	0.554812	0.729413	14304.9	15589	13972.2	15217.2	14839.3	15284.3	Reticulon-like protein [Source:UniProtKB/TrEMBL;Acc:G4VNM5]
Smp_058270	5238.86	0.130452	0.0962565	1.35526	0.175335	0.344955	5453.67	5167.87	5804.52	5333.66	4700.04	4973.39	Putative amiloride-sensitive sodium channel [Source:UniProtKB/TrEMBL;Acc:A0A3Q0KGD7]
Smp_058320	13791.7	0.0305958	0.0801898	0.381543	0.702801	0.830007	13769.5	14189.7	13854.7	14472.9	13465.8	12997.4	Putative nuclear autoantigenic sperm protein (Nasp) [Source:UniProtKB/TrEMBL;Acc:G4VNL6]
Smp_058350	4991.32	-0.0526408	0.109972	-0.478673	0.632171	0.785881	4640.59	5532.29	4528.45	5180.85	4786.89	5278.85	Putative programmed cell death [Source:UniProtKB/TrEMBL;Acc:G4VNL4]
Smp_058360	7181.19	0.230529	0.136385	1.69028	0.0909746	0.216442	8860.22	6960.78	7440.02	5524.93	7397.92	6903.27	Chloride channel protein [Source:UniProtKB/TrEMBL;Acc:A0A3Q0KGD8]
Smp_058380	822.58	1.69466	0.515154	3.28962	0.00100322	0.00585092	908.613	740.738	2121.24	494.917	376.645	293.326	Putative long-N-terminal adhesion GPCR [Source:UniProtKB/TrEMBL;Acc:A0A3Q0KGE0]
Smp_058400	6941.07	0.20335	0.0976164	2.08315	0.0372373	0.111348	6853.91	7350.07	8084.42	6549.27	6697.49	6111.29	Protein SMG9 [Source:UniProtKB/TrEMBL;Acc:G4VNK6]
Smp_058410	4839.82	-0.282962	0.107043	-2.64345	0.00820655	0.0336482	4059.4	4257.35	4783.08	4874.24	5426.9	5637.92	Coiled-coil domain-containing protein 6 [Source:UniProtKB/TrEMBL;Acc:A0A3Q0KGE4]
Smp_058450	5176.5	-0.177829	0.114993	-1.54643	0.122	0.266852	4895.36	4233.56	5444.13	5361.27	5820.54	5304.14	Protein phosphatase 1 regulatory inhibitor subunit 16a, putative [Source:UniProtKB/TrEMBL;Acc:A0A3Q0KGC6]
Smp_058460	12486.2	0.223544	0.096163	2.32464	0.0200912	0.068493	13635.2	14361.7	12358.2	12297	10800.9	11464	Eukaryotic translation initiation factor 3 subunit B [Source:UniProtKB/TrEMBL;Acc:A0A3Q0KGE3]
Smp_058470	179.39	-0.531878	0.288928	-1.84086	0.0656416	0.169968	111.462	139.497	189.012	204.079	206.73	225.557	Innexin [Source:UniProtKB/TrEMBL;Acc:A0A3Q0KGE5]
Smp_058530	4724.73	0.0523226	0.0924852	0.56574	0.57157	0.742402	4812.76	4696.39	4922.14	4365.52	4989.84	4561.72	Transmembrane protein 221 [Source:UniProtKB/TrEMBL;Acc:A0A3Q0KGE6]
Smp_058620	2884.27	0.0543135	0.100141	0.542369	0.587565	0.754735	2842.28	2932.68	3040.84	2629.37	3013.16	2847.28	Serine/threonine kinase [Source:UniProtKB/TrEMBL;Acc:A0A3Q0KGE9]
Smp_058650	9530.39	0.117238	0.0987963	1.18667	0.23536	0.421059	9151.81	10331.4	10269.3	9903.26	9056.48	8470.03	Proteasome regulatory subunit-related [Source:UniProtKB/TrEMBL;Acc:G4LX66]
Smp_058690	14903.2	0.109301	0.107274	1.01889	0.308253	0.502473	13997.4	17379.8	15026	15360.2	14240.8	13415.1	Glutathione peroxidase [Source:UniProtKB/TrEMBL;Acc:A0A3Q0KGE8]
Smp_058700	6069.85	0.120959	0.105198	1.14982	0.25022	0.438746	6027.9	6770.46	6174.71	6294.91	5931.93	5219.17	Glutathione peroxidase [Source:UniProtKB/TrEMBL;Acc:A0A3Q0KGE8]
Smp_058730	4122.76	-0.198274	0.0878977	-2.25574	0.0240869	0.0790318	3957.89	3930.78	3631.38	4303.41	4498.03	4415.06	Tubby-like protein [Source:UniProtKB/TrEMBL;Acc:A0A3Q0KGF1]
Smp_058780	2899.67	-0.104292	0.0921328	-1.13198	0.257643	0.447401	2895.02	2700.18	2789.15	2929.08	2962.19	3122.4	Cir_N domain-containing protein [Source:UniProtKB/TrEMBL;Acc:G4VQN9]
Smp_058790	2835.34	0.118592	0.105333	1.12587	0.260219	0.450085	2737.78	3228.97	2889.04	2679.65	2652.56	2824.02	Protein kinase [Source:UniProtKB/TrEMBL;Acc:G4VQN8]
Smp_058850	878.415	0.340965	0.142964	2.38496	0.0170809	0.0601767	1082.77	993.779	868.671	794.627	745.739	784.899	RAD51_interact domain-containing protein [Source:UniProtKB/TrEMBL;Acc:A0A3Q0KGF3]
Smp_058880	921.101	0.802739	0.142429	5.63607	1.73974e-08	3.31129e-07	1137.51	1263.04	1112.53	745.333	653.229	614.972	FSH1 domain-containing protein [Source:UniProtKB/TrEMBL;Acc:A0A3Q0KGF5]
Smp_058980	27604.9	-0.350125	0.0795398	-4.40188	1.07316e-05	0.000110865	23685.6	23720.9	25407.9	29406.1	32213.1	31195.7	Oxysterol-binding protein [Source:UniProtKB/TrEMBL;Acc:A0A3Q0KGG0]
Smp_058990	2032.3	0.64798	0.136137	4.75978	1.93808e-06	2.4027e-05	2409.37	2873.2	2161.39	1706.58	1516.96	1526.3
Smp_059090	748.657	0.622493	0.158519	3.92694	8.60348e-05	0.000705978	1015.1	936.466	771.717	606.322	591.871	570.468	Putative camp-dependent protein kinase regulatory subunit [Source:UniProtKB/TrEMBL;Acc:A0A3Q0KGF9]
Smp_059100	7408.51	0.134065	0.0977449	1.37158	0.170194	0.338449	7530.64	8260.59	7466.46	7659.38	6541.73	6992.28	Msf1/px19 related [Source:UniProtKB/TrEMBL;Acc:G4VJ36]
Smp_059130	13626.1	-0.189935	0.0913854	-2.0784	0.0376729	0.112321	11877.7	12656.4	13656.8	14016.4	14116.2	15433	Putative cyln2 (Cytoplasmic linker protein-115) (Clip-115) [Source:UniProtKB/TrEMBL;Acc:A0A3Q0KGG5]
Smp_059140	0						0	0	0	0	0	0	DEK_C domain-containing protein [Source:UniProtKB/TrEMBL;Acc:A0A3Q0KGE7]
Smp_059150	6387.07	0.0514839	0.0916736	0.5616	0.574389	0.744388	6359.3	6792.08	6351.97	6769.12	6021.6	6028.35	MICOS complex subunit MIC60 [Source:UniProtKB/TrEMBL;Acc:A0A3Q0KGG3]
Smp_059170	12303.7	-0.293765	0.122509	-2.39791	0.0164887	0.0586082	9847.45	12674.7	10644.4	12218.1	13381.8	15055.7	Putative troponin I [Source:UniProtKB/TrEMBL;Acc:G4VJ45]
Smp_059200	1858.83	-0.258085	0.130482	-1.97794	0.0479358	0.135021	1659.99	1938.9	1480.76	1943.19	2032.37	2097.78
Smp_059210	13947.6	-0.17742	0.102375	-1.73304	0.0830891	0.202944	14214.4	11412.8	13645.1	14496.5	14846.8	15069.9	FHA domain-containing protein [Source:UniProtKB/TrEMBL;Acc:A0A3Q0KGF2]
Smp_059240	8488.54	0.167903	0.0958932	1.75093	0.0799572	0.196656	8592.51	9526.87	8826.76	8723.15	7640.52	7621.41	Transmembrane protein 186 [Source:UniProtKB/TrEMBL;Acc:A0A3Q0KGG9]
Smp_059290	9984.41	0.136474	0.111716	1.22162	0.221852	0.403993	9871.34	11995.6	9502.5	9785.94	8919.6	9831.47	Putative dual-specificity phosphatase [Source:UniProtKB/TrEMBL;Acc:G4VR74]
Smp_059340	24395.3	-0.23109	0.0915772	-2.52344	0.0116211	0.0443479	22156	22954.2	22227	23654.5	27352.6	28027.8	Guanine nucleotide-binding protein G(S) subunit alpha [Source:UniProtKB/TrEMBL;Acc:C4QDC6]
Smp_059350	12322.6	0.287059	0.0959549	2.99161	0.00277511	0.0138589	13112.7	14959.7	12561.9	11541.8	11065.3	10694.2	Derlin [Source:UniProtKB/TrEMBL;Acc:C4QDC9]
Smp_059360	5328.52	0.129924	0.0871837	1.49023	0.136163	0.289024	5387.99	5462	5854.47	5265.64	4871.85	5129.15	Pre-mRNA-splicing factor 18 [Source:UniProtKB/TrEMBL;Acc:C4QDD1]
Smp_059530	139050	-0.0933478	0.0853803	-1.09332	0.274254	0.465582	122965	137748	142946	141022	142230	147389	Tetraspanin, putative [Source:UniProtKB/TrEMBL;Acc:G4LW52]
Smp_059540	10798.1	0.101337	0.0907056	1.11721	0.263904	0.454488	10713.3	12074.6	10744.3	11004.5	10123.2	10128.8	Signal recognition particle 54 kDa protein [Source:UniProtKB/TrEMBL;Acc:G4VKV4]
Smp_059570	1217.21	-0.498237	0.128364	-3.88143	0.000103845	0.000831306	899.656	1021.89	1105.67	1439.4	1393.3	1443.36	GTP-binding protein GEM [Source:UniProtKB/TrEMBL;Acc:A0A3Q0KGH9]
Smp_059600	5949.22	0.526025	0.12648	4.15897	3.19689e-05	0.000296245	6636.95	8006.46	6422.49	4926.49	4287.53	5415.4	Tektin [Source:UniProtKB/TrEMBL;Acc:A0A5K4EF21]
Smp_059670	4558.32	-0.227047	0.113563	-1.9993	0.045576	0.12972	3941.97	4588.25	4071.1	5270.57	4363.04	5114.99	Synaptogyrin [Source:UniProtKB/TrEMBL;Acc:G4VMD6]
Smp_059710	7001.25	0.11304	0.0850593	1.32895	0.183864	0.356235	7097.73	7383.59	7345.02	7150.66	6623.86	6406.64	SAP domain-containing protein [Source:UniProtKB/TrEMBL;Acc:G4VME0]
Smp_059750	4213.29	0.155257	0.102229	1.51872	0.128834	0.277903	4309.19	4886.71	4123.98	4159.47	3862.74	3937.64	Ubiquitin-conjugating enzyme E2 j2, putative [Source:UniProtKB/TrEMBL;Acc:G4M0Y6]
Smp_059780	10775.9	0.135028	0.10626	1.27073	0.203824	0.381853	11208.9	12009.7	10620.9	11243.1	9082.91	10489.9	Putative rab6-interacting protein 2 (ERC protein 1) [Source:UniProtKB/TrEMBL;Acc:A0A3Q0KGI4]
Smp_059790	10090	0.00478364	0.0717744	0.0666483	0.946862	0.97414	10089.3	9961.58	10269.3	10112.3	10116.6	9991.28
Smp_059810	2133.8	0.224127	0.123418	1.81599	0.0693713	0.177027	2283.97	2493.64	2120.26	2189.66	1808.65	1906.62	THO complex subunit 7 homolog [Source:UniProtKB/TrEMBL;Acc:G4V9A3]
Smp_059820	551.611	-0.314805	0.163239	-1.92849	0.0537937	0.147358	469.732	513.651	491.627	677.306	548.448	608.904	Protein rolling stone [Source:UniProtKB/TrEMBL;Acc:A0A5K4EF28]
Smp_059870	2301.48	0.0320974	0.128822	0.24916	0.803237	0.894609	2253.12	2606.1	2122.22	2393.74	2017.27	2416.4	p53 and DNA damage-regulated protein 1 [Source:UniProtKB/TrEMBL;Acc:G4VT25]
Smp_059880	3418.12	0.134483	0.109639	1.2266	0.219973	0.401765	3533.94	3873.47	3324.85	3542.3	3034.87	3199.27	Galactose-1-phosphate uridylyltransferase [Source:UniProtKB/TrEMBL;Acc:G4VT24]
Smp_059910	3229.22	0.282209	0.116069	2.43139	0.0150411	0.0544543	3439.39	3900.5	3292.53	3174.57	2656.34	2912.02	Serine/threonine-protein phosphatase PGAM5, mitochondrial [Source:UniProtKB/TrEMBL;Acc:G4VT19]
Smp_059920	4490.62	-0.17491	0.108354	-1.61425	0.106473	0.242619	4608.75	4109.21	3937.91	4999.45	4327.17	4961.25	Enhancer of zeste3 [Source:UniProtKB/TrEMBL;Acc:A0A3Q0KGJ2]
Smp_059930	7528.36	0.0877057	0.151051	0.580636	0.561486	0.734818	8008.33	8961.31	6302.03	8472.74	6245.33	7180.41	UCR_hinge domain-containing protein [Source:UniProtKB/TrEMBL;Acc:G4VT15]
Smp_059980	12605.1	-1.25598	0.136707	-9.18738	4.02525e-20	3.0773e-18	7232.08	6859.13	8229.36	21045.8	14676.9	17587.4	Arginase [Source:UniProtKB/TrEMBL;Acc:Q6WVP6]
Smp_060010	10750.7	0.199207	0.0942944	2.11261	0.0346341	0.105175	10951.1	12465	11059.6	10559.9	9391.59	10077.3	NSFL1 cofactor p47 [Source:UniProtKB/TrEMBL;Acc:G4VAK6]
Smp_060030	466.897	-0.210168	0.19485	-1.07861	0.28076	0.473647	399.073	474.721	425.032	524.493	410.628	567.433	SMB domain-containing protein [Source:UniProtKB/TrEMBL;Acc:G4VAK5]
Smp_060070	5701.38	-0.04397	0.0902254	-0.487335	0.626021	0.782654	5461.63	5585.28	5796.69	6127.31	5843.19	5394.16	Putative septin; Putative septin; Septin-7.2; Septin-7.2; Septin-7.2 [Source:UniProtKB/TrEMBL;Acc:G4VAK1]
Smp_060080	5590.38	-0.48952	0.0916991	-5.33833	9.38054e-08	1.59661e-06	4633.63	4720.18	4598.96	6114.49	6419.02	7056	CRIB domain-containing protein [Source:UniProtKB/TrEMBL;Acc:G4VAK0]
Smp_060090	15966.5	0.381243	0.133651	2.85252	0.00433738	0.0199434	16916.3	21313.8	15962.2	15773.3	12411.4	13422.2	40S ribosomal protein S12 [Source:UniProtKB/TrEMBL;Acc:G4VAJ9]
Smp_060160	1432.79	0.0532701	0.146286	0.364149	0.715747	0.838068	1658.99	1484.72	1233.96	1432.5	1287.58	1499	SPEF1-like protein [Source:UniProtKB/TrEMBL;Acc:G4VQV0]
Smp_060170	4005.06	0.316509	0.105646	2.99593	0.00273612	0.0137168	4246.5	4778.57	4303.2	3909.05	3408.69	3384.37	mRNA export protein rae1-related [Source:UniProtKB/TrEMBL;Acc:G4VQN0]
Smp_060180	3038.03	0.330558	0.104264	3.1704	0.00152229	0.00839269	3220.45	3427.94	3505.04	2895.56	2469.43	2709.72	Nucleoporin seh1 (Sec13-like protein) [Source:UniProtKB/TrEMBL;Acc:G4VQM9]
Smp_060190	6004.51	-0.14762	0.0874394	-1.68825	0.0913625	0.216971	5759.19	5808.04	5525.41	6533.49	5894.17	6506.77	Ctg4a-related [Source:UniProtKB/TrEMBL;Acc:A0A3Q0KGK5]
Smp_060210	54.1586	-0.605365	0.499731	-1.21138	0.225749	0.408566	40.803	51.9058	36.2354	96.6172	52.8625	46.5275	Putative lipopolysaccharide-induced transcription factor regulating tumor necrosis factor alpha [Source:UniProtKB/TrEMBL;Acc:A0A3Q0KGK6]
Smp_060220	13.9931	-0.349383	1.04452	-0.334491	0.738009	0.851599	4.97597	28.1156	3.91734	22.6755	14.1596	10.1147	Putative lipopolysaccharide-induced transcription factor regulating tumor necrosis factor alpha [Source:UniProtKB/TrEMBL;Acc:G4VQL5]
Smp_060240	8532.43	0.364241	0.088939	4.0954	4.21433e-05	0.000376092	9519.04	9745.31	9547.55	6861.79	7951.09	7569.83	Putative lipopolysaccharide-induced transcription factor regulating tumor necrosis factor alpha [Source:UniProtKB/TrEMBL;Acc:G4VQL4]
Smp_060270	6176.93	0.13723	0.0944797	1.45248	0.146369	0.304418	6128.41	6849.4	6434.24	6187.44	5996.12	5465.97	Protein jagunal 1 [Source:UniProtKB/TrEMBL;Acc:G4VQM4]
Smp_060290	1507.54	0.359674	0.124428	2.89061	0.00384491	0.018154	1712.73	1735.6	1635.49	1426.58	1370.65	1164.2	ubiquitinyl hydrolase 1 [Source:UniProtKB/TrEMBL;Acc:G4VQM6]
Smp_060420	37562.3	-0.229945	0.0658854	-3.49007	0.000482901	0.00314417	34750.2	34704.4	34270.9	40662	40574.8	40411.2	Putative suppressor of actin (Sac) [Source:UniProtKB/TrEMBL;Acc:G4VJY4]
Smp_060480	5995.38	0.103456	0.0884353	1.16985	0.24206	0.428699	6238.88	6428.74	5963.18	6050.41	5431.62	5859.43	Putative copine [Source:UniProtKB/TrEMBL;Acc:A0A3Q0KGJ6]
Smp_060490	1804.71	-0.0278345	0.137453	-0.202501	0.839525	0.918412	1541.56	1796.16	2024.29	1698.69	1982.34	1785.24	Putative serine-rich protein [Source:UniProtKB/TrEMBL;Acc:A0A3Q0KGL5]
Smp_060560	0.497597	2.46782	3.9964	0.61751	0.536898		2.98558	0	0	0	0	0	Si:dkey-288a3.2 [Source:UniProtKB/TrEMBL;Acc:G4V6I3]
Smp_060570	7337.78	0.269355	0.109933	2.45018	0.0142785	0.0522708	8431.29	8397.92	7233.38	5974.49	6775.84	7213.79	Putative sarg904 [Source:UniProtKB/TrEMBL;Acc:G4V6I2]
Smp_060620	58.0248	-0.0845912	0.440122	-0.1922	0.847586	0.922191	59.7117	69.2077	40.1528	55.2098	64.1902	59.6766	5'-nucleotidase [Source:UniProtKB/TrEMBL;Acc:A0A3Q0KGL8]
Smp_060660	198.889	0.392724	0.274867	1.42878	0.153068	0.313868	247.804	257.366	172.363	146.898	187.851	181.053
Smp_060700	2972.93	0.0768221	0.102181	0.751826	0.452156	0.643325	2901.99	3319.81	2935.07	2819.64	3018.83	2842.22	AP complex subunit sigma [Source:UniProtKB/TrEMBL;Acc:A0A5K4EEX2]
Smp_060750	64.1594	2.1234	0.506155	4.19515	2.72685e-05	0.000257103	98.5243	74.6145	140.045	19.7178	35.871	16.1835	Putative homeobox protein [Source:UniProtKB/TrEMBL;Acc:A0A3Q0KGM2]
Smp_060760	107.371	1.26961	0.313338	4.05188	5.08079e-05	0.000444339	154.255	161.124	140.045	65.0687	66.0781	57.6537	Histone H2A [Source:UniProtKB/TrEMBL;Acc:G4V9N3]
Smp_060820	8068.6	-0.0699751	0.0992411	-0.705102	0.480747	0.667419	7512.73	8483.35	7623.15	8967.65	7691.49	8133.21	Succinate--CoA ligase [GDP-forming] subunit beta, mitochondrial [Source:UniProtKB/TrEMBL;Acc:G4VBN6]
Smp_060860	4272.05	0.426815	0.152033	2.80738	0.00499464	0.0224907	5373.06	4711.53	4613.65	2798.94	4076.08	4059.02	CortBP2 domain-containing protein [Source:UniProtKB/TrEMBL;Acc:A0A3Q0KGK4]
Smp_060900	4221.84	-0.0912448	0.104321	-0.874651	0.381764	0.577176	4044.47	3807.5	4412.89	4078.63	4687.77	4299.75	U4/U6-associated RNA splicing factor-related [Source:UniProtKB/TrEMBL;Acc:A0A3Q0KGM3]
Smp_060910	6992.75	0.232703	0.165991	1.40191	0.160943	0.325577	7450.03	9131.09	6085.59	7400.09	5178.64	6711.09	Sm protein F [Source:UniProtKB/TrEMBL;Acc:G4VBP6]
Smp_060940	8818.08	0.142253	0.0913419	1.55737	0.119383	0.262895	9521.03	8560.12	9675.84	7935.43	8758.18	8457.89	Protein kinase [Source:UniProtKB/TrEMBL;Acc:G4VBQ0]
Smp_060950	10649	-0.0799435	0.0920058	-0.868897	0.384903	0.58072	9815.61	11246.2	10001	11529	10625.4	10677.1	Putative soluble NSF attachment protein (SNAP) [Source:UniProtKB/TrEMBL;Acc:A0A3Q0KGK8]
Smp_061040	4012.21	-0.0213625	0.0970684	-0.220076	0.825812	0.909156	4114.14	4151.38	3682.3	3841.03	4081.74	4202.65	Putative maf protein [Source:UniProtKB/TrEMBL;Acc:A0A3Q0KGM9]
Smp_061050	463.897	-0.101774	0.17549	-0.57994	0.561955	0.735012	438.881	420.653	482.813	517.592	424.788	498.654
Smp_061100	911.385	1.37214	0.145933	9.40258	5.32432e-21	4.48123e-19	1302.71	1174.37	1467.05	519.564	477.65	526.975	Cilia- and flagella-associated protein 126 [Source:UniProtKB/TrEMBL;Acc:G4V868]
Smp_061200	9615.64	0.0861169	0.139071	0.619232	0.535764	0.713574	10307.2	11283	8117.72	10453.4	8208.79	9323.71	60S ribosomal protein L35a [Source:UniProtKB/TrEMBL;Acc:G4LY60]
Smp_061210	184.77	-0.280989	0.303844	-0.924779	0.355081	0.551093	208.991	174.101	117.52	223.797	214.282	169.927	F-box domain-containing protein [Source:UniProtKB/TrEMBL;Acc:A0A3Q0KGL3]
Smp_061230	23925.3	0.125133	0.0958027	1.30615	0.1915	0.366693	23854.8	26266.5	24765.5	24892.7	20723	23049.3	Succinate dehydrogenase [ubiquinone] flavoprotein subunit, mitochondrial [Source:UniProtKB/TrEMBL;Acc:G4LY63]
Smp_061250	6909.77	-0.00226573	0.0955604	-0.0237099	0.981084	0.991365	6226.93	7308.98	7177.55	7016.58	7003.34	6725.25	Mitochondrial carrier protein, putative [Source:UniProtKB/TrEMBL;Acc:A0A3Q0KGN7]
Smp_061300	3386.39	0.0455274	0.0942415	0.483092	0.62903	0.784065	3306.04	3587.99	3425.72	3527.51	3257.65	3213.43	Histone H4 [Source:UniProtKB/TrEMBL;Acc:A0A3Q0KGP2]
Smp_061310	11150	0.0526098	0.0825861	0.63703	0.524105	0.705207	10987	12115.7	10957.8	11206.6	10899.1	10733.7	DUF2012 domain-containing protein [Source:UniProtKB/TrEMBL;Acc:A0A3Q0KGP0]
Smp_061390	18.699	1.69346	0.790136	2.14325	0.0320932	0.0991325	15.9231	44.3362	25.4627	8.87301	8.49576	9.10321	ANK_REP_REGION domain-containing protein [Source:UniProtKB/TrEMBL;Acc:A0A3Q0KGL7]
Smp_061400	1.99039	4.46557	3.91966	1.13928	0.254588		11.9423	0	0	0	0	0	Lmp3-like protein [Source:UniProtKB/TrEMBL;Acc:A0A3Q0KGP1]
Smp_061480	3318.61	0.0700401	0.115583	0.605971	0.544534	0.721067	3124.91	3391.18	3681.32	2891.61	3390.75	3431.91	Putative ubiquitin-protein ligase BRE1 [Source:UniProtKB/TrEMBL;Acc:A0A3Q0KGN9]
Smp_061500	6.53233	0.908265	1.59541	0.569297	0.569155	0.740823	3.98078	21.6274	0	3.94356	6.60781	3.0344	Methyltransferase-related [Source:UniProtKB/TrEMBL;Acc:G4VKK8]
Smp_061510	4561.59	-0.428719	0.104891	-4.0873	4.36427e-05	0.000388817	4230.57	3741.54	3694.06	5653.09	5172.97	4877.3	Nardilysin (M16 family) [Source:UniProtKB/TrEMBL;Acc:A0A3Q0KGP4]
Smp_061540	2711.36	0.00410142	0.11563	0.0354701	0.971705	0.986471	2661.15	2690.45	2794.05	2356.28	2887.61	2878.64	Putative amino acid transporter [Source:UniProtKB/TrEMBL;Acc:A0A3Q0KGM1]
Smp_061560	989.552	-0.048474	0.174926	-0.277111	0.781695	0.880795	910.603	1181.94	826.56	1027.3	886.391	1104.52	Mitochondrial import inner membrane translocase subunit [Source:UniProtKB/TrEMBL;Acc:G4VKK3]
Smp_061570	1253.96	0.248492	0.167755	1.48128	0.138532	0.292223	1196.22	1187.34	1701.11	1102.22	1126.16	1210.73	Mediator of RNA polymerase II transcription subunit 19 [Source:UniProtKB/TrEMBL;Acc:G4VKK2]
Smp_061580	6629.11	0.124926	0.0928362	1.34566	0.178411	0.349236	6639.94	7220.31	6887.67	6817.43	5929.1	6280.2	COX assembly mitochondrial protein [Source:UniProtKB/TrEMBL;Acc:C4QDY4]
Smp_061590	11657.9	0.17323	0.0838231	2.06661	0.0387706	0.114625	11987.1	11807.5	13275.9	11141.5	10863.2	10872.3	Nonsense-mediated mRNA decay protein 1 (Rent1),putative [Source:UniProtKB/TrEMBL;Acc:A0A3Q0KGM5]
Smp_061650	10133.8	-0.0975341	0.115107	-0.847337	0.396807	0.592595	9566.81	10131.4	9675.84	12197.4	9293.42	9937.67	26S proteasome subunit S9, putative [Source:UniProtKB/TrEMBL;Acc:A0A3Q0KGQ2]
Smp_061680	8031.01	0.177823	0.144737	1.2286	0.219224	0.400829	8527.82	7926.44	9121.54	5812.81	8389.09	8408.33	RUN domain-containing protein [Source:UniProtKB/TrEMBL;Acc:A0A3Q0KGQ0]
Smp_061840	4529.41	-0.147626	0.100047	-1.47557	0.140059	0.294619	4302.23	4042.16	4549.02	5003.39	4902.05	4377.63	RAD50-interacting protein 1 [Source:UniProtKB/TrEMBL;Acc:A0A3Q0KGQ6]
Smp_061870	12517.9	0.0464433	0.0903416	0.514086	0.607192	0.769192	12145.4	13420.9	12592.3	13290.8	11883.7	11774.5	Cytochrome b-c1 complex subunit Rieske, mitochondrial [Source:UniProtKB/TrEMBL;Acc:G4VNI0]
Smp_061920	32299.6	-0.0655569	0.0856404	-0.765491	0.443979	0.637014	31190.4	34167	29340.9	33435.5	32362.2	33301.6	UV excision repair protein RAD23 [Source:UniProtKB/TrEMBL;Acc:A9CBJ4]
Smp_061940	28636.7	0.0292136	0.112416	0.25987	0.794964	0.889933	26526.9	32255.1	27998.2	31572.1	25581.7	27886.2	Putative adenylate kinase 1 [Source:UniProtKB/TrEMBL;Acc:A0A3Q0KGQ7]
Smp_061950	3597.61	-0.0016222	0.11384	-0.0142498	0.988631	0.995666	3253.29	3971.87	3561.85	3749.34	3304.85	3744.45	Putative u3 small nucleolar ribonucleoprotein [Source:UniProtKB/TrEMBL;Acc:A0A3Q0KGQ5]
Smp_061970	4768.75	-0.834797	0.106543	-7.83533	4.67614e-15	2.16661e-13	3355.8	3098.12	3824.31	5951.82	6351.05	6031.38	GPI ethanolamine phosphate transferase 2 [Source:UniProtKB/TrEMBL;Acc:A0A3Q0KGQ9]
Smp_062020	616.463	0.699877	0.174951	4.00043	6.32276e-05	0.00053858	729.478	862.933	697.287	527.451	471.987	409.644
Smp_062070	16752.3	-0.306974	0.113301	-2.70936	0.00674139	0.0286587	14150.7	16579.6	14200.4	21000.4	17039.7	17542.9	Sulfide quinone reductase, putative [Source:UniProtKB/TrEMBL;Acc:A0A3Q0KGN3]
Smp_062080	529.544	0.53649	0.259063	2.07089	0.0383694	0.113659	718.531	672.612	489.668	577.731	416.292	302.429	Serpin, putative [Source:UniProtKB/TrEMBL;Acc:G4LZN6]
Smp_062120	8630.23	0.166958	0.0841538	1.98396	0.0472602	0.133487	8800.51	9259.77	9327.2	8431.33	8323.96	7638.61	Serpin, putative [Source:UniProtKB/TrEMBL;Acc:A0A3Q0KGR1]
Smp_062240	0						0	0	0	0	0	0	Putative RNA-binding protein [Source:UniProtKB/TrEMBL;Acc:G4LVP3]
Smp_062250	24751.7	-0.201687	0.108731	-1.85492	0.0636074	0.166724	23016.9	24987.2	21069.4	29204	23577.6	26655.2	Essential myosin light chain; Myosin light chain [Source:UniProtKB/TrEMBL;Acc:Q26572]
Smp_062260	12414.4	0.146994	0.0909929	1.61545	0.106213	0.242388	12561.3	14323.8	12254.4	11890.8	11541	11915.1	uridine/cytidine kinase [Source:UniProtKB/TrEMBL;Acc:G4LVP0]
Smp_062270	2884.92	-0.113539	0.0978978	-1.15977	0.246143	0.433503	2668.12	2902.4	2744.1	3184.42	2877.23	2933.26	12.5 kDa retinal tissue protein (Rtp12.5),putative [Source:UniProtKB/TrEMBL;Acc:G4LVN8]
Smp_062300	19399.6	0.0531495	0.0969106	0.548438	0.583391	0.751566	19233.1	20288.7	19749.3	16901.1	20577.7	19647.8	Putative rac gtpase [Source:UniProtKB/TrEMBL;Acc:G4VMJ9]
Smp_062420	65265.2	-0.0254297	0.0977333	-0.260194	0.794714	0.889761	64636.9	70708.6	58724.9	69373.1	61329.9	66817.6	Putative heat shock protein 70 (Hsp70)-interacting protein [Source:UniProtKB/TrEMBL;Acc:G4VJJ1]
Smp_062490	21.406	-1.13311	0.783044	-1.44706	0.14788	0.306311	11.9423	20.546	7.83469	26.619	45.3107	16.1835	Putative dhand [Source:UniProtKB/TrEMBL;Acc:A0A3Q0KGS2]
Smp_062510	11387.2	-0.0490952	0.0927544	-0.529303	0.596595	0.761087	11220.8	11655	10705.1	10550	12249	11943.4
Smp_062520	5630.79	-0.112387	0.0867708	-1.29522	0.195245	0.371456	5699.48	5246.81	5288.41	5650.13	6097.12	5802.79	N-terminal acetlytransferase-related [Source:UniProtKB/TrEMBL;Acc:G4VJK0]
Smp_062530	3661.5	-0.101872	0.120173	-0.847712	0.396598	0.592388	3599.62	3097.04	3899.72	3490.05	4085.52	3797.05	[histone H4]-N-methyl-L-lysine(20) N-methyltransferase [Source:UniProtKB/TrEMBL;Acc:A0A5K4EEZ7]
Smp_062550	2929.94	0.0544808	0.0969495	0.56195	0.57415	0.744277	2934.83	3034.32	2986.98	2978.37	2982.96	2662.18	Putative cysteine-rich hydrophobic domain 2 (Chic1) [Source:UniProtKB/TrEMBL;Acc:G4VJK3]
Smp_062560	2290.4	-0.0533103	0.121508	-0.438738	0.660852	0.803774	2257.1	2143.28	2343.55	2650.07	2120.16	2228.26	Putative wnt inhibitor frzb2 [Source:UniProtKB/TrEMBL;Acc:A0A3Q0KGS7]
Smp_062620	554.722	-0.249003	0.259271	-0.960396	0.336856	0.532813	613.04	361.178	546.47	428.862	733.467	645.316	Secreted protein [Source:UniProtKB/TrEMBL;Acc:G4VTE6]
Smp_062630	26179.4	0.069773	0.0857311	0.813859	0.415726	0.611981	25929.8	27498.2	27009.1	27637.5	24085.5	24916.5	Putative dynactin subunit [Source:UniProtKB/TrEMBL;Acc:A0A3Q0KGS9]
Smp_062640	12305.8	0.143406	0.0764572	1.87564	0.0607051	0.161298	12886.8	12542.8	13320.9	11565.5	12110.2	11408.3	Ribosomal protein S18 [Source:UniProtKB/TrEMBL;Acc:G4VJL1]
Smp_062680	3253.15	-0.142794	0.109504	-1.304	0.192233	0.367559	3281.16	2725.05	3270	3514.7	3399.25	3328.74	GTP-binding protein Parf [Source:UniProtKB/TrEMBL;Acc:A0A3Q0KGS5]
Smp_062790	8478.65	0.0676275	0.0997477	0.677986	0.497781	0.682211	8411.39	9529.03	8092.25	8844.42	8099.29	7895.52	GrpE protein homolog [Source:UniProtKB/TrEMBL;Acc:A0A3Q0KGT2]
Smp_062830	1010.68	1.08022	1.59144	0.678767			2030.2	111.381	1975.32	88.7301	65.1341	1793.33
Smp_062890	12164	0.193949	0.108484	1.7878	0.0738078	0.185206	12639	14599.6	11703.1	12141.2	10615	11286	V-type proton ATPase proteolipid subunit [Source:UniProtKB/TrEMBL;Acc:G4VHU7]
Smp_062900	342.969	0.720584	0.216955	3.32135	0.000895824	0.00532273	451.818	399.026	429.929	283.936	289.8	203.305	Peroxiredoxin, Prx4 [Source:UniProtKB/TrEMBL;Acc:G4VHU6]
Smp_062950	9257.43	-0.18314	0.11692	-1.56637	0.117263	0.25991	8138.7	10162.7	7711.29	9770.17	9638.91	10122.8	Growth factor receptor-bound protein, putative [Source:UniProtKB/TrEMBL;Acc:G4M1G7]
Smp_062970	500.305	-0.113653	0.184346	-0.616521	0.537551	0.715019	501.578	499.593	440.701	437.735	530.513	591.709	WD-repeat protein, putative [Source:UniProtKB/TrEMBL;Acc:A0A3Q0KGU0]
Smp_062980	31528.3	-0.181795	0.0876248	-2.0747	0.0380146	0.112941	27788.8	29549.5	31294.7	35593.6	31622.2	33320.8	Tetraspanin [Source:UniProtKB/TrEMBL;Acc:A0A3Q0KGQ8]
Smp_063000	3207.15	-0.0656166	0.0894324	-0.7337	0.463131	0.652552	2975.63	3194.37	3232.79	3284.99	3285.03	3270.08	Smdr1 [Source:UniProtKB/TrEMBL;Acc:A0A5K4EGD6]
Smp_063030	1457.22	-0.3019	0.176113	-1.71424	0.0864843	0.209121	1433.08	982.965	1499.36	1435.46	1753.9	1638.58	Myb-like domain-containing protein [Source:UniProtKB/TrEMBL;Acc:A0A3Q0KGT6]
Smp_063040	3924.93	0.133085	0.116943	1.13803	0.255106	0.444341	3870.31	4690.98	3756.73	3929.76	3521.96	3779.86	Actin-like protein 6, acl6 [Source:UniProtKB/TrEMBL;Acc:G4LXV8]
Smp_063070	10270	-0.108653	0.107011	-1.01535	0.309939	0.503699	9818.59	10935.9	8896.29	10258.2	10159	11552	Putative rabb and C [Source:UniProtKB/TrEMBL;Acc:A0A3Q0KGU5]
Smp_063090	16444.2	-0.0890633	0.115085	-0.773889	0.438997	0.633132	14591.5	16374.1	16844.6	19557.1	15720	15577.6	Aconitate hydratase, mitochondrial [Source:UniProtKB/TrEMBL;Acc:A0A3Q0KGR3]
Smp_063110	6668.23	0.479636	0.0987904	4.85509	1.20333e-06	1.56144e-05	7109.67	7603.11	8586.82	5655.06	5596.82	5457.88	Putative zinc finger protein [Source:UniProtKB/TrEMBL;Acc:G4VMH7]
Smp_063120	2474.7	0.0370361	0.14177	0.26124	0.793907	0.889303	2354.63	2718.56	2446.38	2926.12	2184.35	2218.15	Inosine triphosphate pyrophosphatase [Source:UniProtKB/TrEMBL;Acc:A0A3Q0KGU1]
Smp_063180	15882.9	0.313558	0.0799344	3.92269	8.75667e-05	0.000713443	16805.9	18229.7	17771	14784.4	13646.1	14060.4	DUF862 domain-containing protein [Source:UniProtKB/TrEMBL;Acc:A0A3Q0KGT8]
Smp_063190	160.406	1.22797	0.295469	4.15602	3.23843e-05	0.000299188	244.818	227.088	202.723	108.448	108.557	70.8027	Putative tgf-beta family [Source:UniProtKB/TrEMBL;Acc:A0A3Q0KGV0]
Smp_063230	8555.66	0.430346	0.0912807	4.71454	2.42262e-06	2.92052e-05	9712.11	10651.5	9103.91	7159.53	7240.27	7466.66	Putative leucine-rich repeat-containing protein [Source:UniProtKB/TrEMBL;Acc:G4VF95]
Smp_063250	5297.1	0.0483172	0.105328	0.458731	0.646427	0.794083	4917.26	6010.25	5230.63	5359.3	5293.8	4971.36	Putative basic fgf-repressed zic binding protein homolog (Zic3-binding protein) [Source:UniProtKB/TrEMBL;Acc:G4VF91]
Smp_063260	8063.05	0.0126826	0.121349	0.104513	0.916762	0.958086	8177.52	9138.66	6979.73	8671.89	7316.74	8093.77	Putative wd-repeat protein [Source:UniProtKB/TrEMBL;Acc:A0A5K4EGE9]
Smp_063300	11195.6	-0.108436	0.167153	-0.648726	0.516515	0.698992	10767	13217.6	8341.01	13265.1	9602.09	11980.8	60S ribosomal protein L36 [Source:UniProtKB/TrEMBL;Acc:Q15ET2]
Smp_063330	27356	0.292514	0.146498	1.99671	0.0458569	0.130366	28462.6	26678.5	35217.9	29526.4	20639	23611.7	Hypotheticial protein [Source:UniProtKB/TrEMBL;Acc:G4VF83]
Smp_063350	15419.2	0.171125	0.165661	1.03298	0.301612	0.495426	16689.4	19817.2	12491.4	16356.9	11993.2	15167	Putative 60s ribosomal protein L27e [Source:UniProtKB/TrEMBL;Acc:G4VF81]
Smp_063380	177.824	-0.197041	0.253743	-0.776539	0.437431	0.631664	165.202	175.182	156.694	194.22	164.251	211.397	Phosphoserine phosphatase [Source:UniProtKB/TrEMBL;Acc:G4VF79]
Smp_063390	1270.75	-0.862801	0.118656	-7.27148	3.55578e-13	1.34796e-11	949.416	843.469	911.762	1674.04	1555.67	1690.16	L-aminoadipate-semialdehyde dehydrogenase-phosphopantetheinyl transferase [Source:UniProtKB/TrEMBL;Acc:A0A3Q0KGV2]
Smp_063420	26836.4	0.00405076	0.106965	0.0378698	0.969791	0.985475	27274.3	29123.5	24224.9	29732.5	24899.2	25764.1	T-complex protein 1 subunit epsilon [Source:UniProtKB/TrEMBL;Acc:G4VF75]
Smp_063500	5849.44	-0.0100419	0.0964723	-0.104091	0.917097	0.958086	5504.42	5599.33	6383.31	5761.54	6115.06	5733	RING-type domain-containing protein [Source:UniProtKB/TrEMBL;Acc:A0A3Q0KGV8]
Smp_063520	81.8188	1.01447	0.622353	1.63005	0.103091	0.236932	226.904	36.7666	64.6362	61.1252	51.9185	49.5619	Irx-related [Source:UniProtKB/TrEMBL;Acc:A0A3Q0KGS8]
Smp_063530	27114.9	-0.023157	0.13665	-0.169462	0.865433	0.930772	26078.1	26736.9	27876.8	33696.7	22626.1	25675.1	Ferritin [Source:UniProtKB/TrEMBL;Acc:A0A3Q0KGV9]
Smp_063540	7092.74	-0.0165607	0.0904433	-0.183106	0.854715	0.925519	6583.21	7638.8	6934.68	7220.66	7054.31	7124.78	DUF4817 domain-containing protein [Source:UniProtKB/TrEMBL;Acc:A0A5K4EGG2]
Smp_063580	10023.3	0.0213972	0.102823	0.208098	0.835152	0.915375	9354.83	11201.9	9736.56	10668.3	9428.4	9749.54	Putative n-acetyltransferase mak3 [Source:UniProtKB/TrEMBL;Acc:G4VA08]
Smp_063630	545.514	0.900672	0.177411	5.07676	3.83932e-07	5.6718e-06	758.338	760.203	613.064	419.989	377.589	343.899	F-box domain-containing protein [Source:UniProtKB/TrEMBL;Acc:A0A3Q0KGT3]
Smp_063640	19255.2	-0.296192	0.105421	-2.80961	0.00496016	0.0223527	17277.6	19400.9	15178.7	21409.6	20427.6	21836.6	Putative g-protein, beta subunit [Source:UniProtKB/TrEMBL;Acc:G4VA12]
Smp_063650	9087.62	0.301321	0.0921082	3.27138	0.00107022	0.00617832	10198.8	10598.5	9302.71	8641.32	7830.26	7954.18	Transcription initiation factor IIB [Source:UniProtKB/TrEMBL;Acc:A0A5K4EGG5]
Smp_063670	4865.69	0.105093	0.0870888	1.20674	0.227534	0.410824	5016.78	5080.28	5031.83	4745.09	4916.21	4403.93	Asp_protease domain-containing protein [Source:UniProtKB/TrEMBL;Acc:A0A5K4EFZ3]
Smp_063680	324.387	-0.394952	0.268818	-1.46922	0.141774	0.297016	371.208	198.972	270.297	322.386	359.654	423.805
Smp_063830	13810.3	0.0713971	0.0787582	0.906535	0.364653	0.560544	13406.3	14381.1	14668.5	13581.6	13108	13716.5	GMP synthase (glutamine-hydrolyzing) [Source:UniProtKB/TrEMBL;Acc:G4M0Y0]
Smp_064010	9001.96	0.170327	0.148942	1.14358	0.252797	0.442081	8989.6	8897.51	10711	6562.08	9678.56	9173	Camp-response element binding protein-related [Source:UniProtKB/TrEMBL;Acc:A0A3Q0KGT9]
Smp_064020	6040.78	-0.0221762	0.135664	-0.163464	0.870153	0.933659	5958.23	5274.92	6749.58	5125.64	6827.76	6308.52	Pan3_PK domain-containing protein [Source:UniProtKB/TrEMBL;Acc:A0A5K4EFZ6]
Smp_064030	7578.46	-0.0200054	0.0775545	-0.257953	0.796443	0.890981	7716.74	7364.13	7496.82	7443.47	7859.52	7590.05	DUF3825 domain-containing protein [Source:UniProtKB/TrEMBL;Acc:G4VIN2]
Smp_064040	11108.6	-0.0975351	0.0729201	-1.33756	0.181039	0.352712	10584.9	10812.6	10802.1	11325.9	11319.2	11806.9	non-specific serine/threonine protein kinase [Source:UniProtKB/TrEMBL;Acc:G4VIN1]
Smp_064050	8084.82	0.54335	0.0885482	6.13621	8.45158e-10	2.01914e-08	9185.65	9979.96	9603.37	7007.71	6522.85	6209.4	RuvB-like helicase [Source:UniProtKB/TrEMBL;Acc:G4VIM8]
Smp_064150	12832.8	0.114489	0.116552	0.982304	0.32595	0.521381	13529.7	12755.8	13739.1	14128.8	10519.6	12323.7	Mitochondrial carnitine/acylcarnitine carrier protein-related [Source:UniProtKB/TrEMBL;Acc:G4VCL1]
Smp_064240	12390.5	0.126481	0.0902962	1.40073	0.161294	0.326071	12097.6	13751.8	12950.7	12510	11206.8	11826.1	Putative clathrin coat assembly protein ap-1 [Source:UniProtKB/TrEMBL;Acc:A0A3Q0KGX2]
Smp_064250	2061.34	0.202774	0.128218	1.58148	0.113768	0.255185	2203.36	2114.08	2300.46	1642.49	2135.27	1972.36	PHD-type domain-containing protein [Source:UniProtKB/TrEMBL;Acc:A0A3Q0KGX1]
Smp_064280	2171.22	0.172206	0.0996006	1.72896	0.0838155	0.204013	2354.63	2320.62	2227.01	1984.6	2156.98	1983.49	Coiled-coil domain-containing protein 51 [Source:UniProtKB/TrEMBL;Acc:A0A3Q0KGW8]
Smp_064320	4468.7	-0.122216	0.106102	-1.15187	0.249374	0.437664	4451.51	4221.67	4165.12	5138.46	4183.69	4651.74	26S proteasome subunit P28-related [Source:UniProtKB/TrEMBL;Acc:G4VKD5]
Smp_064330	3029.36	0.0709901	0.217945	0.325726	0.744632	0.856047	3227.42	4036.75	2047.79	3540.33	2397.69	2926.18	ATP synthase subunit epsilon, mitochondrial [Source:UniProtKB/TrEMBL;Acc:A0A3Q0KGX6]
Smp_064350	12788.9	-0.0275803	0.0917252	-0.300683	0.763656	0.868234	12742.5	13551.7	11706	12993	12234.8	13505.1	Putative vacuolar ATP synthase proteolipid subunit [Source:UniProtKB/TrEMBL;Acc:G4VKD1]
Smp_064360	6025.94	0.266103	0.0921024	2.88921	0.00386208	0.018207	6267.74	6802.9	6670.26	5571.26	5763.9	5079.59	Putative rna and export factor binding protein [Source:UniProtKB/TrEMBL;Acc:A0A3Q0KGX3]
Smp_064380	5552.23	0.0390871	0.119802	0.326263	0.744225	0.855885	5543.24	6101.09	5238.47	6246.6	5325.9	4858.08	Aspartate aminotransferase [Source:UniProtKB/TrEMBL;Acc:A0A5K4EG06]
Smp_064390	3749.02	0.256309	0.110106	2.32784	0.0199204	0.0679872	3579.72	4274.66	4389.38	3487.09	3471.93	3291.32	Protein TSSC4 [Source:UniProtKB/TrEMBL;Acc:A0A3Q0KGV3]
Smp_064400	3195.08	0.191503	0.0978306	1.9575	0.0502889	0.139916	3183.63	3448.49	3588.29	3121.33	2876.29	2952.47	Coiled-coil domain-containing protein 174 [Source:UniProtKB/TrEMBL;Acc:G4VKC6]
Smp_064430	6781.3	-0.560729	0.121859	-4.60144	4.19574e-06	4.78753e-05	4976.97	6372.51	5090.59	8420.49	7373.37	8453.85	Protein quiver [Source:UniProtKB/TrEMBL;Acc:G4VKC4]
Smp_064460	252.318	0.701971	0.228493	3.07217	0.00212507	0.0110958	299.554	328.736	309.47	204.079	214.282	157.789	EKN [Source:UniProtKB/TrEMBL;Acc:G4VKC2]
Smp_064500	3809.04	0.189647	0.11217	1.69071	0.0908913	0.216356	3779.75	4136.24	4261.09	3990.88	3346.38	3339.87	Pre-mRNA-splicing factor SYF2 [Source:UniProtKB/TrEMBL;Acc:G4VKB7]
Smp_064510	10345.6	0.405028	0.108199	3.74337	0.000181569	0.00134332	10478.4	12009.7	12877.3	9600.6	8856.36	8251.55	RNA-binding protein NOB1 [Source:UniProtKB/TrEMBL;Acc:G4VKB6]
Smp_064520	2791.3	0.193045	0.11692	1.65108	0.098722	0.229285	2934.83	3358.74	2640.29	2636.27	2546.84	2630.83	FeS_assembly_P domain-containing protein [Source:UniProtKB/TrEMBL;Acc:G4VKB5]
Smp_064590	9368.6	-0.170938	0.0921328	-1.85535	0.0635465	0.16666	9070.21	8048.64	9323.28	9635.1	10339.3	9795.05	Putative splicing factor [Source:UniProtKB/TrEMBL;Acc:G4VNH9]
Smp_064600	3871.76	0.801577	0.103396	7.75248	9.01131e-15	4.11292e-13	4886.41	5227.34	4647.93	3071.05	2650.68	2747.15	Sjogrens syndrome scleroderma autoantigen 1 [Source:UniProtKB/TrEMBL;Acc:A0A3Q0KGZ4]
Smp_064640	4452.37	0.212929	0.113648	1.87359	0.0609875	0.161705	4564.96	5100.82	4675.35	4656.36	3731.53	3985.18	tRNA selenocysteine-associated protein 1 [Source:UniProtKB/TrEMBL;Acc:G4VNR3]
Smp_064650	4566.43	0.212901	0.103372	2.05957	0.0394398	0.11608	4527.14	4867.25	5313.88	3938.63	4449.89	4301.77	Putative rest corepressor (Corest) protein [Source:UniProtKB/TrEMBL;Acc:A0A3Q0KGZ1]
Smp_064750	6606.2	-0.803434	0.113603	-7.0723	1.52391e-12	5.17792e-11	5266.57	4103.8	5067.08	8546.68	8059.64	8593.43	4'-phosphopantetheine phosphatase [Source:UniProtKB/TrEMBL;Acc:G4VQ30]
Smp_064800	3601.95	0.389553	0.0908706	4.2869	1.81182e-05	0.000178535	3996.7	4012.96	4246.4	3065.13	3279.36	3011.14	Alba domain-containing protein [Source:UniProtKB/TrEMBL;Acc:G4VPV4]
Smp_064860	28024	0.153632	0.107152	1.43377	0.151638	0.311353	29345.3	32804.4	26395.1	28855	24868	25876.4	Stress-induced-phosphoprotein 1 [Source:UniProtKB/TrEMBL;Acc:G4VPU9]
Smp_064870	8306.75	-0.208813	0.109247	-1.91139	0.0559541	0.151953	7146.49	7474.43	8498.68	9865.8	8403.25	8451.83	Putative cytoplasmic dynein intermediate chain 2, (Dhic-2) [Source:UniProtKB/TrEMBL;Acc:G4VPU8]
Smp_064950	21348.4	-0.158448	0.0951146	-1.66586	0.0957405	0.224133	19327.7	22483.8	18721	22940.7	21908.7	22708.5	Putative calcineurin B [Source:UniProtKB/TrEMBL;Acc:G4VPT6]
Smp_065060	3317.72	-0.233918	0.126296	-1.85214	0.0640062	0.166997	3075.15	3090.56	2982.08	4032.29	2999	3727.26	Multifunctional fusion protein L-glutamate gamma-semialdehyde dehydrogenase Delta-1-pyrroline-5-carboxylate dehydrogenase [Source:UniProtKB/TrEMBL;Acc:A0A3Q0KGZ5]
Smp_065120	4024.53	0.422704	0.100885	4.18995	2.79021e-05	0.000262538	4495.3	5035.94	4299.29	3478.22	3552.17	3286.26	Putative deoxyhypusine synthase [Source:UniProtKB/TrEMBL;Acc:A0A3Q0KH08]
Smp_065130	2930.08	-0.0314034	0.10439	-0.300829	0.763545	0.868215	2886.07	2727.22	3080.99	3163.72	2948.03	2774.46	GPI ethanolamine phosphate transferase 1 [Source:UniProtKB/TrEMBL;Acc:A0A3Q0KGX4]
Smp_065150	476.693	-1.67542	0.382346	-4.38194	1.17627e-05	0.000119902	418.977	127.602	135.148	806.458	715.532	656.443	Putative establishment of cohesion 1 (Eco1) homolog [Source:UniProtKB/TrEMBL;Acc:G4VCR6]
Smp_065160	1011.35	0.202902	0.148634	1.36511	0.172218	0.340943	1219.11	1065.15	962.687	876.456	909.99	1034.73	Tafazzin family protein [Source:UniProtKB/TrEMBL;Acc:A0A5K4EFP1]
Smp_065170	2461.19	0.236839	0.115384	2.05262	0.0401097	0.117636	2716.88	2801.83	2469.89	2023.05	2382.59	2372.9	DHC_N1 domain-containing protein [Source:UniProtKB/TrEMBL;Acc:A0A3Q0KH10]
Smp_065180	9781.35	-0.309417	0.0834776	-3.70658	0.000210074	0.00152832	8492.99	9201.38	8515.33	11262.8	10354.4	10861.1	Eh domain containing/past-1-related [Source:UniProtKB/TrEMBL;Acc:A0A3Q0KGY0]
Smp_065190	3633.06	-0.304279	0.108848	-2.79545	0.0051827	0.0231706	3178.65	3545.81	3030.07	4355.66	3776.84	3911.35	Putative thioredoxin-like protein [Source:UniProtKB/TrEMBL;Acc:A0A3Q0KH02]
Smp_065210	9051.02	-0.613342	0.108358	-5.66035	1.51063e-08	2.92375e-07	7271.89	7791.27	6403.88	11645.3	9966.47	11227.3	Pre-mRNA-splicing factor SYF2 [Source:UniProtKB/TrEMBL;Acc:G4VCS4]
Smp_065240	2467.21	0.38872	0.126544	3.07181	0.00212764	0.0111029	2586.51	2823.46	2983.06	2355.29	2207.01	1847.95	GDP-fucose protein O-fucosyltransferase 1 [Source:UniProtKB/TrEMBL;Acc:A0A3Q0KH04]
Smp_065290	4233.96	-0.636106	0.100062	-6.35711	2.0559e-10	5.31291e-09	3084.11	3317.64	3544.22	5475.63	4880.34	5101.84	Putative calcium/calmodulin-dependent protein kinase [Source:UniProtKB/TrEMBL;Acc:A0A3Q0KH15]
Smp_065370	2113.46	-1.04901	0.159599	-6.5728	4.93773e-11	1.36442e-09	1368.39	1406.86	1356.38	3437.8	2215.51	2895.83	DUF5731 domain-containing protein [Source:UniProtKB/TrEMBL;Acc:G4VCT9]
Smp_065420	4937.47	-0.348742	0.083895	-4.15689	3.22606e-05	0.000298345	4177.83	4504.99	4348.25	5388.87	5533.57	5671.3	Rho GTPase-activating protein 7 [Source:UniProtKB/TrEMBL;Acc:A0A3Q0KH16]
Smp_065470	19733.8	-0.00397652	0.0921138	-0.0431696	0.965566	0.983142	18633	21419.8	19067.7	20977.8	18849.3	19455.6	Putative tumor protein d52 [Source:UniProtKB/TrEMBL;Acc:A0A3Q0KH09]
Smp_065530	39.2523	1.19568	0.630447	1.89656	0.0578858	0.156052	47.7694	59.4753	56.8015	23.6614	38.7029	9.10321	Subfamily S1A unassigned peptidase (S01 family) [Source:UniProtKB/TrEMBL;Acc:A0A3Q0KGY9]
Smp_065580	13873.9	-0.00992908	0.0966469	-0.102736	0.918173	0.958611	13258	15334.9	12886.1	14014.4	13322.3	14427.6	Putative heterogeneous nuclear ribonucleoprotein k [Source:UniProtKB/TrEMBL;Acc:G4VAG9]
Smp_065610	178497	-0.146583	0.084314	-1.73853	0.0821167	0.201212	160562	183345	164404	193705	181004	187962	Pyruvate kinase [Source:UniProtKB/TrEMBL;Acc:A0A3Q0KH21]
Smp_065770	5753.26	0.0310363	0.100481	0.308877	0.757415	0.864665	6000.03	6062.16	5383.41	6167.73	5324.95	5581.28	Putative sugar transporter [Source:UniProtKB/TrEMBL;Acc:A0A3Q0KH25]
Smp_065810	1151.01	-0.505633	0.130679	-3.86926	0.000109165	0.000867836	948.421	866.177	1039.08	1267.85	1415.02	1369.53	Dentin sialophosphoprotein-like [Source:UniProtKB/TrEMBL;Acc:G4VPB1]
Smp_065840	8091.51	-0.113985	0.106165	-1.07366	0.282977	0.475751	7115.64	7662.59	8537.85	7731.35	9036.66	8464.97	DNA topoisomerase 2 [Source:UniProtKB/TrEMBL;Acc:A0A3Q0KH18]
Smp_065890	16285.3	0.0291359	0.0957524	0.304284	0.760912	0.866478	15295.2	17959.4	16095.4	15120.6	17000	16241.1	CUE domain-containing protein [Source:UniProtKB/TrEMBL;Acc:G4VPA5]
Smp_065980	9698.05	0.124225	0.095106	1.30617	0.191494	0.366693	9884.28	10823.4	9638.63	10039.3	8759.13	9043.53	Putative heat shock protein 70 (Hsp70)-interacting protein [Source:UniProtKB/TrEMBL;Acc:A0A3Q0KH17]
Smp_066050	271.044	0.429481	0.260924	1.646	0.0997645	0.231004	346.328	346.038	240.917	270.134	183.131	239.718	Transcriptional enhancer factor (Tef) related [Source:UniProtKB/TrEMBL;Acc:A0A3Q0KH29]
Smp_066200	2304.64	0.075075	0.0959986	0.782042	0.43419	0.629366	2424.29	2430.92	2238.76	2243.89	2234.38	2255.57	Cytochrome-c oxidase [Source:UniProtKB/TrEMBL;Acc:G4VST4]
Smp_066260	1725.29	0.514227	0.12957	3.96873	7.2256e-05	0.000600432	2145.64	2003.78	1939.09	1621.79	1280.03	1361.44	Putative replication factor C / DNA polymerase III gamma-tau subunit [Source:UniProtKB/TrEMBL;Acc:A0A3Q0KH24]
Smp_066330	2501.93	0.0905771	0.107123	0.845543	0.397807	0.593605	2415.34	2822.38	2504.16	2319.8	2493.03	2456.86	START domain-containing protein [Source:UniProtKB/TrEMBL;Acc:A0A5K4EFB2]
Smp_066340	4677	-0.0426839	0.101576	-0.420218	0.674326	0.812272	4438.57	4987.28	4398.2	5098.04	4678.33	4461.58	Putative proteasome inhibitor [Source:UniProtKB/TrEMBL;Acc:G4VGG1]
Smp_066410	13845.9	0.0499388	0.0814896	0.612825	0.539992	0.717435	14441.3	13565.8	14249.3	12832.3	14182.3	13804.5	Dihydrolipoamide acetyltransferase component of pyruvate dehydrogenase complex [Source:UniProtKB/TrEMBL;Acc:A0A3Q0KH03]
Smp_066430	4668.07	-0.271039	0.0906508	-2.98992	0.00279047	0.0139205	4133.04	4249.78	4310.06	4878.18	5474.1	4963.27	Ae-1 binding protein aebp2, putative [Source:UniProtKB/TrEMBL;Acc:A0A3Q0KH30]
Smp_066480	2561.02	0.13246	0.113463	1.16743	0.243035	0.429739	2611.39	2914.29	2510.04	2573.17	2230.61	2526.65	28S ribosomal protein S16, mitochondrial,putative [Source:UniProtKB/TrEMBL;Acc:G4LV29]
Smp_066520	15.1356	-1.99804	1.20343	-1.66029	0.0968566	0.225867	14.9279	3.24411	0	14.7883	39.6469	18.2064	Putative spfh domain / Band 7 family protein [Source:UniProtKB/TrEMBL;Acc:G4VM02]
Smp_066590	2066.04	-0.0583711	0.145415	-0.401411	0.688117	0.820155	1996.36	2216.81	1859.76	2491.34	1817.15	2014.84	LYR motif-containing protein 4 [Source:UniProtKB/TrEMBL;Acc:A0A5K4EFC2]
Smp_066610	9587.16	0.106098	0.0889851	1.19231	0.233139	0.4179	9521.03	10788.8	9509.35	9513.84	9058.37	9131.53	Protein FAM136A [Source:UniProtKB/TrEMBL;Acc:G4LVF8]
Smp_066620	9873.84	0.0172299	0.106877	0.161212	0.871926	0.934796	10059.4	11055.9	8683.77	10164.5	9706.88	9572.53	Mitochondrial ribosomal protein S25, putative [Source:UniProtKB/TrEMBL;Acc:G4LVF9]
Smp_066630	6421.59	-0.216127	0.0867577	-2.49116	0.0127328	0.0477477	6013.96	6103.25	5707.57	7309.39	6797.55	6597.8	Eukaryotic peptide chain release factor subunit 1 [Source:UniProtKB/TrEMBL;Acc:G4LVG1]
Smp_066670	4508.06	-0.322695	0.0948743	-3.40129	0.000670682	0.00416295	4109.16	4063.79	3844.87	5240.99	4617.92	5171.64	Syntaxin, putative [Source:UniProtKB/TrEMBL;Acc:G4LVG4]
Smp_066730	4103.16	0.0888061	0.108085	0.821629	0.411288	0.607593	4202.71	4512.56	3973.17	4384.25	3668.28	3877.97	YL1_C domain-containing protein [Source:UniProtKB/TrEMBL;Acc:G4LVG8]
Smp_066740	4723.7	-0.15011	0.126797	-1.18386	0.23647	0.422387	4486.34	5006.74	3941.83	5546.62	4433.84	4926.86	Mitochondrial 60S ribosomal protein L7/L12,putative [Source:UniProtKB/TrEMBL;Acc:G4LVG9]
Smp_066760	45209.6	-0.0783745	0.0738701	-1.06098	0.2887	0.481815	42150.5	45952.8	43842.9	47374	46115.9	45821.5	Putative merlin/moesin/ezrin/radixin [Source:UniProtKB/TrEMBL;Acc:G4VND1]
Smp_066820	2180.46	0.312545	0.102092	3.06139	0.00220309	0.0114252	2511.87	2260.06	2474.78	1901.78	1914.38	2019.9	Putative dice1/dead/h box polypeptide [Source:UniProtKB/TrEMBL;Acc:A0A3Q0KH46]
Smp_066830	2990.85	0.397328	0.105272	3.77431	0.00016045	0.0012095	3529.96	3595.56	3075.12	2692.47	2508.14	2543.84	RHD domain-containing protein [Source:UniProtKB/TrEMBL;Acc:G4VAZ0]
Smp_066890	21015	0.303027	0.113103	2.67922	0.00737935	0.0308842	24272.8	25458.7	19910.9	20365.5	17877.9	18204.4	Putative 40s ribosomal protein S10 [Source:UniProtKB/TrEMBL;Acc:G4VIL3]
Smp_066900	5509.69	0.249374	0.109488	2.27764	0.0227481	0.0753282	5728.34	5836.15	6389.19	5616.61	4536.73	4951.14	Innexin [Source:UniProtKB/TrEMBL;Acc:G4VIL2]
Smp_066930	7.44992	1.5018	1.53649	0.97742	0.328361	0.523529	25.8751	3.24411	3.91734	7.88712	3.77589	0	Putative transcription factor sp8,sp9 [Source:UniProtKB/TrEMBL;Acc:A0A3Q0KH43]
Smp_066940	3753.52	-0.286446	0.16516	-1.73435	0.0828556	0.202537	3642.41	3759.92	2744.1	4662.27	3253.88	4458.55	60S ribosomal protein L29 [Source:UniProtKB/TrEMBL;Acc:G4VIK8]
Smp_066950	8273.63	0.0320785	0.0802362	0.3998	0.689304	0.820936	8318.83	8765.58	8012.93	8345.56	8145.54	8053.31	Putative hsp70 binding protein hspbp [Source:UniProtKB/TrEMBL;Acc:G4VIK7]
Smp_066960	12403.1	0.0804298	0.0932047	0.862938	0.388172	0.584072	12886.8	13429.5	11930.3	13039.4	11653.3	11479.1	Putative geranylgeranyl transferase type I beta subunit [Source:UniProtKB/TrEMBL;Acc:A0A3Q0KH23]
Smp_066970	220.497	0.152861	0.283505	0.539185	0.589759	0.756415	237.852	275.749	183.136	248.444	219.002	158.8	Oxidoreductase-like domain-containing protein [Source:UniProtKB/TrEMBL;Acc:G4VIK4]
Smp_066990	19277.4	0.187664	0.138933	1.35075	0.176776	0.346928	20196.5	24043.2	17348.9	20588.3	15706.8	17780.6	40S ribosomal protein S20 [Source:UniProtKB/TrEMBL;Acc:Q15EU0]
Smp_067000	24587	-0.114046	0.102597	-1.11159	0.266313	0.45683	22009.7	23255.9	25581.2	22857.9	27276.1	26540.9	Protein kinase domain-containing protein [Source:UniProtKB/TrEMBL;Acc:G4VIJ5]
Smp_067010	3989.98	-1.29974	0.107196	-12.1249	7.79696e-34	1.62567e-31	2468.08	2102.18	2344.53	6035.62	5745.02	5244.46	RUN domain-containing protein [Source:UniProtKB/TrEMBL;Acc:G4VIK1]
Smp_067060	179986	-0.0438001	0.136874	-0.320003	0.748966	0.859399	195429	172327	164006	144377	195637	208141	Cathepsin B-like peptidase (C01 family) [Source:UniProtKB/TrEMBL;Acc:A0A3Q0KH54]
Smp_067090	3031.65	0.0925433	0.124851	0.741232	0.458553	0.648591	3048.28	3511.21	2827.34	3164.71	2625.19	3013.16	DNA-directed RNA polymerase subunit [Source:UniProtKB/TrEMBL;Acc:A0A5K4EFS8]
Smp_067140	19768.9	0.27794	0.0847123	3.28099	0.00103444	0.00599845	21169.8	23168.4	20664	18405.6	17027.4	18178.1	Putative rab9 and [Source:UniProtKB/TrEMBL;Acc:G4V6R4]
Smp_067250	4214.73	0.153975	0.100264	1.5357	0.124612	0.27109	4079.3	4441.19	4797.77	4164.4	3972.24	3833.46	Putative fms interacting protein [Source:UniProtKB/TrEMBL;Acc:G4V9P7]
Smp_067260	219.277	-0.529865	0.418164	-1.26712	0.205112	0.383942	322.443	117.869	97.9336	251.402	239.769	286.245	DNA polymerase alpha subunit B [Source:UniProtKB/TrEMBL;Acc:A0A3Q0KH66]
Smp_067280	6690.75	-0.0704457	0.0881572	-0.799092	0.424237	0.620034	6032.87	6656.91	6892.57	6864.75	6845.69	6851.68	Dynamin-1-like protein [Source:UniProtKB/TrEMBL;Acc:G4V9Q0]
Smp_067400	7110.74	-0.0786987	0.0852986	-0.922626	0.356202	0.552249	6955.42	7303.57	6492.02	7418.82	7168.53	7326.06	Zinc binding dehydrogenase, putative [Source:UniProtKB/TrEMBL;Acc:G4LZ82]
Smp_067420	2393.83	0.0792559	0.106502	0.744176	0.45677	0.647048	2373.54	2407.13	2598.18	2266.56	2516.63	2200.95	Splicing factor 3b, subunit 4,putative [Source:UniProtKB/TrEMBL;Acc:G4LZ80]
Smp_067430	53.3691	-0.494437	0.630518	-0.784176	0.432937	0.628344	60.7069	28.1156	44.0701	106.476	57.5824	23.2638	Basic helix-loop-helix protein, putative [Source:UniProtKB/TrEMBL;Acc:G4LZ79]
Smp_067480	15798.7	0.0461545	0.088788	0.519828	0.603183	0.766346	16299.3	17087.8	14767.4	15707.2	14913.8	16016.6	Programmed cell death protein, putative [Source:UniProtKB/TrEMBL;Acc:G4LZ74]
Smp_067490	9054.16	0.224766	0.090739	2.47706	0.0132471	0.0491422	9241.38	10627.7	9405.54	8567.38	8104.95	8377.99	Programmed cell death protein, putative [Source:UniProtKB/TrEMBL;Acc:A0A3Q0KH72]
Smp_067510	305.311	0.943887	0.196172	4.81152	1.49787e-06	1.90589e-05	407.035	373.073	425.032	204.079	200.122	222.523	Clusterin-associated protein 1 [Source:UniProtKB/TrEMBL;Acc:A0A3Q0KH45]
Smp_067520	5941.46	0.0400759	0.155207	0.258209	0.796245	0.890981	5959.23	5334.4	6777.98	4509.46	6457.72	6609.94	Jun-related protein [Source:UniProtKB/TrEMBL;Acc:G4VQC3]
Smp_067540	9895.18	0.0893577	0.105697	0.845411	0.397881	0.593619	9319	11093.8	10192	10175.4	8668.51	9922.5
Smp_067580	10674	-0.0559552	0.0824201	-0.678902	0.4972	0.681862	10136.1	11172.7	10093	10715.6	10833	11093.8	Calcium uniporter protein [Source:UniProtKB/TrEMBL;Acc:A0A3Q0KH70]
Smp_067590	3266.72	0.0478509	0.0943037	0.507412	0.611866	0.772643	3418.49	3357.65	3186.76	3029.64	3354.88	3252.88	DUF1308 domain-containing protein [Source:UniProtKB/TrEMBL;Acc:G4VQB7]
Smp_067780	1163.43	-0.329625	0.120445	-2.73674	0.00620522	0.0267764	1077.8	1059.74	955.832	1286.59	1257.37	1343.23	Vesicle transport protein [Source:UniProtKB/TrEMBL;Acc:G4VHW7]
Smp_067810	23524.1	0.0989145	0.0733956	1.34769	0.177759	0.348378	23819	24698.5	24473.6	23240.4	23143.4	21769.8	non-specific serine/threonine protein kinase [Source:UniProtKB/TrEMBL;Acc:A0A3Q0KH75]
Smp_067890	6377.39	-0.140427	0.130572	-1.07548	0.282162	0.475138	5827.86	6664.48	5709.53	7632.76	5576.99	6852.69	Proteasome subunit alpha type [Source:UniProtKB/TrEMBL;Acc:A0A3Q0KH81]
Smp_067900	17178.1	-0.0601745	0.0878777	-0.684752	0.4935	0.678487	16091.3	17652.3	16716.3	18654	16342.1	17612.7	Hsp90 chaperone protein kinase-targeting subunit [Source:UniProtKB/TrEMBL;Acc:G4LZY4]
Smp_067930	4359.04	-0.177258	0.108677	-1.63106	0.102878	0.236601	3800.65	4443.35	4030.95	4871.28	4189.35	4818.63	PP28 domain-containing protein [Source:UniProtKB/TrEMBL;Acc:A0A3Q0KH82]
Smp_068000	22494.3	0.116254	0.08306	1.39964	0.161621	0.32666	22600.9	24799.1	22800.9	22777	21009.1	20978.9	Ubiquitin conjugating enzyme E2, putative [Source:UniProtKB/TrEMBL;Acc:G4LZZ9]
Smp_068060	15964	0.17811	0.122728	1.45126	0.146708	0.304847	16425.7	16173	18246	12563.2	17170.9	15205.4	Serine/threonine kinase [Source:UniProtKB/TrEMBL;Acc:A0A3Q0KH80]
Smp_068070	8563.2	0.194137	0.0911747	2.12929	0.0332303	0.101734	8661.18	9951.85	8803.25	7873.32	8258.82	7830.78	NDK domain-containing protein [Source:UniProtKB/TrEMBL;Acc:G4V6P7]
Smp_068100	6258.65	0.222826	0.0995805	2.23765	0.025244	0.0820652	6459.81	7066.75	6696.7	6373.78	5479.76	5475.08	Putative microfibril-associated protein [Source:UniProtKB/TrEMBL;Acc:G4V6Q1]
Smp_068110	15818.6	-0.2991	0.0783411	-3.81791	0.000134585	0.00103755	14278.1	14853.7	13422.8	17698.7	17169.9	17488.3	Double-strand break repair protein [Source:UniProtKB/TrEMBL;Acc:G4V6Q2]
Smp_068120	3076.68	0.0862321	0.0917707	0.939648	0.347398	0.544978	3019.42	3156.52	3329.74	2943.87	2979.18	3031.37	Putative peptidylprolyl isomerase [Source:UniProtKB/TrEMBL;Acc:G4V6Q3]
Smp_068170	17859.7	-0.0983351	0.098258	-1.00079	0.316931	0.511707	16978	17281.4	17493.9	19895.3	16256.2	19253.3	Protein-serine/threonine kinase [Source:UniProtKB/TrEMBL;Acc:A0A3Q0KH84]
Smp_068220	20421.3	0.0866466	0.0911953	0.950121	0.342051	0.53865	20076.1	21700.9	21326	21583.1	18396.1	19445.5	Putative bhlhzip transcription factor max/bigmax [Source:UniProtKB/TrEMBL;Acc:A0A3Q0KH90]
Smp_068240	1246.96	0.701766	0.173681	4.04055	5.33263e-05	0.000462834	1295.74	1688.02	1649.2	984.904	767.45	1096.43	Putative zinc finger protein [Source:UniProtKB/TrEMBL;Acc:A0A3Q0KH87]
Smp_068250	11356.7	0.10295	0.0765406	1.34504	0.178612	0.349453	11752.3	11952.4	11580.6	10488.9	11028.4	11337.5	Protoporphyrinogen oxidase [Source:UniProtKB/TrEMBL;Acc:G4VTC3]
Smp_068270	10466.4	-0.238776	0.0912701	-2.61615	0.00889282	0.0358935	9570.79	9305.19	9930.47	10322.3	11779.8	11889.8	Putative heat shock transcription factor [Source:UniProtKB/TrEMBL;Acc:G4VTC5]
Smp_068280	18651.7	-0.520259	0.0988596	-5.2626	1.42033e-07	2.3144e-06	13558.5	16416.3	15999.4	21003.4	22224.9	22707.5	procollagen-proline 4-dioxygenase [Source:UniProtKB/TrEMBL;Acc:G4VTC9]
Smp_068300	2950.66	0.0508593	0.0981048	0.518418	0.604167	0.767358	2783.56	3155.44	3069.24	2990.2	2846.08	2859.42	Putative zinc finger protein [Source:UniProtKB/TrEMBL;Acc:G4VTD0]
Smp_068340	16014.3	-0.0157395	0.101363	-0.155278	0.876602	0.937836	15699.2	17719.3	14362.9	15366.1	16059.8	16878.4	RUN domain-containing protein [Source:UniProtKB/TrEMBL;Acc:G4VAF2]
Smp_068350	559.603	-0.106233	0.206748	-0.513829	0.607371	0.769192	573.232	431.467	612.085	670.405	589.983	480.447	Meiosis-specific nuclear structural protein 1 [Source:UniProtKB/TrEMBL;Acc:A0A3Q0KH68]
Smp_068420	9707.55	0.159436	0.112468	1.41762	0.156303	0.318862	9939.01	11452.8	9338.95	10151.7	8658.12	8704.69	Small nuclear ribonucleoprotein Sm D3 [Source:UniProtKB/TrEMBL;Acc:Q4JHT3]
Smp_068440	17617.5	-0.0817386	0.140843	-0.580353	0.561676	0.734962	16374.9	15284.1	19696.4	14774.5	20676.8	18898.3	RNA helicase [Source:UniProtKB/TrEMBL;Acc:A0A3Q0KHA0]
Smp_068480	6883.92	0.158155	0.100834	1.56847	0.116771	0.259237	6794.2	7697.19	7291.16	6718.84	5898.89	6903.27	Putative vesicle transport V-snare protein vti1a [Source:UniProtKB/TrEMBL;Acc:A0A3Q0KH96]
Smp_068500	14532.1	-0.00189138	0.104552	-0.0180904	0.985567	0.994127	14164.6	15407.4	13995.7	15762.4	12752.1	15110.3	Myb domain-containing protein [Source:UniProtKB/TrEMBL;Acc:A0A3Q0KHA3]
Smp_068510	13297.1	-0.656153	0.147251	-4.45602	8.34967e-06	8.89661e-05	9077.17	13171.1	8725.88	16193.2	16258	16357.5	Putative neuronal calcium sensor [Source:UniProtKB/TrEMBL;Acc:A0A3Q0KH73]
Smp_068530	83777.9	-0.0583216	0.0799401	-0.729567	0.465655	0.6544	82255.8	85961.3	78037.4	88669	81211.9	86532.1	Putative syntenin [Source:UniProtKB/TrEMBL;Acc:G4VM57]
Smp_068580	3263.18	-0.0286765	0.109031	-0.263012	0.792541	0.888925	3235.38	3312.24	3144.65	3685.26	3023.55	3178.03	ER membrane protein complex subunit 6 [Source:UniProtKB/TrEMBL;Acc:G4VDP5]
Smp_068680	724.502	-0.460588	0.139692	-3.29717	0.000976656	0.00571054	584.179	595.835	649.3	797.585	840.136	879.977	Secreted frizzled-related protein [Source:UniProtKB/TrEMBL;Acc:A0A3Q0KHA1]
Smp_068710	887.296	-0.155475	0.138845	-1.11977	0.262811	0.453115	817.055	901.863	800.118	883.357	1024.21	897.172
Smp_068720	12338.1	0.12139	0.0968103	1.2539	0.20988	0.389213	11629.8	12975.4	13965.3	11249	12231.1	11977.8	Diaphanous, putative [Source:UniProtKB/TrEMBL;Acc:A0A3Q0KH78]
Smp_068750	386.282	0.361084	0.188819	1.91233	0.0558337	0.151723	420.967	444.443	437.763	388.441	325.671	300.406	RING-type domain-containing protein [Source:UniProtKB/TrEMBL;Acc:A0A3Q0KHA4]
Smp_068760	5808.75	0.205753	0.0957366	2.14916	0.0316218	0.0981721	6039.84	6674.22	5953.38	5685.63	5455.22	5044.19	28S ribosomal protein S24 [Source:UniProtKB/TrEMBL;Acc:A0A3Q0KHA9]
Smp_068840	4765.59	-0.477105	0.113048	-4.22038	2.43895e-05	0.000232756	3899.17	3518.78	4535.31	5521.97	5471.27	5647.02	Homologous-pairing protein 2 homolog [Source:UniProtKB/TrEMBL;Acc:G4VQ39]
Smp_068920	8012.69	0.276608	0.113037	2.44706	0.0144026	0.0525993	8887.09	9797.21	7651.55	7628.82	6769.23	7342.25	PUA domain-containing protein [Source:UniProtKB/TrEMBL;Acc:A0A5K4EFY9]
Smp_068950	6634.55	0.0324428	0.090772	0.35741	0.720785	0.840107	6494.64	6834.26	6798.55	7101.36	6254.77	6323.7	Putative retinoblastoma-binding protein 4 (Rbbp4) [Source:UniProtKB/TrEMBL;Acc:A0A3Q0KHB6]
Smp_068960	3051.41	-0.20722	0.149214	-1.38874	0.164911	0.331412	3201.54	2385.5	2910.59	2779.22	3736.25	3295.36	Serine/threonine-protein kinase PRP4 homolog [Source:UniProtKB/TrEMBL;Acc:A0A3Q0KHB0]
Smp_068990	3078.6	-0.00663307	0.155181	-0.0427441	0.965906	0.983378	3049.28	2542.3	3622.56	2606.69	3389.81	3260.97	Serine/threonine kinase [Source:UniProtKB/TrEMBL;Acc:A0A3Q0KHB4]
Smp_069120	2110.49	-1.66691	0.120414	-13.8431	1.4007e-43	4.75928e-41	940.459	1032.71	1059.64	3561.03	2952.75	3116.33	Synaptotagmin, putative [Source:UniProtKB/TrEMBL;Acc:A0A3Q0KHB1]
Smp_069130	53711.2	0.206196	0.093413	2.20736	0.0272887	0.0871385	54271	60186.9	58171.6	54851	47964.2	46822.9	Heat shock protein 70 (Hsp70)-4, putative [Source:UniProtKB/TrEMBL;Acc:C4QFX9]
Smp_069160	10225.8	-0.415114	0.134727	-3.08114	0.00206209	0.0108162	9557.85	7075.4	9660.17	10546.1	12670	11845.3	Putative cyclophilin-like protein [Source:UniProtKB/TrEMBL;Acc:A0A3Q0KHB7]
Smp_069170	2462.43	-0.748275	0.0967169	-7.73675	1.01991e-14	4.58659e-13	1916.75	1733.44	1862.7	3021.75	3109.45	3130.49	Putative cation efflux protein/ zinc transporter [Source:UniProtKB/TrEMBL;Acc:A0A3Q0KHC1]
Smp_069220	2511.9	0.307162	0.113745	2.70044	0.00692472	0.0292753	2569.59	3086.23	2679.46	2369.09	2142.82	2224.22	Putative es2 protein [Source:UniProtKB/TrEMBL;Acc:G4VIP4]
Smp_069240	8959.94	-0.144878	0.0859222	-1.68616	0.0917657	0.217591	8254.15	9179.75	8098.13	9445.81	9395.36	9386.42	Potassium channel protein [Source:UniProtKB/TrEMBL;Acc:Q26597]
Smp_069380	2490.15	0.141278	0.155259	0.909949	0.362849	0.558998	2604.43	2310.89	2920.38	1885.02	2630.85	2589.36	Putative histone deacetylase 4, 5 [Source:UniProtKB/TrEMBL;Acc:A0A3Q0KH94]
Smp_069400	100.866	0.351125	0.391543	0.896773	0.36984	0.566264	157.241	80.0214	101.851	106.476	73.6299	85.9748	Putative regulator of G protein signaling [Source:UniProtKB/TrEMBL;Acc:A0A3Q0KHC2]
Smp_069600	442.552	-1.04739	0.250838	-4.17558	2.97233e-05	0.000277397	398.078	254.122	213.495	604.35	539.953	645.316	DNA helicase [Source:UniProtKB/TrEMBL;Acc:A0A5K4EG07]
Smp_069720	397.306	-0.473841	0.245692	-1.9286	0.0537809	0.147358	389.121	273.587	334.933	588.576	359.654	437.966	Cadherin, putative [Source:UniProtKB/TrEMBL;Acc:A0A3Q0KHC0]
Smp_069760	4271.37	-0.181233	0.107965	-1.67863	0.0932246	0.22014	4061.39	4158.95	3790.03	5037.9	4121.39	4458.55	Armadillo repeat-containing protein 1 [Source:UniProtKB/TrEMBL;Acc:G4VK52]
Smp_069770	13773.6	-0.12495	0.0932503	-1.33994	0.180265	0.351638	12688.7	14106.5	12738.2	15158.1	14720.3	13230	Putative nadh-ubiquinone oxidoreductase 24 kD subunit [Source:UniProtKB/TrEMBL;Acc:G4VK53]
Smp_069810	5028.99	0.144729	0.0929556	1.55696	0.119479	0.263043	4954.08	5186.25	5702.67	4795.37	4873.73	4661.86	E3 ubiquitin-protein ligase [Source:UniProtKB/TrEMBL;Acc:G4VK58]
Smp_069820	3647.69	0.205059	0.0940965	2.17925	0.0293134	0.0921595	3794.68	3830.21	4094.6	3528.5	3453.05	3185.11
Smp_069840	2411.44	0.379655	0.120311	3.15561	0.00160165	0.00875658	2635.28	3049.46	2496.33	2245.86	1954.02	2087.67	Putative fetal globin-inducing factor [Source:UniProtKB/TrEMBL;Acc:G4VK61]
[truncated: 7,922 more rows]
