# Supplementary material for: Highly accurate protein structure prediction-based virtual docking pipeline accelerating the identification of anti-schistosomal compounds
Source: PLoS Pathog. 2025 Oct 13;21(10):e1013274. doi: 10.1371/journal.ppat.1013274 (PMC12533970; doi:10.1371/journal.ppat.1013274)
Supplement: S13 Table — (XLSX) [file ppat.1013274.s028.xlsx]

## Sheet: Sheet1
S13 Table. List of overlapping DEGs between RNAi and CH treatment groups.
gene	Gene.description
Smp_000690	POU domain protein [Source:UniProtKB/TrEMBL;Acc:G4LYG2]
Smp_008360	Adenosine kinase [Source:UniProtKB/TrEMBL;Acc:A0A3Q0KC34]
Smp_015100	DUF5746 domain-containing protein [Source:UniProtKB/TrEMBL;Acc:G4VGB5]
Smp_028490	1-acyl-sn-glycerol-3-phosphate acyltransferase epsilon [Source:UniProtKB/TrEMBL;Acc:G4LX07]
Smp_029400
Smp_032970	Putative calmodulin [Source:UniProtKB/TrEMBL;Acc:G4VR87]
Smp_041540	Hormone receptor 4 (DHR4), putative [Source:UniProtKB/TrEMBL;Acc:G4LWX5]
Smp_047680	Ferritin [Source:UniProtKB/TrEMBL;Acc:A0A3Q0KFI1]
Smp_051090	Putative orf protein [Source:UniProtKB/TrEMBL;Acc:A0A3Q0KFS9]
Smp_051290	Ig-like domain-containing protein [Source:UniProtKB/TrEMBL;Acc:A0A5K4EEI9]
Smp_055740	Putative nanos RNA binding domain [Source:UniProtKB/TrEMBL;Acc:G4VHK0]
Smp_058380	Putative long-N-terminal adhesion GPCR [Source:UniProtKB/TrEMBL;Acc:A0A3Q0KGE0]
Smp_061100	Cilia- and flagella-associated protein 126 [Source:UniProtKB/TrEMBL;Acc:G4V868]
Smp_069120	Synaptotagmin, putative [Source:UniProtKB/TrEMBL;Acc:A0A3Q0KHB1]
Smp_072100	Ccr4-not transcription complex, putative [Source:UniProtKB/TrEMBL;Acc:G4M0A1]
Smp_075330	PID domain-containing protein [Source:UniProtKB/TrEMBL;Acc:G4LX34]
Smp_082370	proton-translocating NAD(P)(+) transhydrogenase [Source:UniProtKB/TrEMBL;Acc:G4VN23]
Smp_083800
Smp_086530	Sm 20.8; Tegumental antigen Sm20.8; Tegumental protein Sm 20.8 [Source:UniProtKB/TrEMBL;Acc:P91804]
Smp_089200	Putative multidrug resistance protein 1, 2, 3 (P glycoprotein 1, 2, 3) [Source:UniProtKB/TrEMBL;Acc:A0A3Q0KIZ3]
Smp_091000	RGS domain-containing protein [Source:UniProtKB/TrEMBL;Acc:A0A3Q0KJ12]
Smp_096520	MFS domain-containing protein [Source:UniProtKB/TrEMBL;Acc:A0A3Q0KJI7]
Smp_111980
Smp_121230	Interleukin 18 [Source:UniProtKB/TrEMBL;Acc:A0A3Q0KKD0]
Smp_123100	MEG-32.1 protein [Source:UniProtKB/TrEMBL;Acc:A0A0U5KEW2]
Smp_123540	Venom allergen-like protein 12 [Source:UniProtKB/TrEMBL;Acc:Q1WIQ4]
Smp_123550	Venom allergen-like (VAL) 8 protein [Source:UniProtKB/TrEMBL;Acc:A0A3Q0KKM1]
Smp_127240	Homeobox protein six-related [Source:UniProtKB/TrEMBL;Acc:A0A5K4ELT2]
Smp_128330	Ets-related [Source:UniProtKB/TrEMBL;Acc:A0A3Q0KLD8]
Smp_129610	Putative malate dehydrogenase [Source:UniProtKB/TrEMBL;Acc:A0A3Q0KLL3]
Smp_129710	Uveal autoantigen with coiled-coil domains and ankyrin repeats protein, putative [Source:UniProtKB/TrEMBL;Acc:A0A3Q0KLK2]
Smp_131370	SCP domain-containing protein [Source:UniProtKB/TrEMBL;Acc:A0A3Q0KLV2]
Smp_132470
Smp_132480	Subfamily A1A unassigned peptidase (A01 family) [Source:UniProtKB/TrEMBL;Acc:A0A3Q0KM05]
Smp_135230	Aromatic-L-amino-acid decarboxylase [Source:UniProtKB/TrEMBL;Acc:A0A3Q0KMG7]
Smp_135390	Non-specific serine/threonine protein kinase [Source:UniProtKB/TrEMBL;Acc:A0A3Q0KMK0]
Smp_136690	Family S9 non-peptidase homologue (S09 family) [Source:UniProtKB/TrEMBL;Acc:A0A3Q0KMM5]
Smp_137740	Fucosyltransferase [Source:UniProtKB/TrEMBL;Acc:A0A5K4ENB3]
Smp_138200	DUF2428 domain-containing protein [Source:UniProtKB/TrEMBL;Acc:A0A3Q0KMX9]
Smp_139970	Putative calmodulin-3 (CaM-3) [Source:UniProtKB/TrEMBL;Acc:G4VR86]
Smp_140240	Nucleolar and spindle-associated protein 1 [Source:UniProtKB/TrEMBL;Acc:A0A3Q0KN70]
Smp_140540
Smp_141010	Fer-1-related [Source:UniProtKB/TrEMBL;Acc:A0A5K4EP41]
Smp_141170	Homeobox domain-containing protein [Source:UniProtKB/TrEMBL;Acc:G4V817]
Smp_141500	Hypothetical Schistosoma spp. protein UPF0506 [Source:UniProtKB/TrEMBL;Acc:A0A3Q0KNE4]
Smp_142860	Fucosyltransferase [Source:UniProtKB/TrEMBL;Acc:A0A3Q0KNN7]
Smp_143490	DNA replication licensing factor MCM5 [Source:UniProtKB/TrEMBL;Acc:G4VDE3]
Smp_144740	4.1 G protein, putative [Source:UniProtKB/TrEMBL;Acc:A0A3Q0KNS3]
Smp_144860	Boule-related [Source:UniProtKB/TrEMBL;Acc:A0A5K4EPW2]
Smp_145400	Putative dynein heavy chain [Source:UniProtKB/TrEMBL;Acc:A0A3Q0KNZ8]
Smp_148470	Mitochondrial carrier protein-related [Source:UniProtKB/TrEMBL;Acc:A0A3Q0KPH6]
Smp_149710
Smp_149820
Smp_151920	Protein kinase domain-containing protein [Source:UniProtKB/TrEMBL;Acc:A0A3Q0KQ68]
Smp_152670	Crossover junction endonuclease EME1 [Source:UniProtKB/TrEMBL;Acc:A0A3Q0KPZ0]
Smp_160360	Transporter [Source:UniProtKB/TrEMBL;Acc:G4LYW2]
Smp_162110	Multidrug and toxin extrusion protein [Source:UniProtKB/TrEMBL;Acc:A0A3Q0KRS4]
Smp_162840	PID domain-containing protein [Source:UniProtKB/TrEMBL;Acc:A0A3Q0KRL3]
Smp_165660	PKD_channel domain-containing protein [Source:UniProtKB/TrEMBL;Acc:A0A3Q0KSC6]
Smp_169190	Tegumental allergen-like protein [Source:UniProtKB/TrEMBL;Acc:C1M053]
Smp_169200	Tegumental antigen [Source:UniProtKB/TrEMBL;Acc:G4VA28]
Smp_172460	Krueppel-like factor 10 [Source:UniProtKB/TrEMBL;Acc:G4VM64]
Smp_175090	Long-chain-fatty-acid--CoA ligase [Source:UniProtKB/TrEMBL;Acc:A0A3Q0KTA1]
Smp_175590	receptor protein-tyrosine kinase [Source:UniProtKB/TrEMBL;Acc:A0A3Q0KTH6]
Smp_180660	Homeobox domain-containing protein [Source:UniProtKB/TrEMBL;Acc:A0A3Q0KTX3]
Smp_190940	EGF-like domain-containing protein [Source:UniProtKB/TrEMBL;Acc:A0A3Q0KU58]
Smp_194410	Basic helix-loop-helix transcription factor,hes-related [Source:UniProtKB/TrEMBL;Acc:A0A3Q0KUC7]
Smp_194820	DNA repair and recombination protein RAD54-like [Source:UniProtKB/TrEMBL;Acc:A0A3Q0KUE8]
Smp_195190	13 kDa tegumental antigen Sm13 [Source:UniProtKB/TrEMBL;Acc:Q7KPG1]
Smp_196900	Rab-GAP TBC domain-containing protein [Source:UniProtKB/TrEMBL;Acc:A0A3Q0KUD4]
Smp_200060
Smp_200520	Smp_200520 [Source:UniProtKB/TrEMBL;Acc:A0A3Q0KUV7]
Smp_201690	Smp_201690 [Source:UniProtKB/TrEMBL;Acc:G4VE72]
Smp_204920	Tudor domain-containing protein [Source:UniProtKB/TrEMBL;Acc:A0A3Q0KVI1]
Smp_243750	MEG-27 protein [Source:UniProtKB/TrEMBL;Acc:A0A5K4F014]
Smp_243780	MEG-30 protein [Source:UniProtKB/TrEMBL;Acc:A0A0U5KI45]
Smp_245030	Importin subunit alpha [Source:UniProtKB/TrEMBL;Acc:A0A5K4F0D4]
Smp_247850	Leishmanolysin-like peptidase [Source:UniProtKB/TrEMBL;Acc:A0A5K4F4I0]
Smp_300310	guanylate cyclase [Source:UniProtKB/TrEMBL;Acc:A0A5K4F3C1]
Smp_303290	Tetraspanin [Source:UniProtKB/TrEMBL;Acc:A0A5K4F3T7]
Smp_303310
Smp_303450
Smp_303920
Smp_304250	Purine nucleoside phosphorylase [Source:UniProtKB/TrEMBL;Acc:A0A5K4F3L4]
Smp_304260	Purine nucleoside phosphorylase [Source:UniProtKB/TrEMBL;Acc:A0A5K4F407]
Smp_305100	DUF4042 domain-containing protein [Source:UniProtKB/TrEMBL;Acc:A0A5K4F280]
Smp_305110
Smp_310760
Smp_311630	Ferritin [Source:UniProtKB/TrEMBL;Acc:G4VBG5]
Smp_311640	Ferritin [Source:UniProtKB/TrEMBL;Acc:A0A5K4F500]
Smp_312580	Pribosyltran domain-containing protein [Source:UniProtKB/TrEMBL;Acc:A0A5K4F8A3]
Smp_312640	SUN domain-containing protein [Source:UniProtKB/TrEMBL;Acc:A0A5K4F3U3]
Smp_313310
Smp_315060	Annexin, putative [Source:UniProtKB/TrEMBL;Acc:A0A5K4F7B6]
Smp_315560	TPR_REGION domain-containing protein [Source:UniProtKB/TrEMBL;Acc:A0A5K4F3Q6]
Smp_318480	Membrane protein UL56 [Source:UniProtKB/TrEMBL;Acc:A0A5K4F8B0]
Smp_319270	Dynein light chain [Source:UniProtKB/TrEMBL;Acc:A0A5K4F771]
Smp_319650	GDNF domain-containing protein [Source:UniProtKB/TrEMBL;Acc:A0A5K4F6R0]
Smp_319780	DUF4149 domain-containing protein [Source:UniProtKB/TrEMBL;Acc:A0A5K4F8M7]
Smp_322770	Cation-transporting ATPase 13A3 [Source:UniProtKB/TrEMBL;Acc:A0A5K4F7Z7]
Smp_323640	Inositol monophosphatase [Source:UniProtKB/TrEMBL;Acc:A0A5K4F7L9]
Smp_323820	LITAF domain-containing protein [Source:UniProtKB/TrEMBL;Acc:A0A5K4F5N3]
Smp_323900
Smp_325790
Smp_326080	MFS domain-containing protein [Source:UniProtKB/TrEMBL;Acc:A0A5K4F8P1]
Smp_326560
Smp_326690
Smp_327950	Peptidase_M13_N domain-containing protein [Source:UniProtKB/TrEMBL;Acc:A0A5K4F702]
Smp_329420	F-box domain-containing protein [Source:UniProtKB/TrEMBL;Acc:A0A5K4FAZ1]
Smp_330220
Smp_330230	MEG [Source:UniProtKB/TrEMBL;Acc:A0A5K4F704]
Smp_331280	Hypotheticial protein [Source:UniProtKB/TrEMBL;Acc:A0A5K4F7B5]
Smp_332390	P-type phospholipid transporter [Source:UniProtKB/TrEMBL;Acc:A0A5K4FBU5]
Smp_332560	WD_REPEATS_REGION domain-containing protein [Source:UniProtKB/TrEMBL;Acc:A0A5K4F9S0]
Smp_332640	Pribosyltran domain-containing protein [Source:UniProtKB/TrEMBL;Acc:A0A5K4F8A3]
Smp_333120	SPATA1_C domain-containing protein [Source:UniProtKB/TrEMBL;Acc:A0A5K4F7V5]
Smp_333270
Smp_333330	LITAF domain-containing protein [Source:UniProtKB/TrEMBL;Acc:A0A5K4F8I6]
Smp_334160	Kinesin motor domain-containing protein [Source:UniProtKB/TrEMBL;Acc:A0A5K4F8Z0]
Smp_334500
Smp_334560	Tetraspanin [Source:UniProtKB/TrEMBL;Acc:A0A5K4F955]
Smp_334970	Tetraspanin [Source:UniProtKB/TrEMBL;Acc:A0A5K4FCU7]
Smp_335050	dUTP diphosphatase [Source:UniProtKB/TrEMBL;Acc:A0A5K4FBJ1]
Smp_335630	Tetraspanin [Source:UniProtKB/TrEMBL;Acc:A0A5K4F8N6]
Smp_336230	Serine/threonine-protein phosphatase [Source:UniProtKB/TrEMBL;Acc:A0A5K4F9K4]
Smp_336990	MEG 2.3 [Source:UniProtKB/TrEMBL;Acc:A0A5K4FDB9]
Smp_337100	Annexin [Source:UniProtKB/TrEMBL;Acc:A0A5K4F915]
Smp_337640
Smp_340140
Smp_341290	Putative annexin [Source:UniProtKB/TrEMBL;Acc:G4VL82]
Smp_341600	Dynein light chain [Source:UniProtKB/TrEMBL;Acc:G4V851]
Smp_342370	non-specific protein-tyrosine kinase [Source:UniProtKB/TrEMBL;Acc:A0A5K4FEP7]
Smp_342460	DUF4801 domain-containing protein [Source:UniProtKB/TrEMBL;Acc:A0A5K4FER0]
Smp_342830	CD109 antigen [Source:UniProtKB/TrEMBL;Acc:A0A5K4FB41]
Smp_343920	Lipase [Source:UniProtKB/TrEMBL;Acc:A0A5K4FD08]
Smp_344570
Smp_344610
Smp_345100	MEG 2.2 [Source:UniProtKB/TrEMBL;Acc:A0A5K4FFX0]
Smp_346850	Egg protein [Source:UniProtKB/TrEMBL;Acc:A0A5K4FGP4]
Smp_346910	Gp18-22 Sm [Source:UniProtKB/TrEMBL;Acc:A0A5K4FGQ0]
Smp_347650	Cation-transporting ATPase 13A3 [Source:UniProtKB/TrEMBL;Acc:A0A5K4FD07]
Smp_348330
Smp_348510
Smp_350170	Fucosyltransferase [Source:UniProtKB/TrEMBL;Acc:A0A5K4FBS4]
Smp_350330
