# Supplementary material for: Highly accurate protein structure prediction-based virtual docking pipeline accelerating the identification of anti-schistosomal compounds
Source: PLoS Pathog. 2025 Oct 13;21(10):e1013274. doi: 10.1371/journal.ppat.1013274 (PMC12533970; doi:10.1371/journal.ppat.1013274)
Supplement: S14 Table — (XLSX) [file ppat.1013274.s029.xlsx]

## Sheet: Sheet1
S14 Table. Oligonucleotides used for RNAi, protein expression, in situ hybridization and qPCR.
Gene ID	Experimental Purpose	Forward primer	Reverse primer
Smp_019690 Splicing factor U2AF subunit	RNAi	ACAGCCAAGATTACGGGACG	GAGTGACGTGCTCAAACCCT
Smp_019690 Splicing factor U2AF subunit	Riboprobes	ACAGCCAAGATTACGGGACG	GAGTGACGTGCTCAAACCCT
Smp_019690 Splicing factor U2AF subunit	Protein expression	ATGGCAGATTACTACAGCCAAGA	TTAAAACTCCCTGCGGTGGT
Smp_019690 Splicing factor U2AF subunit	qPCR	ACAAAGCCCTCCAAGCATCA	TGTTAGAGGAGCATTGGGCG
Smp_056500 Proteasome subunit beta	qPCR	TGGCTATCGTAAATAAAGAAGGAA	TCAGCAATAGACCAATCACATTT
Smp_157160 Signal recognition particle subunit SRP68	RNAi	ACGTACTGCGATAGCGTCTG	GCAAGGGGAGTGGTAGACAC
Smp_024590 Putative signal recognition particle 19 kD protein	RNAi	GGGTTTGCGTTTATCCTGCG	TAGCTGGTCTTCTTGACCGC
Smp_059540 Signal recognition particle 54 kDa protein	RNAi	TGCTGGTGCTTTCGATCAGT	AGACGTCCTCCTTCATCCGA
Smp_244350 Signal recognition particle 14 kDa protein	RNAi	ACTGGACAATGACACATTCCTCA	GCCTTTTTCTGTCTTGGGTCG
EWB_006929 Transcription factor BTF3	RNAi	CAAGTACGTATCGGTGGTAA	CATCATCCCCGTCATCTATC
EWB_006146 Signal recognition particle subunit SRP72	RNAi	GATCCGGAAATAACCGAAGA	TCAAGCATTTGAGCTACACT
EWB_008591 Splicing factor U2AF subunit	RNAi	TCGATTGTACGTTGGCAATA	CGCTACGAATCGTTATGTTG
